# Supplementary material for: Structural similarity-based predictions of protein interactions between HIV-1 and Homo sapiens
Source: Virol J. 2010 Apr 28;7:82. doi: 10.1186/1743-422X-7-82 (PMC2877021; doi:10.1186/1743-422X-7-82)
Supplement: Additional file 1 — Dali Similarities. Structural Similarities between HIV-1 and human proteins from the Dali Database. Column descriptions: HIV PDB code- PDB code of an HIV-1 protein in Dali, HIV Molecule Name- description of the HIV protein taken from the PDB molecule name, HIV GeneID- the Entrez GeneID of the HIV protein if available, HIV Uniprot- Uniprot accession of the HIV protein, human PDB code- PDB code of a structurally similar human protein, human Molecule Name- description of the human protein taken from the PDB molecule name, human GeneSymbol- the Entrez Gene Symbol of the human protein, human GeneID- the Entrez GeneID of the human protein if available, human Uniprot- Uniprot accession of the human protein, Structural Similarity Score- the z-score for the similarity between the HIV and human protein. This file is provided in tab-separated text format and may be viewed in a text editor or Excel. [file 1743-422X-7-82-S1.TXT]

HIV PDB code	HIV Molecule Name	HIV GeneID	HIV Uniprot	human PDB code	human Molecule Name	human GeneSymbol	human GeneID	human Uniprot	Structural Similarity Score
1sp5B	protease	---	P03367	1nvpC	transcription initiation factor iia beta chain	GTF2A1	2957	P52655	2.1
1sp5B	protease	---	P03367	1htrB	gastricsin	PGC	5225	P20142	4.1
1sp5B	protease	---	P03367	1flhA	uropepsin	PGA5	643847	P00790	4.3
1sp5A	protease	---	P03367	1nvpC	transcription initiation factor iia beta chain	GTF2A1	2957	P52655	2.0
1aidB	human immunodeficiency virus protease	---	P03369	1tzsA	cathepsin e	CTSE	1510	P14091	8.1
1aidB	human immunodeficiency virus protease	---	P03369	2yujA	ubiquitin fusion degradation 1-like	UFD1L	7353	Q92890	2.2
1aidB	human immunodeficiency virus protease	---	P03369	2ewyA	beta-secretase 2	BACE2	25825	Q9Y5Z0	6.4
1aidB	human immunodeficiency virus protease	---	P03369	1htrB	gastricsin	PGC	5225	P20142	7.2
1aidB	human immunodeficiency virus protease	---	P03369	3braA	beta-secretase 1	BACE1	23621	P56817	8.0
1aidB	human immunodeficiency virus protease	---	P03369	2ikoA	renin	REN	5972	P00797	5.3
1aidB	human immunodeficiency virus protease	---	P03369	2qk5A	beta-secretase 1	BACE1	23621	P56817	7.5
1aidB	human immunodeficiency virus protease	---	P03369	1lyaA	cathepsin d	CTSD	1509	P07339	4.2
1aidB	human immunodeficiency virus protease	---	P03369	1lyaB	cathepsin d	CTSD	1509	P07339	4.5
1aidA	human immunodeficiency virus protease	---	P03369	1tzsA	cathepsin e	CTSE	1510	P14091	7.7
1aidA	human immunodeficiency virus protease	---	P03369	2yujA	ubiquitin fusion degradation 1-like	UFD1L	7353	Q92890	2.2
1aidA	human immunodeficiency virus protease	---	P03369	2ewyA	beta-secretase 2	BACE2	25825	Q9Y5Z0	6.0
1aidA	human immunodeficiency virus protease	---	P03369	1htrB	gastricsin	PGC	5225	P20142	7.2
1aidA	human immunodeficiency virus protease	---	P03369	3braA	beta-secretase 1	BACE1	23621	P56817	7.6
1aidA	human immunodeficiency virus protease	---	P03369	1lyaB	cathepsin d	CTSD	1509	P07339	4.7
2fxdA	pol protein	---	Q90HG9	1tzsA	cathepsin e	CTSE	1510	P14091	8.3
2fxdA	pol protein	---	Q90HG9	2ewyA	beta-secretase 2	BACE2	25825	Q9Y5Z0	6.8
2fxdA	pol protein	---	Q90HG9	3braA	beta-secretase 1	BACE1	23621	P56817	7.4
2fxdA	pol protein	---	Q90HG9	1tzsA	cathepsin e	CTSE	1510	P14091	8.3
2fxdA	pol protein	---	Q90HG9	1q9pA	hiv-1 protease	---	---	P04587	10.8
2fxdA	pol protein	---	Q90HG9	2qk5A	beta-secretase 1	BACE1	23621	P56817	7.6
2fxdA	pol protein	---	Q90HG9	3braA	beta-secretase 1	BACE1	23621	P56817	7.4
2fxdA	pol protein	---	Q90HG9	1lyaA	cathepsin d	CTSD	1509	P07339	4.3
2bpvB	hiv-1 protease	---	P04587	1nvpC	transcription initiation factor iia beta chain	GTF2A1	2957	P52655	2.0
2bpvB	hiv-1 protease	---	P04587	2yujA	ubiquitin fusion degradation 1-like	UFD1L	7353	Q92890	2.2
2bpvB	hiv-1 protease	---	P04587	2ikoA	renin	REN	5972	P00797	4.2
2bpvB	hiv-1 protease	---	P04587	1flhA	uropepsin	PGA5	643847	P00790	4.6
2bpvB	hiv-1 protease	---	P04587	1lyaA	cathepsin d	CTSD	1509	P07339	4.2
2bpvB	hiv-1 protease	---	P04587	1lyaB	cathepsin d	CTSD	1509	P07339	4.9
2bpvA	hiv-1 protease	---	P04587	1nvpC	transcription initiation factor iia beta chain	GTF2A1	2957	P52655	2.1
2bpvA	hiv-1 protease	---	P04587	2yujA	ubiquitin fusion degradation 1-like	UFD1L	7353	Q92890	2.3
2bpvA	hiv-1 protease	---	P04587	1flhA	uropepsin	PGA5	643847	P00790	4.4
2bpvA	hiv-1 protease	---	P04587	1lyaA	cathepsin d	CTSD	1509	P07339	4.3
2bpvA	hiv-1 protease	---	P04587	1lyaB	cathepsin d	CTSD	1509	P07339	4.8
3hvtA	hiv-1 reverse transcriptase (subunit p66)	---	P03366	1aoa	---	PLS3	5358	P13797	2.3
3hvtA	hiv-1 reverse transcriptase (subunit p66)	---	P03366	1msvB	s-adenosylmethionine decarboxylase proenzyme	AMD1	262	P17707	3.0
3hvtA	hiv-1 reverse transcriptase (subunit p66)	---	P03366	2ctfA	vigilin	HDLBP	3069	Q00341	3.0
3hvtA	hiv-1 reverse transcriptase (subunit p66)	---	P03366	2ropA	copper-transporting atpase 2	ATP7B	540	P35670	5.0
3hvtA	hiv-1 reverse transcriptase (subunit p66)	---	P03366	1qu6A	protein kinase pkr	EIF2AK2	5610	P19525	2.6
3hvtA	hiv-1 reverse transcriptase (subunit p66)	---	P03366	2ctjA	vigilin	HDLBP	3069	Q00341	3.0
3hvtA	hiv-1 reverse transcriptase (subunit p66)	---	P03366	2g9oA	copper-transporting atpase 1	ATP7A	538	Q04656	4.6
3hvtA	hiv-1 reverse transcriptase (subunit p66)	---	P03366	2qkkA	ribonuclease h1	RNASEH1	246243	O60930	15.4
3hvtA	hiv-1 reverse transcriptase (subunit p66)	---	P03366	3eo3A	bifunctional udp-n-acetylglucosamine 2-epimerase/n-acetylmannosamine kinase	GNE	10020	Q9Y223	5.6
3hvtA	hiv-1 reverse transcriptase (subunit p66)	---	P03366	2ctkA	vigilin	HDLBP	3069	Q00341	2.7
3hvtA	hiv-1 reverse transcriptase (subunit p66)	---	P03366	1dxxA	dystrophin	DMD	1756	P11532	2.3
3hvtA	hiv-1 reverse transcriptase (subunit p66)	---	P03366	1yjrA	copper-transporting atpase 1	ATP7A	538	Q04656	5.0
3hvtA	hiv-1 reverse transcriptase (subunit p66)	---	P03366	2ew9A	copper-transporting atpase 2	ATP7B	540	P35670	4.9
3hvtA	hiv-1 reverse transcriptase (subunit p66)	---	P03366	2gl6A	creatine kinase	CKMT2	1160	P17540	3.6
3hvtA	hiv-1 reverse transcriptase (subunit p66)	---	P03366	1j4wA	fuse binding protein	FUBP1	8880	Q96AE4	4.2
3hvtA	hiv-1 reverse transcriptase (subunit p66)	---	P03366	1k1gA	sf1-bo isoform	SF1	7536	Q15637	3.0
3hvtA	hiv-1 reverse transcriptase (subunit p66)	---	P03366	3b8kA	dihydrolipoyllysine-residue acetyltransferase	DLAT	1737	P10515	2.9
3hvtA	hiv-1 reverse transcriptase (subunit p66)	---	P03366	1jfiC	tata-box-binding protein (tbp)	TBP	6908	P20226	3.3
3hvtA	hiv-1 reverse transcriptase (subunit p66)	---	P03366	1qagA	utrophin actin binding region	UTRN	7402	P46939	2.0
3hvtA	hiv-1 reverse transcriptase (subunit p66)	---	P03366	2cofA	protein kiaa1914	AFAP1L2	84632	Q8N4X5	2.7
3hvtA	hiv-1 reverse transcriptase (subunit p66)	---	P03366	1q8lA	copper-transporting atpase 1	ATP7A	538	Q04656	4.6
3hvtA	hiv-1 reverse transcriptase (subunit p66)	---	P03366	2rd7A	---	C8A	731	P07357	2.5
3hvtA	hiv-1 reverse transcriptase (subunit p66)	---	P03366	1aw0	menkes copper-transporting atpase	ATP7A	538	Q04656	4.9
3hvtA	hiv-1 reverse transcriptase (subunit p66)	---	P03366	2cqlA	60s ribosomal protein l9	RPL9	6133	P32969	3.2
3hvtA	hiv-1 reverse transcriptase (subunit p66)	---	P03366	2ettA	sorting nexin-22	SNX22	79856	Q96L94	2.3
3hvtB	hiv-1 reverse transcriptase (subunit p51)	---	P03366	1v4tA	glucokinase isoform 2	GCK	2645	P35557	4.3
3hvtB	hiv-1 reverse transcriptase (subunit p51)	---	P03366	3e9lA	pre-mrna-processing-splicing factor 8	PRPF8	10594	Q6P2Q9	5.4
3hvtB	hiv-1 reverse transcriptase (subunit p51)	---	P03366	3b8kA	dihydrolipoyllysine-residue acetyltransferase	DLAT	1737	P10515	2.8
3hvtB	hiv-1 reverse transcriptase (subunit p51)	---	P03366	2cofA	protein kiaa1914	AFAP1L2	84632	Q8N4X5	2.6
2nxzA	envelope glycoprotein gp120	---	Q8QDX5	1ywhM	urokinase plasminogen activator surface receptor	PLAUR	5329	Q03405	2.6
2nxzA	envelope glycoprotein gp120	---	Q8QDX5	1ywhC	urokinase plasminogen activator surface receptor	PLAUR	5329	Q03405	2.6
2nxzA	envelope glycoprotein gp120	---	Q8QDX5	1ywhE	urokinase plasminogen activator surface receptor	PLAUR	5329	Q03405	2.6
2nxzA	envelope glycoprotein gp120	---	Q8QDX5	1ywhG	urokinase plasminogen activator surface receptor	PLAUR	5329	Q03405	2.6
2nxzA	envelope glycoprotein gp120	---	Q8QDX5	1ywhO	urokinase plasminogen activator surface receptor	PLAUR	5329	Q03405	2.5
2nxzA	envelope glycoprotein gp120	---	Q8QDX5	2i9bG	urokinase plasminogen activator surface receptor	PLAUR	5329	Q03405	2.1
2nxzA	envelope glycoprotein gp120	---	Q8QDX5	2i9bH	urokinase plasminogen activator surface receptor	PLAUR	5329	Q03405	2.1
2nxzA	envelope glycoprotein gp120	---	Q8QDX5	1ywhA	urokinase plasminogen activator surface receptor	PLAUR	5329	Q03405	2.6
2nxzA	envelope glycoprotein gp120	---	Q8QDX5	1ywhI	urokinase plasminogen activator surface receptor	PLAUR	5329	Q03405	2.5
2nxzA	envelope glycoprotein gp120	---	Q8QDX5	2fd6U	urokinase plasminogen activator surface receptor	PLAUR	5329	Q03405	2.1
2nxzA	envelope glycoprotein gp120	---	Q8QDX5	3bt2U	urokinase plasminogen activator surface receptor	PLAUR	5329	Q03405	2.4
2f81B	pol polyprotein	---	P04587	1nvpC	transcription initiation factor iia beta chain	GTF2A1	2957	P52655	2.1
2f81A	pol polyprotein	---	P04587	1nvpC	transcription initiation factor iia beta chain	GTF2A1	2957	P52655	2.3
2f81A	pol polyprotein	---	P04587	1htrB	gastricsin	PGC	5225	P20142	3.9
2f81A	pol polyprotein	---	P04587	3braA	beta-secretase 1	BACE1	23621	P56817	2.9
2f81A	pol polyprotein	---	P04587	1flhA	uropepsin	PGA5	643847	P00790	4.1
1hihA	hiv-1 protease	---	P03366	1nvpC	transcription initiation factor iia beta chain	GTF2A1	2957	P52655	2.2
1hihA	hiv-1 protease	---	P03366	1lyaB	cathepsin d	CTSD	1509	P07339	4.8
1a9mB	hiv-1 protease	---	P03366	1nvpC	transcription initiation factor iia beta chain	GTF2A1	2957	P52655	2.2
1a9mB	hiv-1 protease	---	P03366	2yujA	ubiquitin fusion degradation 1-like	UFD1L	7353	Q92890	2.3
1a9mB	hiv-1 protease	---	P03366	1flhA	uropepsin	PGA5	643847	P00790	4.2
1a9mB	hiv-1 protease	---	P03366	1lyaA	cathepsin d	CTSD	1509	P07339	4.4
1a9mB	hiv-1 protease	---	P03366	1lyaB	cathepsin d	CTSD	1509	P07339	4.7
2cmrA	transmembrane glycoprotein	155971	P04578	2dnxA	syntaxin-12	STX12	23673	Q86Y82	9.7
2cmrA	transmembrane glycoprotein	155971	P04578	2ehoG	dna replication complex gins protein psf2	GINS2	51659	Q9Y248	2.1
2cmrA	transmembrane glycoprotein	155971	P04578	1wlxA	alpha-actinin 4	ACTN4	81	O43707	6.1
2cmrA	transmembrane glycoprotein	155971	P04578	2dl1A	spartin	SPG20	23111	Q8N0X7	6.0
2cmrA	transmembrane glycoprotein	155971	P04578	2q7mC	arachidonate 5-lipoxygenase-activating protein	ALOX5AP	241	P20292	5.1
2cmrA	transmembrane glycoprotein	155971	P04578	2uuiA	leukotriene c4 synthase	LTC4S	4056	Q16873	5.7
2cmrA	transmembrane glycoprotein	155971	P04578	1m62A	bag-family molecular chaperone regulator-4	BAG4	9530	O95429	5.6
2cmrA	transmembrane glycoprotein	155971	P04578	1owaA	spectrin alpha chain, erythrocyte	SPTA1	6708	P02549	8.1
2cmrA	transmembrane glycoprotein	155971	P04578	1rz4A	eukaryotic translation initiation factor 3subunit 11	EIF3K	27335	Q9UBQ5	2.4
2cmrA	transmembrane glycoprotein	155971	P04578	1shzC	rho guanine nucleotide exchange factor 1	ARHGEF1	9138	Q92888	3.0
2cmrA	transmembrane glycoprotein	155971	P04578	1yvlB	signal transducer and activator of transcription1-alpha/beta	STAT1	6772	P42224	8.5
2cmrA	transmembrane glycoprotein	155971	P04578	2dvvA	bromodomain-containing protein 2	BRD2	6046	P25440	2.1
2cmrA	transmembrane glycoprotein	155971	P04578	2ovjA	rac gtpase-activating protein 1	RACGAP1	29127	Q9H0H5	2.9
2cmrA	transmembrane glycoprotein	155971	P04578	2yynB	transcription intermediary factor 1-alpha	TRIM24	8805	O15164	2.4
2cmrA	transmembrane glycoprotein	155971	P04578	3bu8B	telomeric repeat-binding factor 2	TERF2	7014	Q15554	4.0
2cmrA	transmembrane glycoprotein	155971	P04578	2z6eB	---	DAAM1	23002	Q9Y4D1	6.7
2cmrA	transmembrane glycoprotein	155971	P04578	3cqcA	---	NUP107	57122	P57740	7.9
2cmrA	transmembrane glycoprotein	155971	P04578	3ceqB	kinesin light chain 2	KLC2	64837	Q9H0B6	3.2
2cmrA	transmembrane glycoprotein	155971	P04578	1ivhA	isovaleryl-coa dehydrogenase	IVD	---	P26440	5.2
2cmrA	transmembrane glycoprotein	155971	P04578	1sx6A	glycolipid transfer protein	GLTP	51228	Q9NZD2	2.4
2cmrA	transmembrane glycoprotein	155971	P04578	1w3bB	udp-n-acetylglucosamine--peptiden-acetylglucosaminyltransferase 110	OGT	8473	O15294	3.7
2cmrA	transmembrane glycoprotein	155971	P04578	1wrdA	target of myb protein 1	TOM1	10043	O60784	6.1
2cmrA	transmembrane glycoprotein	155971	P04578	2e9xD	gins complex subunit 4	GINS4	84296	Q9BRT9	3.9
2cmrA	transmembrane glycoprotein	155971	P04578	3cegA	baculoviral iap repeat-containing protein 6	BIRC6	57448	Q9NR09	3.9
2cmrA	transmembrane glycoprotein	155971	P04578	3d2rB	[pyruvate dehydrogenase [lipoamide]] kinaseisozyme 4	PDK4	5166	Q16654	4.5
2cmrA	transmembrane glycoprotein	155971	P04578	1elrA	tpr2a-domain of hop	STIP1	10963	P31948	4.1
2cmrA	transmembrane glycoprotein	155971	P04578	1hciA	alpha-actinin 2	ACTN2	88	P35609	8.8
2cmrA	transmembrane glycoprotein	155971	P04578	1s35A	spectrin beta chain, erythrocyte	SPTB	6710	P11277	6.7
2cmrA	transmembrane glycoprotein	155971	P04578	1uptB	golgi autoantigen, golgin subfamily a member 4	GOLGA4	2803	Q13439	3.0
2cmrA	transmembrane glycoprotein	155971	P04578	1wm5A	neutrophil cytosol factor 2	NCF2	4688	P19878	2.2
2cmrA	transmembrane glycoprotein	155971	P04578	2nxpA	transcription initiation factor tfiid subunit 5	TAF5	6877	Q15542	2.1
2cmrA	transmembrane glycoprotein	155971	P04578	2qv2A	inositol polyphosphate 5-phosphatase ocrl-1	OCRL	4952	Q01968	2.1
2cmrA	transmembrane glycoprotein	155971	P04578	2a26A	calcyclin-binding protein	CACYBP	27101	Q9HB71	3.6
2cmrA	transmembrane glycoprotein	155971	P04578	3cqcA	---	NUP107	57122	P57740	8.0
2cmrA	transmembrane glycoprotein	155971	P04578	2j1dG	disheveled-associated activator of morphogenesis1	DAAM1	23002	Q9Y4D1	8.7
2cmrA	transmembrane glycoprotein	155971	P04578	1yvlB	signal transducer and activator of transcription1-alpha/beta	STAT1	6772	P42224	8.5
2cmrA	transmembrane glycoprotein	155971	P04578	3cqgA	---	NUP107	57122	P57740	7.9
2cmrA	transmembrane glycoprotein	155971	P04578	2dnxA	syntaxin-12	STX12	23673	Q86Y82	9.7
2cmrA	transmembrane glycoprotein	155971	P04578	2oduA	plectin 1	PLEC1	5339	Q6S383	10.1
2cmrA	transmembrane glycoprotein	155971	P04578	1quuA	human skeletal muscle alpha-actinin 2	ACTN2	88	P35609	8.4
2cmrA	transmembrane glycoprotein	155971	P04578	1hciA	alpha-actinin 2	ACTN2	88	P35609	8.8
2cmrA	transmembrane glycoprotein	155971	P04578	1hx1B	bag-family molecular chaperone regulator-1	BAG1	---	Q99933	7.7
2cmrA	transmembrane glycoprotein	155971	P04578	1s35A	spectrin beta chain, erythrocyte	SPTB	6710	P11277	6.9
2cmrA	transmembrane glycoprotein	155971	P04578	1oxzA	adp-ribosylation factor binding protein gga1	GGA1	26088	Q9UJY5	7.3
2cmrA	transmembrane glycoprotein	155971	P04578	1wlxA	alpha-actinin 4	ACTN4	81	O43707	6.2
2cmrA	transmembrane glycoprotein	155971	P04578	1nafA	adp-ribosylation factor binding protein gga1	GGA1	26088	Q9UJY5	6.9
2cmrA	transmembrane glycoprotein	155971	P04578	1owaA	spectrin alpha chain, erythrocyte	SPTA1	6708	P02549	8.1
2cmrA	transmembrane glycoprotein	155971	P04578	1yd8G	adp-ribosylation factor binding protein gga3	GGA3	23163	Q9NZ52	6.3
2cmrA	transmembrane glycoprotein	155971	P04578	1wrdA	target of myb protein 1	TOM1	10043	O60784	6.1
2cmrA	transmembrane glycoprotein	155971	P04578	3bqoA	telomeric repeat-binding factor 1	TERF1	7013	P54274	3.9
2cmrA	transmembrane glycoprotein	155971	P04578	1y8pA	[pyruvate dehydrogenase [lipoamide]] kinaseisozyme 3	PDK3	5165	Q15120	4.4
2cmrA	transmembrane glycoprotein	155971	P04578	1pl1A	glutathione s-transferase a1	GSTA1	2938	P08263	3.8
2cmrA	transmembrane glycoprotein	155971	P04578	1m62A	bag-family molecular chaperone regulator-4	BAG4	9530	O95429	5.6
2cmrA	transmembrane glycoprotein	155971	P04578	2btpA	14-3-3 protein tau	YWHAQ	10971	P27348	8.0
2cmrA	transmembrane glycoprotein	155971	P04578	2z6eD	---	DAAM1	23002	Q9Y4D1	6.8
2cmrA	transmembrane glycoprotein	155971	P04578	2z6eB	---	DAAM1	23002	Q9Y4D1	6.7
2cmrA	transmembrane glycoprotein	155971	P04578	2z6eA	---	DAAM1	23002	Q9Y4D1	9.1
2cmrA	transmembrane glycoprotein	155971	P04578	2z6eC	---	DAAM1	23002	Q9Y4D1	6.8
2cmrA	transmembrane glycoprotein	155971	P04578	2br9A	14-3-3 protein epsilon	YWHAE	7531	P62258	7.2
2cmrA	transmembrane glycoprotein	155971	P04578	1yvlA	signal transducer and activator of transcription1-alpha/beta	STAT1	6772	P42224	7.7
2cmrA	transmembrane glycoprotein	155971	P04578	2odvA	plectin 1	PLEC1	5339	Q6S383	10.4
2cmrA	transmembrane glycoprotein	155971	P04578	2c1jA	14-3-3 protein zeta/delta	YWHAZ	7534	P63104	8.4
2cmrA	transmembrane glycoprotein	155971	P04578	2pnoC	leukotriene c4 synthase	LTC4S	4056	Q16873	5.8
2cmrA	transmembrane glycoprotein	155971	P04578	2o02B	14-3-3 protein zeta/delta	YWHAZ	7534	P63104	8.4
2cmrA	transmembrane glycoprotein	155971	P04578	2pnoB	leukotriene c4 synthase	LTC4S	4056	Q16873	5.8
2cmrA	transmembrane glycoprotein	155971	P04578	2c1jB	14-3-3 protein zeta/delta	YWHAZ	7534	P63104	8.4
2cmrA	transmembrane glycoprotein	155971	P04578	1hciB	alpha-actinin 2	ACTN2	88	P35609	6.1
2cmrA	transmembrane glycoprotein	155971	P04578	2o02A	14-3-3 protein zeta/delta	YWHAZ	7534	P63104	8.5
2cmrA	transmembrane glycoprotein	155971	P04578	1fewA	second mitochondria-derived activator ofcaspases	DIABLO	56616	Q9NR28	7.1
2cmrA	transmembrane glycoprotein	155971	P04578	1ywtA	14-3-3 protein sigma	SFN	2810	P31947	6.1
2cmrA	transmembrane glycoprotein	155971	P04578	2pnoA	leukotriene c4 synthase	LTC4S	4056	Q16873	5.8
2cmrA	transmembrane glycoprotein	155971	P04578	1ib1D	14-3-3 zeta isoform	YWHAZ	7534	P63104	8.4
2cmrA	transmembrane glycoprotein	155971	P04578	1bf5A	signal transducer and activator of transcription1-alpha/beta	STAT1	6772	P42224	5.5
2cmrA	transmembrane glycoprotein	155971	P04578	2v8sV	vesicle transport through interaction witht-snares homolog 1b	VTI1B	10490	Q9UEU0	7.7
2cmrA	transmembrane glycoprotein	155971	P04578	2bq0B	14-3-3 beta/alpha	YWHAB	7529	P31946	5.7
2cmrA	transmembrane glycoprotein	155971	P04578	1o3xA	adp-ribosylation factor binding protein gga1	GGA1	26088	Q9UJY5	6.1
2cmrA	transmembrane glycoprotein	155971	P04578	1h7cA	tubulin-specific chaperone a	TBCA	6902	O75347	6.0
2cmrA	transmembrane glycoprotein	155971	P04578	1tknA	amyloid beta a4 protein	APP	351	P05067	5.6
2cmrA	transmembrane glycoprotein	155971	P04578	1ib1C	14-3-3 zeta isoform	YWHAZ	7534	P63104	8.4
2cmrA	transmembrane glycoprotein	155971	P04578	1yd8H	adp-ribosylation factor binding protein gga3	GGA3	23163	Q9NZ52	6.0
2cmrA	transmembrane glycoprotein	155971	P04578	1x79A	adp-ribosylation factor binding protein gga1	GGA1	26088	Q9UJY5	6.4
2cmrA	transmembrane glycoprotein	155971	P04578	1qgrA	protein (importin beta subunit)	KPNB1	3837	Q14974	3.5
2cmrA	transmembrane glycoprotein	155971	P04578	2btpB	14-3-3 protein tau	YWHAQ	10971	P27348	8.2
2cmrA	transmembrane glycoprotein	155971	P04578	1qjaA	14-3-3 protein zeta	YWHAZ	7534	P63104	4.5
2cmrA	transmembrane glycoprotein	155971	P04578	1qjbA	14-3-3 protein zeta/delta	YWHAZ	7534	P63104	8.1
2cmrA	transmembrane glycoprotein	155971	P04578	1qjbB	14-3-3 protein zeta/delta	YWHAZ	7534	P63104	8.0
2cmrA	transmembrane glycoprotein	155971	P04578	1cxzB	protein (pkn)	PKN1	5585	Q16512	4.5
2cmrA	transmembrane glycoprotein	155971	P04578	1ya0B	smg-7 transcript variant 2	SMG7	9887	Q92540	5.1
2cmrA	transmembrane glycoprotein	155971	P04578	1s4bP	thimet oligopeptidase	THOP1	7064	P52888	6.1
2cmrA	transmembrane glycoprotein	155971	P04578	1wr6D	adp-ribosylation factor binding protein gga3	GGA3	23163	Q9NZ52	6.3
2cmrA	transmembrane glycoprotein	155971	P04578	1wr6C	adp-ribosylation factor binding protein gga3	GGA3	23163	Q9NZ52	6.2
2cmrA	transmembrane glycoprotein	155971	P04578	2b05A	14-3-3 protein gamma	YWHAG	7532	P61981	4.3
2cmrA	transmembrane glycoprotein	155971	P04578	1wr6A	adp-ribosylation factor binding protein gga3	GGA3	23163	Q9NZ52	6.0
2cmrA	transmembrane glycoprotein	155971	P04578	1hzfA	complement factor c4a	C4B	720	P0C0L4	2.8
2cmrA	transmembrane glycoprotein	155971	P04578	2c74A	14-3-3 protein eta	YWHAH	7533	Q04917	4.5
2cmrA	transmembrane glycoprotein	155971	P04578	3erzA	---	FTH1	2495	P02794	5.0
2cmrA	transmembrane glycoprotein	155971	P04578	2z6mA	---	FTH1	2495	P02794	4.9
2cmrA	transmembrane glycoprotein	155971	P04578	1h6kA	cbp80	NCBP1	4686	Q09161	4.0
2cmrA	transmembrane glycoprotein	155971	P04578	2z6mC	---	FTH1	2495	P02794	4.9
2cmrA	transmembrane glycoprotein	155971	P04578	1elrA	tpr2a-domain of hop	STIP1	10963	P31948	4.6
2cmrA	transmembrane glycoprotein	155971	P04578	3erzB	---	FTH1	2495	P02794	4.9
2cmrA	transmembrane glycoprotein	155971	P04578	1avoJ	11s regulator	PSME1	5720	Q06323	4.4
2cmrA	transmembrane glycoprotein	155971	P04578	3erzC	---	FTH1	2495	P02794	4.8
2cmrA	transmembrane glycoprotein	155971	P04578	2z6mB	---	FTH1	2495	P02794	4.8
2cmrA	transmembrane glycoprotein	155971	P04578	1g73A	second mitochondria-derived activator ofcaspases	DIABLO	56616	Q9NR28	7.6
2cmrA	transmembrane glycoprotein	155971	P04578	1m7kA	silencer of death domains	BAG4	9530	O95429	5.8
2cmrA	transmembrane glycoprotein	155971	P04578	1rkeA	vinculin	VCL	7414	P18206	4.6
2cmrA	transmembrane glycoprotein	155971	P04578	1fchA	peroxisomal targeting signal 1 receptor	PEX5	5830	P50542	3.9
2cmrA	transmembrane glycoprotein	155971	P04578	2a73B	---	C3	718	P01024	4.0
2cmrA	transmembrane glycoprotein	155971	P04578	1wao1	serine/threonine protein phosphatase 5	PPP5C	5536	P53041	4.3
2cmrA	transmembrane glycoprotein	155971	P04578	1dg3A	protein (interferon-induced guanylate-bindingprotein 1)	GBP1	2633	P32455	4.1
2cmrA	transmembrane glycoprotein	155971	P04578	1bz4A	protein (apolipoprotein e)	APOE	348	P02649	4.5
2cmrA	transmembrane glycoprotein	155971	P04578	1lpe	apolipoprotein e3	APOE	348	P02649	4.4
2cmrA	transmembrane glycoprotein	155971	P04578	1avoL	11s regulator	PSME1	5720	Q06323	4.4
2cmrA	transmembrane glycoprotein	155971	P04578	2bb5A	transcobalamin ii	TCN2	6948	P20062	2.2
2cmrA	transmembrane glycoprotein	155971	P04578	1avoB	11s regulator	PSME1	5720	Q06323	4.4
2cmrA	transmembrane glycoprotein	155971	P04578	1hh8A	neutrophil cytosol factor 2	NCF2	4688	P19878	3.4
2cmrA	transmembrane glycoprotein	155971	P04578	1h6gA	alpha-1 catenin	CTNNA1	1495	P35221	4.6
2cmrA	transmembrane glycoprotein	155971	P04578	1elwA	tpr1-domain of hop	STIP1	10963	P31948	3.9
2cmrA	transmembrane glycoprotein	155971	P04578	1w0bA	alpha-hemoglobin stabilizing protein	ERAF	51327	Q9NZD4	4.2
2cmrA	transmembrane glycoprotein	155971	P04578	1gseA	glutathione transferase	GSTA1	2938	P08263	3.8
2cmrA	transmembrane glycoprotein	155971	P04578	1k4tA	dna topoisomerase i	TOP1	7150	P11387	4.0
2cmrA	transmembrane glycoprotein	155971	P04578	1a17	serine/threonine protein phosphatase 5	PPP5C	5536	P53041	3.9
2cmrA	transmembrane glycoprotein	155971	P04578	1nfn	apolipoprotein e3	APOE	348	P02649	4.1
2cmrA	transmembrane glycoprotein	155971	P04578	1k04A	focal adhesion kinase 1	PTK2	5747	Q05397	4.5
2cmrA	transmembrane glycoprotein	155971	P04578	2q7mA	arachidonate 5-lipoxygenase-activating protein	ALOX5AP	241	P20292	5.3
2cmrA	transmembrane glycoprotein	155971	P04578	1u6gC	tip120 protein	CAND1	55832	Q86VP6	2.5
2cmrA	transmembrane glycoprotein	155971	P04578	1eemA	glutathione-s-transferase	GSTO1	9446	P78417	3.4
2cmrA	transmembrane glycoprotein	155971	P04578	1kt0A	51 kda fk506-binding protein	FKBP5	2289	Q13451	3.9
2cmrA	transmembrane glycoprotein	155971	P04578	2b4jC	pc4 and sfrs1 interacting protein	PSIP1	11168	O75475	2.2
2cmrA	transmembrane glycoprotein	155971	P04578	1ib1A	14-3-3 zeta isoform	YWHAZ	7534	P63104	8.4
2cmrA	transmembrane glycoprotein	155971	P04578	1qgkA	protein (importin beta subunit)	KPNB1	3837	Q14974	2.2
2cmrA	transmembrane glycoprotein	155971	P04578	1ib1B	14-3-3 zeta isoform	YWHAZ	7534	P63104	8.4
2cmrA	transmembrane glycoprotein	155971	P04578	1g73B	second mitochondria-derived activator ofcaspases	DIABLO	56616	Q9NR28	7.3
2cmrA	transmembrane glycoprotein	155971	P04578	1rw6A	amyloid beta a4 protein	APP	351	P05067	4.3
2cmrA	transmembrane glycoprotein	155971	P04578	1qjaB	14-3-3 protein zeta	YWHAZ	7534	P63104	8.1
2cmrA	transmembrane glycoprotein	155971	P04578	3cqcB	---	NUP133	55746	Q8WUM0	4.2
2cmrA	transmembrane glycoprotein	155971	P04578	2c1nB	14-3-3 protein zeta/delta	YWHAZ	7534	P63104	8.0
2cmrA	transmembrane glycoprotein	155971	P04578	2c1nA	14-3-3 protein zeta/delta	YWHAZ	7534	P63104	7.9
2cmrA	transmembrane glycoprotein	155971	P04578	2dl1A	spartin	SPG20	23111	Q8N0X7	6.2
2cmrA	transmembrane glycoprotein	155971	P04578	1f5nA	interferon-induced guanylate-binding protein 1	GBP1	2633	P32455	4.4
2cmrA	transmembrane glycoprotein	155971	P04578	3es3A	ferritin heavy chain	FTH1	2495	P02794	3.5
2cmrA	transmembrane glycoprotein	155971	P04578	2r17C	vacuolar protein sorting-associated protein 35	VPS35	55737	Q96QK1	3.2
2cmrA	transmembrane glycoprotein	155971	P04578	1uzeA	angiotensin converting enzyme	ACE	1636	P12821	4.1
2cmrA	transmembrane glycoprotein	155971	P04578	1n54A	80 kda nuclear cap binding protein	NCBP1	4686	Q09161	4.1
2cmrA	transmembrane glycoprotein	155971	P04578	1h6oA	telomeric repeat binding factor 1	TERF1	7013	P54274	3.8
2cmrA	transmembrane glycoprotein	155971	P04578	1avoN	11s regulator	PSME1	5720	Q06323	4.8
2cmrA	transmembrane glycoprotein	155971	P04578	1yz5B	14-3-3 protein sigma	SFN	2810	P31947	3.2
2cmrA	transmembrane glycoprotein	155971	P04578	1y2oA	bai1-associated protein 2 isoform 1	BAIAP2	10458	Q9UQB8	4.1
2cmrA	transmembrane glycoprotein	155971	P04578	1hnbA	glutathione s-transferase	GSTM2	2946	P28161	2.8
2cmrA	transmembrane glycoprotein	155971	P04578	2gd5D	charged multivesicular body protein 3	VPS24	51652	Q9Y3E7	3.0
2cmrA	transmembrane glycoprotein	155971	P04578	1a36A	topoisomerase i	TOP1	7150	P11387	4.1
2cmrA	transmembrane glycoprotein	155971	P04578	1sc7A	dna topoisomerase i	TOP1	7150	P11387	4.3
2cmrA	transmembrane glycoprotein	155971	P04578	1urfA	protein kinase c-like 1	PKN1	5585	Q16512	3.9
2cmrA	transmembrane glycoprotein	155971	P04578	1pc2A	mitochondria fission protein	FIS1	51024	Q9Y3D6	2.4
2cmrA	transmembrane glycoprotein	155971	P04578	1i49A	arfaptin 2	ARFIP2	23647	P53365	2.4
2cmrA	transmembrane glycoprotein	155971	P04578	3bqoA	telomeric repeat-binding factor 1	TERF1	7013	P54274	3.8
2cmrA	transmembrane glycoprotein	155971	P04578	3bkkA	---	ACE	1636	P12821	4.4
2cmrA	transmembrane glycoprotein	155971	P04578	3cqgA	---	NUP107	57122	P57740	7.9
2cmrA	transmembrane glycoprotein	155971	P04578	3dysB	high affinity cgmp-specific 3',5'-cyclicphosphodiesterase 9a	PDE9A	5152	O76083	3.8
2cmrA	transmembrane glycoprotein	155971	P04578	1fewA	second mitochondria-derived activator ofcaspases	DIABLO	56616	Q9NR28	6.8
2cmrA	transmembrane glycoprotein	155971	P04578	1rw2A	atp-dependent dna helicase ii, 80 kda subunit	XRCC5	7520	P13010	2.0
2cmrA	transmembrane glycoprotein	155971	P04578	2cprA	exosome component 10	EXOSC10	5394	Q01780	2.1
2cmrA	transmembrane glycoprotein	155971	P04578	2qypB	proactivator polypeptide	PSAP	5660	P07602	2.0
2cmrA	transmembrane glycoprotein	155971	P04578	2rajA	sorting nexin-9	SNX9	51429	Q9Y5X1	4.1
2cmrA	transmembrane glycoprotein	155971	P04578	2vm6A	bcl-2-related protein a1	BCL2A1	597	Q16548	2.7
2cmrA	transmembrane glycoprotein	155971	P04578	2z0vA	sh3-containing grb2-like protein 3	SH3GL3	6457	Q99963	4.6
2cmrA	transmembrane glycoprotein	155971	P04578	1elwA	tpr1-domain of hop	STIP1	10963	P31948	2.5
2cmrA	transmembrane glycoprotein	155971	P04578	1hx1B	bag-family molecular chaperone regulator-1	BAG1	---	Q99933	7.7
2cmrA	transmembrane glycoprotein	155971	P04578	1oxzA	adp-ribosylation factor binding protein gga1	GGA1	26088	Q9UJY5	6.1
2cmrA	transmembrane glycoprotein	155971	P04578	1v9vA	kiaa0561 protein	MAST3	23031	O60307	2.5
2cmrA	transmembrane glycoprotein	155971	P04578	1yd8G	adp-ribosylation factor binding protein gga3	GGA3	23163	Q9NZ52	5.4
2cmrA	transmembrane glycoprotein	155971	P04578	2cptA	vacuolar sorting protein 4b	VPS4B	9525	O75351	4.3
2cmrA	transmembrane glycoprotein	155971	P04578	2oduA	plectin 1	PLEC1	5339	Q6S383	10.1
2cmrA	transmembrane glycoprotein	155971	P04578	2vyiA	sgta protein	SGTA	6449	Q6FIA9	2.9
1hvuE	protein (hiv-1 reverse transcriptase)	---	P03366	1v4tA	glucokinase isoform 2	GCK	2645	P35557	5.0
1hvuE	protein (hiv-1 reverse transcriptase)	---	P03366	3e9lA	pre-mrna-processing-splicing factor 8	PRPF8	10594	Q6P2Q9	5.3
1hvuE	protein (hiv-1 reverse transcriptase)	---	P03366	2cofA	protein kiaa1914	AFAP1L2	84632	Q8N4X5	2.6
1u8gB	protease retropepsin	---	P03367	1nvpC	transcription initiation factor iia beta chain	GTF2A1	2957	P52655	2.3
1u8gA	protease retropepsin	---	P03367	1nvpC	transcription initiation factor iia beta chain	GTF2A1	2957	P52655	2.3
1u8gA	protease retropepsin	---	P03367	1htrB	gastricsin	PGC	5225	P20142	3.9
1u8gA	protease retropepsin	---	P03367	1flhA	uropepsin	PGA5	643847	P00790	4.2
2qi3A	protease	---	P03369	1tzsA	cathepsin e	CTSE	1510	P14091	7.9
2qi3A	protease	---	P03369	2yujA	ubiquitin fusion degradation 1-like	UFD1L	7353	Q92890	2.1
2qi3A	protease	---	P03369	2ewyA	beta-secretase 2	BACE2	25825	Q9Y5Z0	6.4
2qi3A	protease	---	P03369	1htrB	gastricsin	PGC	5225	P20142	6.5
2qi3A	protease	---	P03369	3braA	beta-secretase 1	BACE1	23621	P56817	7.3
2qi3A	protease	---	P03369	2ikoA	renin	REN	5972	P00797	5.2
2qi3A	protease	---	P03369	2qk5A	beta-secretase 1	BACE1	23621	P56817	7.4
2qi3A	protease	---	P03369	1flhA	uropepsin	PGA5	643847	P00790	6.4
2qi3A	protease	---	P03369	1lyaA	cathepsin d	CTSD	1509	P07339	4.2
2qi3B	protease	---	P03369	1tzsA	cathepsin e	CTSE	1510	P14091	8.1
2pk5B	protease	---	P03367	1tzsA	cathepsin e	CTSE	1510	P14091	8.2
2pk5B	protease	---	P03367	2ewyA	beta-secretase 2	BACE2	25825	Q9Y5Z0	6.6
2pk5B	protease	---	P03367	1htrB	gastricsin	PGC	5225	P20142	6.4
2pk5B	protease	---	P03367	3braA	beta-secretase 1	BACE1	23621	P56817	7.4
2pk5B	protease	---	P03367	2ikoA	renin	REN	5972	P00797	5.5
2pk5B	protease	---	P03367	2qk5A	beta-secretase 1	BACE1	23621	P56817	7.8
2pk5A	protease	---	P03367	1tzsA	cathepsin e	CTSE	1510	P14091	4.3
2pk5A	protease	---	P03367	2ewyA	beta-secretase 2	BACE2	25825	Q9Y5Z0	2.7
2pk5A	protease	---	P03367	1htrB	gastricsin	PGC	5225	P20142	4.0
2pk5A	protease	---	P03367	3braA	beta-secretase 1	BACE1	23621	P56817	3.2
1i5xA	transmembrane glycoprotein (gp41)	---	Q76270	1fzaA	---	FGA	2243	P02671	5.2
1i5xA	transmembrane glycoprotein (gp41)	---	Q76270	2fmmE	protein emsy	C11ORF30	56946	Q7Z589	3.2
1i5xA	transmembrane glycoprotein (gp41)	---	Q76270	1afoA	glycophorin a	GYPE	2993	P02724	2.6
1i5xA	transmembrane glycoprotein (gp41)	---	Q76270	1kheA	phosphoenolpyruvate carboxykinase, cytosolic(gtp)	PCK1	5105	P35558	3.1
1i5xA	transmembrane glycoprotein (gp41)	---	Q76270	1y4mA	herv-frd_6p24.1 provirus ancestral envpolyprotein	HERV-FRD	405754	P60508	3.6
1i5xA	transmembrane glycoprotein (gp41)	---	Q76270	2hacA	t-cell surface glycoprotein cd3 zeta chain	CD247	919	P20963	2.1
1i5xA	transmembrane glycoprotein (gp41)	---	Q76270	2j5dA	bcl2/adenovirus e1b 19 kda protein-interactingprotein 3	BNIP3	664	Q12983	2.1
1i5xA	transmembrane glycoprotein (gp41)	---	Q76270	2rndA	myc box-dependent-interacting protein 1	BIN1	274	O00499	2.1
1i5xA	transmembrane glycoprotein (gp41)	---	Q76270	1g8qA	cd81 antigen, extracellular domain	CD81	975	P60033	2.0
1i5xA	transmembrane glycoprotein (gp41)	---	Q76270	2azeA	transcription factor dp-1	TFDP1	7027	Q14186	2.6
1i5xA	transmembrane glycoprotein (gp41)	---	Q76270	2de0X	alpha-(1,6)-fucosyltransferase	FUT8	2530	Q9BYC5	6.7
1i5xA	transmembrane glycoprotein (gp41)	---	Q76270	2pp4A	protein eto	RUNX1T1	862	Q06455	2.5
1i5xA	transmembrane glycoprotein (gp41)	---	Q76270	1gnc	granulocyte colony-stimulating factor	CSF3	1440	P09919	4.9
1i5xA	transmembrane glycoprotein (gp41)	---	Q76270	1yx4A	26s proteasome non-atpase regulatory subunit 4	PSMD4	5710	P55036	2.2
1i5xA	transmembrane glycoprotein (gp41)	---	Q76270	2yx8A	receptor activity-modifying protein 1	RAMP1	10267	O60894	3.0
1i5xA	transmembrane glycoprotein (gp41)	---	Q76270	2k1kA	ephrin type-a receptor 1	EPHA1	2041	P21709	2.4
1i5xA	transmembrane glycoprotein (gp41)	---	Q76270	1jm7A	breast cancer type 1 susceptibility protein	BRCA1	672	P38398	3.0
1i5xA	transmembrane glycoprotein (gp41)	---	Q76270	1jm7B	brca1-associated ring domain protein 1	BARD1	580	Q99728	3.0
1i5xA	transmembrane glycoprotein (gp41)	---	Q76270	1ufiA	major centromere autoantigen b	CENPB	1059	P07199	4.9
1i5xA	transmembrane glycoprotein (gp41)	---	Q76270	1vzjF	---	ACHE	43	P22303	2.7
1i5xA	transmembrane glycoprotein (gp41)	---	Q76270	2dn9A	dnaj homolog subfamily a member 3	DNAJA3	---	Q96EY1	2.1
1i5xA	transmembrane glycoprotein (gp41)	---	Q76270	2qm4A	non-homologous end-joining factor 1	NHEJ1	79840	Q9H9Q4	3.1
1i5xA	transmembrane glycoprotein (gp41)	---	Q76270	1yhnB	rab interacting lysosomal protein	RILP	83547	Q96NA2	3.6
1i5xA	transmembrane glycoprotein (gp41)	---	Q76270	2qypB	proactivator polypeptide	PSAP	5660	P07602	3.5
1i5xA	transmembrane glycoprotein (gp41)	---	Q76270	1hynQ	band 3 anion transport protein	SLC4A1	6521	P02730	2.2
1i5xA	transmembrane glycoprotein (gp41)	---	Q76270	1n69B	saposin b	PSAP	5660	P07602	3.6
1i5xA	transmembrane glycoprotein (gp41)	---	Q76270	1uklC	sterol regulatory element binding protein-2	SREBF2	6721	Q12772	2.1
1i5xA	transmembrane glycoprotein (gp41)	---	Q76270	2k6oA	cathelicidin antimicrobial peptide	CAMP	820	P49913	2.5
1b92A	protein (integrase)	---	P12497	2iw2A	xaa-pro dipeptidase	PEPD	5184	P12955	2.8
1b92A	protein (integrase)	---	P12497	2qkkA	ribonuclease h1	RNASEH1	246243	O60930	4.1
1b92A	protein (integrase)	---	P12497	3e9lA	pre-mrna-processing-splicing factor 8	PRPF8	10594	Q6P2Q9	6.5
2qi6B	protease	---	P03369	1tzsA	cathepsin e	CTSE	1510	P14091	8.1
1hshC	hiv-1 protease	---	P04584	2yujA	ubiquitin fusion degradation 1-like	UFD1L	7353	Q92890	2.2
1hquB	pol polyprotein	---	P03366	2ropA	copper-transporting atpase 2	ATP7B	540	P35670	5.1
1hquB	pol polyprotein	---	P03366	2ew9A	copper-transporting atpase 2	ATP7B	540	P35670	5.4
1hquB	pol polyprotein	---	P03366	1j4wA	fuse binding protein	FUBP1	8880	Q96AE4	4.5
1hquB	pol polyprotein	---	P03366	3b8kA	dihydrolipoyllysine-residue acetyltransferase	DLAT	1737	P10515	3.0
1ikxB	pol polyprotein	---	P03366	2ctfA	vigilin	HDLBP	3069	Q00341	3.3
1ikxB	pol polyprotein	---	P03366	2ropA	copper-transporting atpase 2	ATP7B	540	P35670	4.5
1ikxB	pol polyprotein	---	P03366	1yjrA	copper-transporting atpase 1	ATP7A	538	Q04656	4.7
1ikxB	pol polyprotein	---	P03366	2ew9A	copper-transporting atpase 2	ATP7B	540	P35670	5.1
1ikxB	pol polyprotein	---	P03366	2gl6A	creatine kinase	CKMT2	1160	P17540	4.1
1ikxB	pol polyprotein	---	P03366	1j4wA	fuse binding protein	FUBP1	8880	Q96AE4	4.8
1ikxB	pol polyprotein	---	P03366	3b8kA	dihydrolipoyllysine-residue acetyltransferase	DLAT	1737	P10515	2.8
1hshB	hiv-1 protease	---	P04584	2yujA	ubiquitin fusion degradation 1-like	UFD1L	7353	Q92890	2.3
1hshB	hiv-1 protease	---	P04584	1lyaA	cathepsin d	CTSD	1509	P07339	4.5
1hshB	hiv-1 protease	---	P04584	1lyaB	cathepsin d	CTSD	1509	P07339	4.9
1odxB	hiv-1 protease	---	P04587	2yujA	ubiquitin fusion degradation 1-like	UFD1L	7353	Q92890	2.3
1odxB	hiv-1 protease	---	P04587	1lyaA	cathepsin d	CTSD	1509	P07339	4.5
1odxB	hiv-1 protease	---	P04587	1lyaB	cathepsin d	CTSD	1509	P07339	4.6
1kjfA	pol polyprotein	---	P03369	1htrB	gastricsin	PGC	5225	P20142	6.7
1kjfA	pol polyprotein	---	P03369	3braA	beta-secretase 1	BACE1	23621	P56817	7.6
7hvpB	hiv-1 protease	---	P03369	1tzsA	cathepsin e	CTSE	1510	P14091	4.3
7hvpB	hiv-1 protease	---	P03369	2yujA	ubiquitin fusion degradation 1-like	UFD1L	7353	Q92890	2.3
7hvpB	hiv-1 protease	---	P03369	2ewyA	beta-secretase 2	BACE2	25825	Q9Y5Z0	2.5
7hvpB	hiv-1 protease	---	P03369	1htrB	gastricsin	PGC	5225	P20142	4.1
7hvpB	hiv-1 protease	---	P03369	3braA	beta-secretase 1	BACE1	23621	P56817	3.1
7hvpB	hiv-1 protease	---	P03369	2ikoA	renin	REN	5972	P00797	4.0
7hvpB	hiv-1 protease	---	P03369	2qk5A	beta-secretase 1	BACE1	23621	P56817	2.9
7hvpB	hiv-1 protease	---	P03369	1lyaA	cathepsin d	CTSD	1509	P07339	4.5
7hvpB	hiv-1 protease	---	P03369	1lyaB	cathepsin d	CTSD	1509	P07339	4.6
7upjB	hiv-1 protease	---	P03367	1nvpC	transcription initiation factor iia beta chain	GTF2A1	2957	P52655	2.0
7upjB	hiv-1 protease	---	P03367	2yujA	ubiquitin fusion degradation 1-like	UFD1L	7353	Q92890	2.3
1ak4C	hiv-1 capsid	---	P12497	3dzxA	tbc1 domain family member 22b	TBC1D22B	55633	Q9NU19	2.0
1ak4C	hiv-1 capsid	---	P12497	3d9sD	aquaporin-5	AQP5	362	P55064	2.3
7upjA	hiv-1 protease	---	P03367	2yujA	ubiquitin fusion degradation 1-like	UFD1L	7353	Q92890	2.4
7upjA	hiv-1 protease	---	P03367	1htrB	gastricsin	PGC	5225	P20142	6.8
7upjA	hiv-1 protease	---	P03367	2ikoA	renin	REN	5972	P00797	5.3
7upjA	hiv-1 protease	---	P03367	1flhA	uropepsin	PGA5	643847	P00790	6.6
7upjA	hiv-1 protease	---	P03367	1lyaA	cathepsin d	CTSD	1509	P07339	4.1
7upjA	hiv-1 protease	---	P03367	1lyaB	cathepsin d	CTSD	1509	P07339	4.9
1qs4A	protein (hiv-1 integrase )	---	P12497	2iw2A	xaa-pro dipeptidase	PEPD	5184	P12955	3.2
1qs4A	protein (hiv-1 integrase )	---	P12497	2qkkA	ribonuclease h1	RNASEH1	246243	O60930	4.3
1qs4A	protein (hiv-1 integrase )	---	P12497	3e9lA	pre-mrna-processing-splicing factor 8	PRPF8	10594	Q6P2Q9	6.9
1qs4A	protein (hiv-1 integrase )	---	P12497	1mwpA	amyloid a4 protein	APP	351	P05067	2.1
1qs4B	protein (hiv-1 integrase )	---	P12497	2iw2A	xaa-pro dipeptidase	PEPD	5184	P12955	3.0
1qs4B	protein (hiv-1 integrase )	---	P12497	2qkkA	ribonuclease h1	RNASEH1	246243	O60930	4.3
1qs4B	protein (hiv-1 integrase )	---	P12497	3e9lA	pre-mrna-processing-splicing factor 8	PRPF8	10594	Q6P2Q9	6.9
1qs4B	protein (hiv-1 integrase )	---	P12497	1mwpA	amyloid a4 protein	APP	351	P05067	2.0
1kj4B	pol polyprotein	---	P03369	1tzsA	cathepsin e	CTSE	1510	P14091	8.1
1kj4B	pol polyprotein	---	P03369	2ewyA	beta-secretase 2	BACE2	25825	Q9Y5Z0	6.6
1kj4B	pol polyprotein	---	P03369	1htrB	gastricsin	PGC	5225	P20142	6.4
1kj4B	pol polyprotein	---	P03369	3braA	beta-secretase 1	BACE1	23621	P56817	7.5
1kj4B	pol polyprotein	---	P03369	2ikoA	renin	REN	5972	P00797	5.4
1kj4B	pol polyprotein	---	P03369	2qk5A	beta-secretase 1	BACE1	23621	P56817	7.7
1kj4B	pol polyprotein	---	P03369	1flhA	uropepsin	PGA5	643847	P00790	6.7
1upj	hiv-1 protease	---	P03367	1nvpC	transcription initiation factor iia beta chain	GTF2A1	2957	P52655	2.2
1upj	hiv-1 protease	---	P03367	2yujA	ubiquitin fusion degradation 1-like	UFD1L	7353	Q92890	2.3
1upj	hiv-1 protease	---	P03367	2ikoA	renin	REN	5972	P00797	4.1
1upj	hiv-1 protease	---	P03367	1flhA	uropepsin	PGA5	643847	P00790	4.2
1upj	hiv-1 protease	---	P03367	1lyaA	cathepsin d	CTSD	1509	P07339	4.4
1upj	hiv-1 protease	---	P03367	1lyaB	cathepsin d	CTSD	1509	P07339	4.7
2avvA	pol polyprotein	---	P04587	1nvpC	transcription initiation factor iia beta chain	GTF2A1	2957	P52655	2.3
2avvB	pol polyprotein	---	P04587	1htrB	gastricsin	PGC	5225	P20142	6.5
2avvB	pol polyprotein	---	P04587	2ikoA	renin	REN	5972	P00797	5.6
2avvB	pol polyprotein	---	P04587	1flhA	uropepsin	PGA5	643847	P00790	6.9
2avvD	pol polyprotein	---	P04587	1htrB	gastricsin	PGC	5225	P20142	6.4
2avvD	pol polyprotein	---	P04587	3braA	beta-secretase 1	BACE1	23621	P56817	7.6
2avvD	pol polyprotein	---	P04587	2ikoA	renin	REN	5972	P00797	5.5
2avvD	pol polyprotein	---	P04587	1flhA	uropepsin	PGA5	643847	P00790	6.7
1kj4A	pol polyprotein	---	P03369	1tzsA	cathepsin e	CTSE	1510	P14091	8.3
1kj4A	pol polyprotein	---	P03369	2ewyA	beta-secretase 2	BACE2	25825	Q9Y5Z0	6.7
1kj4A	pol polyprotein	---	P03369	1htrB	gastricsin	PGC	5225	P20142	6.6
1kj4A	pol polyprotein	---	P03369	3braA	beta-secretase 1	BACE1	23621	P56817	7.5
1kj4A	pol polyprotein	---	P03369	2ikoA	renin	REN	5972	P00797	5.5
1kj4A	pol polyprotein	---	P03369	2qk5A	beta-secretase 1	BACE1	23621	P56817	7.7
2h3fA	gag polyprotein	---	P12497	2dkyA	rho-gtpase-activating protein 7	DLC1	10395	Q96QB1	3.4
2h3fA	gag polyprotein	---	P12497	2h80A	star-related lipid transfer protein 13	STARD13	90627	Q9Y3M8	2.8
1t7jB	pol polyprotein	---	P35963	3braA	beta-secretase 1	BACE1	23621	P56817	7.5
2b7zA	hiv-1 protease	---	P03367	2ikoA	renin	REN	5972	P00797	5.6
2b7zA	hiv-1 protease	---	P03367	2ntrA	beta-secretase 1	BACE1	23621	P56817	6.9
2b7zA	hiv-1 protease	---	P03367	1fknA	memapsin 2	BACE1	23621	P56817	6.6
2b7zA	hiv-1 protease	---	P03367	1tzsA	cathepsin e	CTSE	1510	P14091	8.4
2b7zA	hiv-1 protease	---	P03367	2qp8A	beta-secretase 1	BACE1	23621	P56817	4.9
2b7zA	hiv-1 protease	---	P03367	2qmdA	beta-secretase 1	BACE1	23621	P56817	4.9
2b7zA	hiv-1 protease	---	P03367	3cidA	---	BACE1	23621	P56817	8.0
2b7zA	hiv-1 protease	---	P03367	3cicA	---	BACE1	23621	P56817	4.9
2b7zA	hiv-1 protease	---	P03367	2qmfA	beta-secretase 1	BACE1	23621	P56817	6.7
2b7zA	hiv-1 protease	---	P03367	2zhrA	beta-secretase 1	BACE1	23621	P56817	6.7
2b7zA	hiv-1 protease	---	P03367	2f3fC	beta-secretase 1	BACE1	23621	P56817	6.9
2b7zA	hiv-1 protease	---	P03367	1xn2A	beta-secretase 1	BACE1	23621	P56817	4.9
2b7zA	hiv-1 protease	---	P03367	2p4jB	beta-secretase 1	BACE1	23621	P56817	8.0
2b7zA	hiv-1 protease	---	P03367	2q11C	beta-secretase 1	BACE1	23621	P56817	7.6
2b7zA	hiv-1 protease	---	P03367	2hizB	beta-secretase 1	BACE1	23621	P56817	6.8
2b7zA	hiv-1 protease	---	P03367	2p83C	beta-secretase 1	BACE1	23621	P56817	6.8
2b7zA	hiv-1 protease	---	P03367	2vieA	beta-secretase 1	BACE1	23621	P56817	7.9
2b7zA	hiv-1 protease	---	P03367	1ym2B	beta-secretase 1	BACE1	23621	P56817	6.8
2b7zA	hiv-1 protease	---	P03367	1w51A	beta-secretase 1	BACE1	23621	P56817	8.0
2b7zA	hiv-1 protease	---	P03367	2ewyA	beta-secretase 2	BACE2	25825	Q9Y5Z0	6.8
2b7zA	hiv-1 protease	---	P03367	1ym4A	beta-secretase 1	BACE1	23621	P56817	6.8
2b7zA	hiv-1 protease	---	P03367	2ohnA	beta-secretase 1	BACE1	23621	P56817	6.7
2b7zA	hiv-1 protease	---	P03367	2ohlA	beta-secretase 1	BACE1	23621	P56817	6.8
2b7zA	hiv-1 protease	---	P03367	3buhA	beta-secretase 1	BACE1	23621	P56817	7.8
2b7zA	hiv-1 protease	---	P03367	2qk5A	beta-secretase 1	BACE1	23621	P56817	8.0
2b7zA	hiv-1 protease	---	P03367	3braA	beta-secretase 1	BACE1	23621	P56817	7.8
2b7zA	hiv-1 protease	---	P03367	1q9pA	hiv-1 protease	---	---	P04587	10.0
2r43B	protease	---	P03367	1lyaB	cathepsin d	CTSD	1509	P07339	4.6
2pwcA	gag-pol polyprotein (pr160gag-pol)	---	P03367	1lyaB	cathepsin d	CTSD	1509	P07339	4.6
2pwcB	gag-pol polyprotein (pr160gag-pol)	---	P03367	1lyaB	cathepsin d	CTSD	1509	P07339	4.6
1dw6D	hiv-1 protease	---	P03366	1htrB	gastricsin	PGC	5225	P20142	6.5
1dw6D	hiv-1 protease	---	P03366	2ikoA	renin	REN	5972	P00797	5.5
1dw6D	hiv-1 protease	---	P03366	1flhA	uropepsin	PGA5	643847	P00790	6.8
1c6zB	protein (protease)	---	O09893	2ikoA	renin	REN	5972	P00797	5.4
1c6zB	protein (protease)	---	O09893	1flhA	uropepsin	PGA5	643847	P00790	6.7
1uphA	gag polyprotein	---	P12493	2dkyA	rho-gtpase-activating protein 7	DLC1	10395	Q96QB1	3.0
1uphA	gag polyprotein	---	P12493	2h80A	star-related lipid transfer protein 13	STARD13	90627	Q9Y3M8	2.4
1wjfA	hiv-1 integrase	---	P04587	1x41A	transcriptional adaptor 2-like, isoform b	TADA2L	6871	O75478	2.3
1wjfA	hiv-1 integrase	---	P04587	2da7A	zinc finger homeobox protein 1b	ZEB2	9839	O60315	2.7
1wjfA	hiv-1 integrase	---	P04587	2dmuA	homeobox protein goosecoid	GSC	145258	P56915	2.8
1wjfA	hiv-1 integrase	---	P04587	1gt0C	octamer-binding transcription factor 1	POU2F1	5451	P14859	3.7
1wjfA	hiv-1 integrase	---	P04587	1yz8P	pituitary homeobox 2	PITX2	5308	Q99697	2.2
1wjfA	hiv-1 integrase	---	P04587	2cobA	lcor protein	LCOR	84458	Q96JN0	2.9
1wjfA	hiv-1 integrase	---	P04587	2cueA	paired box protein pax6	PAX6	5080	P26367	3.1
1wjfA	hiv-1 integrase	---	P04587	2ys9A	homeobox and leucine zipper protein homez	HOMEZ	57594	Q8IX15	2.5
1wjfA	hiv-1 integrase	---	P04587	1hdp	oct-2 pou homeodomain	POU2F2	5452	P09086	2.3
1wjfA	hiv-1 integrase	---	P04587	2cufA	flj21616 protein	HMBOX1	79618	Q6NT76	2.8
1wjfA	hiv-1 integrase	---	P04587	2da1A	alpha-fetoprotein enhancer binding protein	ZFHX3	463	Q15911	3.2
1wjfA	hiv-1 integrase	---	P04587	2dmnA	homeobox protein tgif2lx	TGIF2LX	90316	Q8IUE1	2.1
1wjfA	hiv-1 integrase	---	P04587	1x2nA	homeobox protein pknox1	PKNOX1	5316	P55347	2.8
1wjfA	hiv-1 integrase	---	P04587	2cu7A	kiaa1915 protein	MYSM1	114803	Q5VVJ2	2.9
1wjfA	hiv-1 integrase	---	P04587	2da2A	alpha-fetoprotein enhancer binding protein	ZFHX3	463	Q15911	3.1
1wjfA	hiv-1 integrase	---	P04587	2eqrA	nuclear receptor corepressor 1	NCOR1	9611	O75376	2.7
1wjfA	hiv-1 integrase	---	P04587	1wi3A	dna-binding protein satb2	SATB2	23314	Q9UPW6	2.8
1wjfA	hiv-1 integrase	---	P04587	2cqqA	dnaj homolog subfamily c member 1	DNAJC1	64215	Q96KC8	3.2
1wjfA	hiv-1 integrase	---	P04587	2da3A	alpha-fetoprotein enhancer binding protein	ZFHX3	463	Q15911	3.0
1wjfA	hiv-1 integrase	---	P04587	2dmpA	zinc fingers and homeoboxes protein 2	ZHX2	22882	Q9Y6X8	2.4
1wjfA	hiv-1 integrase	---	P04587	2cqrA	dnaj homolog subfamily c member 1	DNAJC1	64215	Q96KC8	2.3
1wjfA	hiv-1 integrase	---	P04587	2da4A	hypothetical protein dkfzp686k21156	HDX	139324	Q7Z353	2.1
1wjfA	hiv-1 integrase	---	P04587	2dmqA	lim/homeobox protein lhx9	LHX9	56956	Q9NQ69	2.8
1wjfA	hiv-1 integrase	---	P04587	2craA	homeobox protein hox-b13	HOXB13	10481	Q92826	2.7
1wjfA	hiv-1 integrase	---	P04587	2da5A	zinc fingers and homeoboxes protein 3	ZHX3	23051	Q9H4I2	2.5
1wjfA	hiv-1 integrase	---	P04587	2dimA	cell division cycle 5-like protein	CDC5L	988	Q99459	3.3
1wjfA	hiv-1 integrase	---	P04587	2dn0A	zinc fingers and homeoboxes protein 3	ZHX3	23051	Q9H4I2	2.8
1wjfA	hiv-1 integrase	---	P04587	2ecbA	zinc fingers and homeoboxes protein 1	ZHX1	11244	Q9UKY1	2.7
1wjfA	hiv-1 integrase	---	P04587	2da6A	hepatocyte nuclear factor 1-beta	HNF1B	6928	P35680	2.7
1wjfA	hiv-1 integrase	---	P04587	2dmtA	homeobox protein barh-like 1	BARX1	56033	Q9HBU1	2.9
1wjfA	hiv-1 integrase	---	P04587	2dodA	transcription elongation regulator 1	TCERG1	10915	O14776	2.0
1wjfA	hiv-1 integrase	---	P04587	2yqkA	arginine-glutamic acid dipeptide repeats protein	RERE	473	Q9P2R6	2.7
1hihB	hiv-1 protease	---	P03366	2yujA	ubiquitin fusion degradation 1-like	UFD1L	7353	Q92890	2.3
1hihB	hiv-1 protease	---	P03366	1htrB	gastricsin	PGC	5225	P20142	4.4
1hihB	hiv-1 protease	---	P03366	3braA	beta-secretase 1	BACE1	23621	P56817	3.2
1hihB	hiv-1 protease	---	P03366	2ikoA	renin	REN	5972	P00797	4.3
1hihB	hiv-1 protease	---	P03366	1flhA	uropepsin	PGA5	643847	P00790	4.5
1hihB	hiv-1 protease	---	P03366	1lyaA	cathepsin d	CTSD	1509	P07339	4.1
1hihB	hiv-1 protease	---	P03366	1lyaB	cathepsin d	CTSD	1509	P07339	4.9
1wjfB	hiv-1 integrase	---	P04587	2cobA	lcor protein	LCOR	84458	Q96JN0	3.0
1wjfB	hiv-1 integrase	---	P04587	2ys9A	homeobox and leucine zipper protein homez	HOMEZ	57594	Q8IX15	2.5
1wjfB	hiv-1 integrase	---	P04587	2da3A	alpha-fetoprotein enhancer binding protein	ZFHX3	463	Q15911	3.0
1wjfB	hiv-1 integrase	---	P04587	2dimA	cell division cycle 5-like protein	CDC5L	988	Q99459	3.3
1wjfB	hiv-1 integrase	---	P04587	2ecbA	zinc fingers and homeoboxes protein 1	ZHX1	11244	Q9UKY1	2.6
1wjfB	hiv-1 integrase	---	P04587	2dmtA	homeobox protein barh-like 1	BARX1	56033	Q9HBU1	2.9
1bvgA	hiv-1 protease	155348	P04585	2ikoA	renin	REN	5972	P00797	5.2
1bvgA	hiv-1 protease	155348	P04585	1lyaA	cathepsin d	CTSD	1509	P07339	4.3
1bvgA	hiv-1 protease	155348	P04585	1lyaB	cathepsin d	CTSD	1509	P07339	3.5
1bvgB	hiv-1 protease	155348	P04585	1htrB	gastricsin	PGC	5225	P20142	5.5
1bvgB	hiv-1 protease	155348	P04585	3braA	beta-secretase 1	BACE1	23621	P56817	7.2
1bvgB	hiv-1 protease	155348	P04585	2ikoA	renin	REN	5972	P00797	5.3
1bvgB	hiv-1 protease	155348	P04585	1flhA	uropepsin	PGA5	643847	P00790	6.5
1bvgB	hiv-1 protease	155348	P04585	1lyaA	cathepsin d	CTSD	1509	P07339	4.3
2pymA	protease retropepsin	---	P03367	1nvpC	transcription initiation factor iia beta chain	GTF2A1	2957	P52655	2.3
2pymA	protease retropepsin	---	P03367	1flhA	uropepsin	PGA5	643847	P00790	4.2
1ebwA	hiv-1 protease	---	P03366	2ikoA	renin	REN	5972	P00797	5.5
1ebwA	hiv-1 protease	---	P03366	1flhA	uropepsin	PGA5	643847	P00790	6.7
1u57A	gag polyprotein	---	Q70622	2gzhB	rab11-fip2 long isoform	RAB11FIP2	22841	Q7L804	3.2
1u57A	gag polyprotein	---	Q70622	2yy0B	c-myc-binding protein	MYCBP	26292	Q99417	3.2
1u57A	gag polyprotein	---	Q70622	1afoA	glycophorin a	GYPE	2993	P02724	2.7
1u57A	gag polyprotein	---	Q70622	1fzbF	---	FGG	2266	P02679	3.3
1u57A	gag polyprotein	---	Q70622	1m7lA	pulmonary surfactant-associated protein d	SFTPD	6441	P35247	3.2
1u57A	gag polyprotein	---	Q70622	1ci6A	transcription factor atf-4	ATF4	468	P18848	3.6
1u57A	gag polyprotein	---	Q70622	1gk4A	vimentin	VIM	7431	P08670	2.8
1u57A	gag polyprotein	---	Q70622	1gtwA	caat/enhancer binding protein beta	CEBPB	1051	P17676	3.2
1u57A	gag polyprotein	---	Q70622	1io4A	caat/enhancer binding protein beta	CEBPB	1051	P17676	3.3
1u57A	gag polyprotein	---	Q70622	1gu4A	caat/enhancer binding protein beta	CEBPB	1051	P17676	3.2
1u57A	gag polyprotein	---	Q70622	1gu5A	caat/enhancer binding protein beta	CEBPB	1051	P17676	3.2
1u57A	gag polyprotein	---	Q70622	1kilD	snap-25 c-terminal snare motif	SNAP25	6616	P60880	3.1
1u57A	gag polyprotein	---	Q70622	1io4B	caat/enhancer binding protein beta	CEBPB	1051	P17676	3.0
1u57A	gag polyprotein	---	Q70622	1x79B	rab gtpase binding effector protein 1	RABEP1	9135	Q15276	2.5
1u57A	gag polyprotein	---	Q70622	2e50P	protein set	SET	6418	Q01105	3.6
1u57A	gag polyprotein	---	Q70622	2h8nA	histone deacetylase 4	HDAC4	9759	P56524	3.0
1u57A	gag polyprotein	---	Q70622	1h89A	caat/enhancer binding protein beta	CEBPB	1051	P17676	3.2
1u57A	gag polyprotein	---	Q70622	1hjbA	ccaat/enhancer binding protein beta	CEBPB	1051	P17676	3.0
1u57A	gag polyprotein	---	Q70622	1s1cY	rho-associated, coiled-coil containing proteinkinase 1	ROCK1	6093	Q13464	2.9
1u57A	gag polyprotein	---	Q70622	1nkpB	max protein	MAX	4149	P61244	3.7
1u57A	gag polyprotein	---	Q70622	1am9A	protein (sterol regulatory element bindingprotein 1a)	SREBF1	6720	P36956	3.9
1u57A	gag polyprotein	---	Q70622	1bf5A	signal transducer and activator of transcription1-alpha/beta	STAT1	6772	P42224	3.7
1u57A	gag polyprotein	---	Q70622	3e1rB	centrosomal protein of 55 kda	CEP55	55165	Q53EZ4	3.9
1u57A	gag polyprotein	---	Q70622	3brtD	nf-kappa-b essential modulator	IKBKG	8517	Q9Y6K9	2.9
1u57A	gag polyprotein	---	Q70622	2npsD	syntaxin-6	STX6	10228	O43752	3.4
1u57A	gag polyprotein	---	Q70622	2qfaC	inner centromere protein	INCENP	3619	Q9NQS7	3.3
1u57A	gag polyprotein	---	Q70622	1gk4C	vimentin	VIM	7431	P08670	3.1
1u57A	gag polyprotein	---	Q70622	1h8aB	caat/enhancer binding protein beta	CEBPB	1051	P17676	3.1
1u57A	gag polyprotein	---	Q70622	1x8yA	lamin a/c	LMNA	4000	P02545	2.9
1u57A	gag polyprotein	---	Q70622	1a02F	ap-1 fragment fos	FOS	2353	P01100	3.6
1u57A	gag polyprotein	---	Q70622	1gk4D	vimentin	VIM	7431	P08670	2.8
1u57A	gag polyprotein	---	Q70622	1wq6A	aml1-eto	RUNX1T1	862	Q06455	3.4
1u57A	gag polyprotein	---	Q70622	1h88B	ccaat/enhancer binding protein beta	CEBPB	1051	P17676	2.9
1u57A	gag polyprotein	---	Q70622	3cl3D	---	IKBKG	8517	Q9Y6K9	3.3
1u57A	gag polyprotein	---	Q70622	2q2fA	selenoprotein s	SELS	55829	Q9BQE4	2.9
1u57A	gag polyprotein	---	Q70622	1wt6B	myotonin-protein kinase	DMPK	1760	Q09013	3.0
1u57A	gag polyprotein	---	Q70622	1ik9A	dna repair protein xrcc4	XRCC4	7518	Q13426	2.8
1u57A	gag polyprotein	---	Q70622	2hv8E	rab11 family-interacting protein 3	RAB11FIP3	9727	O75154	3.4
1u57A	gag polyprotein	---	Q70622	1av1A	apolipoprotein a-i	APOA1	335	P02647	3.1
1u57A	gag polyprotein	---	Q70622	1a02J	ap-1 fragment jun	JUN	3725	P05412	3.4
1u57A	gag polyprotein	---	Q70622	1junA	c-jun homodimer	JUN	3725	P05412	3.8
1u57A	gag polyprotein	---	Q70622	1s1cX	rho-associated, coiled-coil containing proteinkinase 1	ROCK1	6093	Q13464	2.7
1u57A	gag polyprotein	---	Q70622	2f8xM	mastermind-like protein 1	MAML1	9794	Q92585	3.1
1u57A	gag polyprotein	---	Q70622	2jo8A	serine/threonine-protein kinase 4	STK4	6789	Q13043	3.3
1u57A	gag polyprotein	---	Q70622	2azeB	transcription factor e2f1	E2F1	1869	Q01094	3.3
1u57A	gag polyprotein	---	Q70622	2q13A	dcc-interacting protein 13 alpha	APPL1	26060	Q9UKG1	2.8
1u57A	gag polyprotein	---	Q70622	1fzcA	---	FGA	2243	P02671	2.9
1u57A	gag polyprotein	---	Q70622	1wu9B	microtubule-associated protein rp/eb familymember 1	MAPRE1	22919	Q15691	3.1
1u57A	gag polyprotein	---	Q70622	3bj4B	potassium voltage-gated channel subfamily kqtmember 1	KCNQ1	3784	P51787	3.5
1u57A	gag polyprotein	---	Q70622	3e1rA	centrosomal protein of 55 kda	CEP55	55165	Q53EZ4	4.0
1u57A	gag polyprotein	---	Q70622	3bbpD	grip and coiled-coil domain-containing protein 2	GCC2	9648	Q8IWJ2	3.5
1u57A	gag polyprotein	---	Q70622	1tu3J	rab gtpase binding effector protein 1	RABEP1	9135	Q15276	2.7
1u57A	gag polyprotein	---	Q70622	1jnmB	proto-oncogene c-jun	JUN	3725	P05412	3.3
1u57A	gag polyprotein	---	Q70622	1nkpA	myc proto-oncogene protein	MYC	4609	P01106	2.4
1u57A	gag polyprotein	---	Q70622	1j1dC	troponin i	TNNI3	7137	P19429	2.9
1u57A	gag polyprotein	---	Q70622	1fosF	c-jun proto-oncogene protein	JUN	3725	P05412	3.3
1u57A	gag polyprotein	---	Q70622	1zxaA	cgmp-dependent protein kinase 1, alpha isozyme	PRKG1	5592	Q13976	3.4
1u57A	gag polyprotein	---	Q70622	1fu1B	dna repair protein xrcc4	XRCC4	7518	Q13426	2.9
1u57A	gag polyprotein	---	Q70622	1flkA	tnf receptor associated factor 3	TRAF3	7187	Q13114	3.3
1u57A	gag polyprotein	---	Q70622	1useA	vasodilator-stimulated phosphoprotein	VASP	7408	P50552	3.8
1u57A	gag polyprotein	---	Q70622	2qfaB	borealin	CDCA8	55143	Q53HL2	2.8
1u57A	gag polyprotein	---	Q70622	1am9D	protein (sterol regulatory element bindingprotein 1a)	SREBF1	6720	P36956	2.4
1u57A	gag polyprotein	---	Q70622	1fzaA	---	FGA	2243	P02671	2.6
1u57A	gag polyprotein	---	Q70622	1nlwA	mad protein	MXD1	4084	Q05195	2.7
1u57A	gag polyprotein	---	Q70622	1debA	adenomatous polyposis coli protein	APC	324	P25054	3.6
1u57A	gag polyprotein	---	Q70622	1jnmA	proto-oncogene c-jun	JUN	3725	P05412	3.4
1u57A	gag polyprotein	---	Q70622	1am9B	protein (sterol regulatory element bindingprotein 1a)	SREBF1	6720	P36956	2.4
1u57A	gag polyprotein	---	Q70622	1uklF	sterol regulatory element binding protein-2	SREBF2	6721	Q12772	2.8
1u57A	gag polyprotein	---	Q70622	1uklD	sterol regulatory element binding protein-2	SREBF2	6721	Q12772	2.7
1u57A	gag polyprotein	---	Q70622	1uklC	sterol regulatory element binding protein-2	SREBF2	6721	Q12772	2.7
1u57A	gag polyprotein	---	Q70622	1avoA	11s regulator	PSME1	5720	Q06323	2.7
1u57A	gag polyprotein	---	Q70622	1j1dB	troponin t	TNNT2	7139	P45379	2.8
1u57A	gag polyprotein	---	Q70622	1uklE	sterol regulatory element binding protein-2	SREBF2	6721	Q12772	2.6
1u57A	gag polyprotein	---	Q70622	1junB	c-jun homodimer	JUN	3725	P05412	3.8
1u57A	gag polyprotein	---	Q70622	1k1fA	breakpoint cluster region protein	BCR	613	P11274	2.6
1u57A	gag polyprotein	---	Q70622	1fllA	tnf receptor associated factor 3	TRAF3	7187	Q13114	2.9
1u57A	gag polyprotein	---	Q70622	1jocA	early endosomal autoantigen 1	EEA1	8411	Q15075	3.3
1u57A	gag polyprotein	---	Q70622	2yy0D	c-myc-binding protein	MYCBP	26292	Q99417	2.7
1u57A	gag polyprotein	---	Q70622	1t2kC	transcription factor ap-1	JUN	3725	P05412	3.2
1u57A	gag polyprotein	---	Q70622	1fzaB	---	FGB	2244	P02675	2.3
1u57A	gag polyprotein	---	Q70622	1a93A	myc proto-oncogene protein	MYC	4609	P01106	2.4
1u57A	gag polyprotein	---	Q70622	1hloA	protein (transcription factor max)	MAX	4149	P61244	2.5
1u57A	gag polyprotein	---	Q70622	1fosE	p55-c-fos proto-oncogene protein	FOS	2353	P01100	3.3
1u57A	gag polyprotein	---	Q70622	2d2pA	pituitary adenylate cyclase activatingpolypeptide-38	ADCYAP1	116	P18509	2.9
1u57A	gag polyprotein	---	Q70622	2k6oA	cathelicidin antimicrobial peptide	CAMP	820	P49913	2.8
1u57A	gag polyprotein	---	Q70622	1t2kD	cyclic-amp-dependent transcription factor atf-2	ATF2	1386	P15336	3.2
1u57A	gag polyprotein	---	Q70622	1r05A	max protein	MAX	4149	P61244	2.7
1u57A	gag polyprotein	---	Q70622	1j1dE	troponin t	TNNT2	7139	P45379	2.9
1u57A	gag polyprotein	---	Q70622	1nhlA	synaptosomal-associated protein 23	SNAP23	8773	O00161	3.4
1u57A	gag polyprotein	---	Q70622	1fzbF	---	FGG	2266	P02679	3.3
1u57A	gag polyprotein	---	Q70622	1j1eC	troponin i	TNNI3	7137	P19429	3.0
1u57A	gag polyprotein	---	Q70622	1fosH	c-jun proto-oncogene protein	JUN	3725	P05412	3.4
1u57A	gag polyprotein	---	Q70622	2rn0A	integrin beta-3	ITGB3	3690	P05106	3.4
1u57A	gag polyprotein	---	Q70622	1jocB	early endosomal autoantigen 1	EEA1	8411	Q15075	2.4
1u57A	gag polyprotein	---	Q70622	2gzhB	rab11-fip2 long isoform	RAB11FIP2	22841	Q7L804	3.2
1u57A	gag polyprotein	---	Q70622	1j1eF	troponin i	TNNI3	7137	P19429	3.3
1u57A	gag polyprotein	---	Q70622	1am9C	protein (sterol regulatory element bindingprotein 1a)	SREBF1	6720	P36956	3.8
1u57A	gag polyprotein	---	Q70622	1fzaE	---	FGB	2244	P02675	3.0
1u57A	gag polyprotein	---	Q70622	1usdA	vasodilator-stimulated phosphoprotein	VASP	7408	P50552	3.9
1u57A	gag polyprotein	---	Q70622	2rmzA	integrin beta-3	ITGB3	3690	P05106	3.7
1u57A	gag polyprotein	---	Q70622	1e5wA	moesin	MSN	4478	P26038	3.4
1u57A	gag polyprotein	---	Q70622	1go4G	mad1 (mitotic arrest deficient)-like 1	MAD1L1	8379	Q9Y6D9	3.4
1u57A	gag polyprotein	---	Q70622	1gk7A	vimentin	VIM	7431	P08670	3.8
1u57A	gag polyprotein	---	Q70622	1m7lA	pulmonary surfactant-associated protein d	SFTPD	6441	P35247	3.2
1u57A	gag polyprotein	---	Q70622	1vzjG	---	ACHE	43	P22303	3.3
1u57A	gag polyprotein	---	Q70622	3bj4A	potassium voltage-gated channel subfamily kqtmember 1	KCNQ1	3784	P51787	3.4
1u57A	gag polyprotein	---	Q70622	2hacA	t-cell surface glycoprotein cd3 zeta chain	CD247	919	P20963	2.3
1u57A	gag polyprotein	---	Q70622	2j5dA	bcl2/adenovirus e1b 19 kda protein-interactingprotein 3	BNIP3	664	Q12983	2.6
1u57A	gag polyprotein	---	Q70622	2rndA	myc box-dependent-interacting protein 1	BIN1	274	O00499	2.4
1u57A	gag polyprotein	---	Q70622	1avoA	11s regulator	PSME1	5720	Q06323	2.7
1u57A	gag polyprotein	---	Q70622	1zllA	cardiac phospholamban	PLN	5350	P26678	2.5
1u57A	gag polyprotein	---	Q70622	2a45G	---	FGA	2243	P02671	2.5
1u57A	gag polyprotein	---	Q70622	1yx4A	26s proteasome non-atpase regulatory subunit 4	PSMD4	5710	P55036	2.4
1u57A	gag polyprotein	---	Q70622	1zzaA	stannin	SNN	8303	O75324	2.5
1u57A	gag polyprotein	---	Q70622	2jwaA	receptor tyrosine-protein kinase erbb-2	ERBB2	2064	P04626	3.1
1u57A	gag polyprotein	---	Q70622	2qfaC	inner centromere protein	INCENP	3619	Q9NQS7	3.3
1u57A	gag polyprotein	---	Q70622	2k1kA	ephrin type-a receptor 1	EPHA1	2041	P21709	2.6
1u57A	gag polyprotein	---	Q70622	1ioj	apoc-i	APOC1	341	P02654	2.0
1u57A	gag polyprotein	---	Q70622	1r05A	max protein	MAX	4149	P61244	2.7
1u57A	gag polyprotein	---	Q70622	1vzjF	---	ACHE	43	P22303	2.6
1u57A	gag polyprotein	---	Q70622	2e50P	protein set	SET	6418	Q01105	3.6
1u57A	gag polyprotein	---	Q70622	2f8xM	mastermind-like protein 1	MAML1	9794	Q92585	3.1
1u57A	gag polyprotein	---	Q70622	2jo1A	phospholemman	FXYD1	5348	O00168	2.3
1u57A	gag polyprotein	---	Q70622	3brtC	inhibitor of nuclear factor kappa-b kinasesubunit beta,inhibitor of nuclear factor kappa-b kinase subunit alpha	IKBKB	3551	O14920	3.0
1u57A	gag polyprotein	---	Q70622	3bc1B	synaptotagmin-like protein 2	SYTL2	54843	Q9HCH5	2.7
1u57A	gag polyprotein	---	Q70622	1usdA	vasodilator-stimulated phosphoprotein	VASP	7408	P50552	3.9
1u57A	gag polyprotein	---	Q70622	1am9C	protein (sterol regulatory element bindingprotein 1a)	SREBF1	6720	P36956	3.8
1u57A	gag polyprotein	---	Q70622	1j1dE	troponin t	TNNT2	7139	P45379	2.8
1u57A	gag polyprotein	---	Q70622	1uklC	sterol regulatory element binding protein-2	SREBF2	6721	Q12772	2.7
1u57A	gag polyprotein	---	Q70622	2d2pA	pituitary adenylate cyclase activatingpolypeptide-38	ADCYAP1	116	P18509	3.0
1u57A	gag polyprotein	---	Q70622	2jo8A	serine/threonine-protein kinase 4	STK4	6789	Q13043	3.3
1u57A	gag polyprotein	---	Q70622	2k1aA	integrin alpha-iib	ITGA2B	3674	P08514	3.0
1u57A	gag polyprotein	---	Q70622	2rmzA	integrin beta-3	ITGB3	3690	P05106	3.7
1u57A	gag polyprotein	---	Q70622	2k6oA	cathelicidin antimicrobial peptide	CAMP	820	P49913	2.8
2pymB	protease retropepsin	---	P03367	1nvpC	transcription initiation factor iia beta chain	GTF2A1	2957	P52655	2.3
2vg5A	reverse transcriptase/ribonuclease h	---	P03366	1aoa	---	PLS3	5358	P13797	2.2
2vg5A	reverse transcriptase/ribonuclease h	---	P03366	1ft8E	tip associating protein	NXF1	10482	Q9UBU9	2.1
2vg5A	reverse transcriptase/ribonuclease h	---	P03366	2ctfA	vigilin	HDLBP	3069	Q00341	4.2
2vg5A	reverse transcriptase/ribonuclease h	---	P03366	2ropA	copper-transporting atpase 2	ATP7B	540	P35670	6.3
2vg5A	reverse transcriptase/ribonuclease h	---	P03366	1qu6A	protein kinase pkr	EIF2AK2	5610	P19525	2.5
2vg5A	reverse transcriptase/ribonuclease h	---	P03366	2g9oA	copper-transporting atpase 1	ATP7A	538	Q04656	6.1
2vg5A	reverse transcriptase/ribonuclease h	---	P03366	2qkkA	ribonuclease h1	RNASEH1	246243	O60930	15.4
2vg5A	reverse transcriptase/ribonuclease h	---	P03366	1yjrA	copper-transporting atpase 1	ATP7A	538	Q04656	6.3
2vg5A	reverse transcriptase/ribonuclease h	---	P03366	2ew9A	copper-transporting atpase 2	ATP7B	540	P35670	6.6
2vg5A	reverse transcriptase/ribonuclease h	---	P03366	2gl6A	creatine kinase	CKMT2	1160	P17540	4.8
2vg5A	reverse transcriptase/ribonuclease h	---	P03366	1j4wA	fuse binding protein	FUBP1	8880	Q96AE4	5.5
2vg5A	reverse transcriptase/ribonuclease h	---	P03366	3b8kA	dihydrolipoyllysine-residue acetyltransferase	DLAT	1737	P10515	3.1
2vg5A	reverse transcriptase/ribonuclease h	---	P03366	1jfiC	tata-box-binding protein (tbp)	TBP	6908	P20226	4.8
2vg5A	reverse transcriptase/ribonuclease h	---	P03366	1fe0B	copper transport protein atox1	ATOX1	475	O00244	6.1
2vg5A	reverse transcriptase/ribonuclease h	---	P03366	1q8lA	copper-transporting atpase 1	ATP7A	538	Q04656	5.1
2vg5A	reverse transcriptase/ribonuclease h	---	P03366	2rd7A	---	C8A	731	P07357	2.5
2vg5A	reverse transcriptase/ribonuclease h	---	P03366	1aw0	menkes copper-transporting atpase	ATP7A	538	Q04656	6.1
2vg5A	reverse transcriptase/ribonuclease h	---	P03366	2cqlA	60s ribosomal protein l9	RPL9	6133	P32969	4.0
2vg5A	reverse transcriptase/ribonuclease h	---	P03366	2ettA	sorting nexin-22	SNX22	79856	Q96L94	2.2
2vg5B	p51 rt	---	P03366	1aoa	---	PLS3	5358	P13797	2.5
2vg5B	p51 rt	---	P03366	2rd7A	---	C8A	731	P07357	2.5
1kjfB	pol polyprotein	---	P03369	1tzsA	cathepsin e	CTSE	1510	P14091	8.2
1kjfB	pol polyprotein	---	P03369	2ewyA	beta-secretase 2	BACE2	25825	Q9Y5Z0	6.6
1kjfB	pol polyprotein	---	P03369	1htrB	gastricsin	PGC	5225	P20142	6.4
1kjfB	pol polyprotein	---	P03369	3braA	beta-secretase 1	BACE1	23621	P56817	7.3
1kjfB	pol polyprotein	---	P03369	2ikoA	renin	REN	5972	P00797	5.4
1kjfB	pol polyprotein	---	P03369	2qk5A	beta-secretase 1	BACE1	23621	P56817	7.7
1kjfB	pol polyprotein	---	P03369	1flhA	uropepsin	PGA5	643847	P00790	6.7
1df5A	hiv-1 envelope glycoprotein gp41	155971	P04578	1fzaA	---	FGA	2243	P02671	4.8
1df5A	hiv-1 envelope glycoprotein gp41	155971	P04578	1fzaB	---	FGB	2244	P02675	2.1
1df5A	hiv-1 envelope glycoprotein gp41	155971	P04578	1h7cA	tubulin-specific chaperone a	TBCA	6902	O75347	4.4
1df5A	hiv-1 envelope glycoprotein gp41	155971	P04578	1j1eF	troponin i	TNNI3	7137	P19429	2.0
1df5A	hiv-1 envelope glycoprotein gp41	155971	P04578	1rw6A	amyloid beta a4 protein	APP	351	P05067	6.8
1df5A	hiv-1 envelope glycoprotein gp41	155971	P04578	1wpaA	occludin	OCLN	4950	Q16625	5.0
1df5A	hiv-1 envelope glycoprotein gp41	155971	P04578	1wq6A	aml1-eto	RUNX1T1	862	Q06455	2.1
1df5A	hiv-1 envelope glycoprotein gp41	155971	P04578	2fmmE	protein emsy	C11ORF30	56946	Q7Z589	3.0
1df5A	hiv-1 envelope glycoprotein gp41	155971	P04578	1kjs	c5a	C5	727	P01031	2.1
1df5A	hiv-1 envelope glycoprotein gp41	155971	P04578	1wlxA	alpha-actinin 4	ACTN4	81	O43707	4.4
1df5A	hiv-1 envelope glycoprotein gp41	155971	P04578	1y4mA	herv-frd_6p24.1 provirus ancestral envpolyprotein	HERV-FRD	405754	P60508	3.3
1df5A	hiv-1 envelope glycoprotein gp41	155971	P04578	2a01A	---	APOA1	335	P02647	5.7
1df5A	hiv-1 envelope glycoprotein gp41	155971	P04578	1avoB	11s regulator	PSME1	5720	Q06323	4.8
1df5A	hiv-1 envelope glycoprotein gp41	155971	P04578	1debA	adenomatous polyposis coli protein	APC	324	P25054	2.2
1df5A	hiv-1 envelope glycoprotein gp41	155971	P04578	1nhlA	synaptosomal-associated protein 23	SNAP23	8773	O00161	2.1
1df5A	hiv-1 envelope glycoprotein gp41	155971	P04578	1sc7A	dna topoisomerase i	TOP1	7150	P11387	5.6
1df5A	hiv-1 envelope glycoprotein gp41	155971	P04578	1urfA	protein kinase c-like 1	PKN1	5585	Q16512	5.8
1df5A	hiv-1 envelope glycoprotein gp41	155971	P04578	2azeA	transcription factor dp-1	TFDP1	7027	Q14186	2.1
1df5A	hiv-1 envelope glycoprotein gp41	155971	P04578	2de0X	alpha-(1,6)-fucosyltransferase	FUT8	2530	Q9BYC5	7.1
1df5A	hiv-1 envelope glycoprotein gp41	155971	P04578	2pp4A	protein eto	RUNX1T1	862	Q06455	2.6
1df5A	hiv-1 envelope glycoprotein gp41	155971	P04578	2ve7B	kinetochore protein hec1, kinetochore proteinspc25	NDC80	10403	O14777	2.1
1df5A	hiv-1 envelope glycoprotein gp41	155971	P04578	1gnc	granulocyte colony-stimulating factor	CSF3	1440	P09919	5.8
1df5A	hiv-1 envelope glycoprotein gp41	155971	P04578	2db7A	hairy/enhancer-of-split related with yrpw motif1	HEY1	23462	Q9Y5J3	4.6
1df5A	hiv-1 envelope glycoprotein gp41	155971	P04578	1hciA	alpha-actinin 2	ACTN2	88	P35609	4.5
1df5A	hiv-1 envelope glycoprotein gp41	155971	P04578	1jm7B	brca1-associated ring domain protein 1	BARD1	580	Q99728	3.6
1df5A	hiv-1 envelope glycoprotein gp41	155971	P04578	1m5iA	apc protein	APC	324	P25054	4.6
1df5A	hiv-1 envelope glycoprotein gp41	155971	P04578	1ufiA	major centromere autoantigen b	CENPB	1059	P07199	4.5
1df5A	hiv-1 envelope glycoprotein gp41	155971	P04578	2p01A	---	LRPAP1	4043	P30533	6.2
1df5A	hiv-1 envelope glycoprotein gp41	155971	P04578	2v1yB	phosphatidylinositol 3-kinase regulatory subunitalpha	PIK3R1	5295	P27986	4.1
1df5A	hiv-1 envelope glycoprotein gp41	155971	P04578	3bc1B	synaptotagmin-like protein 2	SYTL2	54843	Q9HCH5	3.2
1df5A	hiv-1 envelope glycoprotein gp41	155971	P04578	3e1rA	centrosomal protein of 55 kda	CEP55	55165	Q53EZ4	2.5
1df5A	hiv-1 envelope glycoprotein gp41	155971	P04578	1ci6A	transcription factor atf-4	ATF4	468	P18848	2.1
1df5A	hiv-1 envelope glycoprotein gp41	155971	P04578	2qm4A	non-homologous end-joining factor 1	NHEJ1	79840	Q9H9Q4	3.6
1df5A	hiv-1 envelope glycoprotein gp41	155971	P04578	1yhnB	rab interacting lysosomal protein	RILP	83547	Q96NA2	4.1
1df5A	hiv-1 envelope glycoprotein gp41	155971	P04578	1hynQ	band 3 anion transport protein	SLC4A1	6521	P02730	2.6
1df5A	hiv-1 envelope glycoprotein gp41	155971	P04578	1l3eB	p300 protein	EP300	2033	Q09472	2.0
1df5A	hiv-1 envelope glycoprotein gp41	155971	P04578	1n69B	saposin b	PSAP	5660	P07602	3.5
1m0bB	protease retropepsin	---	P03367	1nvpC	transcription initiation factor iia beta chain	GTF2A1	2957	P52655	2.3
1m0bB	protease retropepsin	---	P03367	1htrB	gastricsin	PGC	5225	P20142	4.0
1m0bB	protease retropepsin	---	P03367	1flhA	uropepsin	PGA5	643847	P00790	4.3
1c0uB	hiv-1 reverse transcriptase (b-chain)	155348	P04585	2ctfA	vigilin	HDLBP	3069	Q00341	3.2
1c0uB	hiv-1 reverse transcriptase (b-chain)	155348	P04585	2ropA	copper-transporting atpase 2	ATP7B	540	P35670	4.4
1c0uB	hiv-1 reverse transcriptase (b-chain)	155348	P04585	1yjrA	copper-transporting atpase 1	ATP7A	538	Q04656	4.1
1c0uB	hiv-1 reverse transcriptase (b-chain)	155348	P04585	2ew9A	copper-transporting atpase 2	ATP7B	540	P35670	4.3
1c0uB	hiv-1 reverse transcriptase (b-chain)	155348	P04585	2gl6A	creatine kinase	CKMT2	1160	P17540	3.1
1c0uB	hiv-1 reverse transcriptase (b-chain)	155348	P04585	1j4wA	fuse binding protein	FUBP1	8880	Q96AE4	4.7
1c0uB	hiv-1 reverse transcriptase (b-chain)	155348	P04585	2ettA	sorting nexin-22	SNX22	79856	Q96L94	2.2
1c0uA	hiv-1 reverse transcriptase (a-chain)	155348	P04585	1aoa	---	PLS3	5358	P13797	2.6
1c0uA	hiv-1 reverse transcriptase (a-chain)	155348	P04585	1ft8E	tip associating protein	NXF1	10482	Q9UBU9	2.2
1c0uA	hiv-1 reverse transcriptase (a-chain)	155348	P04585	2ctfA	vigilin	HDLBP	3069	Q00341	4.8
1c0uA	hiv-1 reverse transcriptase (a-chain)	155348	P04585	2ropA	copper-transporting atpase 2	ATP7B	540	P35670	6.1
1c0uA	hiv-1 reverse transcriptase (a-chain)	155348	P04585	1qu6A	protein kinase pkr	EIF2AK2	5610	P19525	2.1
1c0uA	hiv-1 reverse transcriptase (a-chain)	155348	P04585	2g9oA	copper-transporting atpase 1	ATP7A	538	Q04656	5.6
1c0uA	hiv-1 reverse transcriptase (a-chain)	155348	P04585	2qkkA	ribonuclease h1	RNASEH1	246243	O60930	11.6
1c0uA	hiv-1 reverse transcriptase (a-chain)	155348	P04585	1dxxA	dystrophin	DMD	1756	P11532	2.5
1c0uA	hiv-1 reverse transcriptase (a-chain)	155348	P04585	1yjrA	copper-transporting atpase 1	ATP7A	538	Q04656	6.1
1c0uA	hiv-1 reverse transcriptase (a-chain)	155348	P04585	2ew9A	copper-transporting atpase 2	ATP7B	540	P35670	6.5
1c0uA	hiv-1 reverse transcriptase (a-chain)	155348	P04585	1j4wA	fuse binding protein	FUBP1	8880	Q96AE4	6.0
1c0uA	hiv-1 reverse transcriptase (a-chain)	155348	P04585	1mb8A	plectin	PLEC1	5339	Q15149	2.2
1c0uA	hiv-1 reverse transcriptase (a-chain)	155348	P04585	3b8kA	dihydrolipoyllysine-residue acetyltransferase	DLAT	1737	P10515	3.1
1c0uA	hiv-1 reverse transcriptase (a-chain)	155348	P04585	1jfiC	tata-box-binding protein (tbp)	TBP	6908	P20226	4.8
1c0uA	hiv-1 reverse transcriptase (a-chain)	155348	P04585	2cofA	protein kiaa1914	AFAP1L2	84632	Q8N4X5	2.7
1c0uA	hiv-1 reverse transcriptase (a-chain)	155348	P04585	2rd7A	---	C8A	731	P07357	2.2
1c0uA	hiv-1 reverse transcriptase (a-chain)	155348	P04585	1aw0	menkes copper-transporting atpase	ATP7A	538	Q04656	6.0
1c0uA	hiv-1 reverse transcriptase (a-chain)	155348	P04585	2cqlA	60s ribosomal protein l9	RPL9	6133	P32969	3.8
1c0uA	hiv-1 reverse transcriptase (a-chain)	155348	P04585	2ettA	sorting nexin-22	SNX22	79856	Q96L94	2.1
1a8gB	hiv-1 protease	---	P03367	1nvpC	transcription initiation factor iia beta chain	GTF2A1	2957	P52655	2.2
1a8gB	hiv-1 protease	---	P03367	2yujA	ubiquitin fusion degradation 1-like	UFD1L	7353	Q92890	2.3
1a8gB	hiv-1 protease	---	P03367	1lyaA	cathepsin d	CTSD	1509	P07339	4.5
1a8gB	hiv-1 protease	---	P03367	1lyaB	cathepsin d	CTSD	1509	P07339	4.7
1rtiB	hiv-1 reverse transcriptase	155348	P04585	1aoa	---	PLS3	5358	P13797	2.8
1rtiB	hiv-1 reverse transcriptase	155348	P04585	2ctfA	vigilin	HDLBP	3069	Q00341	3.5
1rtiB	hiv-1 reverse transcriptase	155348	P04585	2ropA	copper-transporting atpase 2	ATP7B	540	P35670	5.3
1rtiB	hiv-1 reverse transcriptase	155348	P04585	1yjrA	copper-transporting atpase 1	ATP7A	538	Q04656	4.3
1rtiB	hiv-1 reverse transcriptase	155348	P04585	2ew9A	copper-transporting atpase 2	ATP7B	540	P35670	5.3
1rtiB	hiv-1 reverse transcriptase	155348	P04585	2gl6A	creatine kinase	CKMT2	1160	P17540	3.8
1rtiB	hiv-1 reverse transcriptase	155348	P04585	1j4wA	fuse binding protein	FUBP1	8880	Q96AE4	5.2
1rtiB	hiv-1 reverse transcriptase	155348	P04585	1mb8A	plectin	PLEC1	5339	Q15149	2.1
1rtiB	hiv-1 reverse transcriptase	155348	P04585	2cofA	protein kiaa1914	AFAP1L2	84632	Q8N4X5	2.5
1hwrA	hiv-1 protease	155348	P04585	2yujA	ubiquitin fusion degradation 1-like	UFD1L	7353	Q92890	2.2
1hwrA	hiv-1 protease	155348	P04585	2ikoA	renin	REN	5972	P00797	5.6
1hwrA	hiv-1 protease	155348	P04585	1flhA	uropepsin	PGA5	643847	P00790	7.0
1hwrA	hiv-1 protease	155348	P04585	1lyaA	cathepsin d	CTSD	1509	P07339	4.5
1hwrA	hiv-1 protease	155348	P04585	1lyaB	cathepsin d	CTSD	1509	P07339	4.6
2uy0B	hiv-1 protease	---	P03366	1lyaB	cathepsin d	CTSD	1509	P07339	4.6
1b6kA	retropepsin	---	P03369	1tzsA	cathepsin e	CTSE	1510	P14091	8.2
1b6kA	retropepsin	---	P03369	2ewyA	beta-secretase 2	BACE2	25825	Q9Y5Z0	6.5
1b6kA	retropepsin	---	P03369	1htrB	gastricsin	PGC	5225	P20142	6.7
1b6kA	retropepsin	---	P03369	3braA	beta-secretase 1	BACE1	23621	P56817	7.6
1b6kA	retropepsin	---	P03369	2ikoA	renin	REN	5972	P00797	5.4
1b6kA	retropepsin	---	P03369	2qk5A	beta-secretase 1	BACE1	23621	P56817	7.7
1b6kA	retropepsin	---	P03369	1flhA	uropepsin	PGA5	643847	P00790	6.7
1b6kB	retropepsin	---	P03369	1tzsA	cathepsin e	CTSE	1510	P14091	8.3
1b6kB	retropepsin	---	P03369	2ewyA	beta-secretase 2	BACE2	25825	Q9Y5Z0	6.7
1b6kB	retropepsin	---	P03369	1htrB	gastricsin	PGC	5225	P20142	6.6
1b6kB	retropepsin	---	P03369	3braA	beta-secretase 1	BACE1	23621	P56817	7.5
1b6kB	retropepsin	---	P03369	2ikoA	renin	REN	5972	P00797	5.5
1b6kB	retropepsin	---	P03369	2qk5A	beta-secretase 1	BACE1	23621	P56817	7.8
1b6kB	retropepsin	---	P03369	1flhA	uropepsin	PGA5	643847	P00790	6.8
1mesB	hiv-1 protease	---	P03366	1nvpC	transcription initiation factor iia beta chain	GTF2A1	2957	P52655	2.2
1mesB	hiv-1 protease	---	P03366	2yujA	ubiquitin fusion degradation 1-like	UFD1L	7353	Q92890	2.3
1mesB	hiv-1 protease	---	P03366	1lyaA	cathepsin d	CTSD	1509	P07339	4.4
1mesB	hiv-1 protease	---	P03366	1lyaB	cathepsin d	CTSD	1509	P07339	4.6
1hefE	hiv-1 protease	---	P03366	1nvpC	transcription initiation factor iia beta chain	GTF2A1	2957	P52655	2.1
1hefE	hiv-1 protease	---	P03366	2yujA	ubiquitin fusion degradation 1-like	UFD1L	7353	Q92890	2.1
1hefE	hiv-1 protease	---	P03366	1htrB	gastricsin	PGC	5225	P20142	3.9
1hefE	hiv-1 protease	---	P03366	3braA	beta-secretase 1	BACE1	23621	P56817	3.0
1hefE	hiv-1 protease	---	P03366	1flhA	uropepsin	PGA5	643847	P00790	4.2
1hefE	hiv-1 protease	---	P03366	1lyaA	cathepsin d	CTSD	1509	P07339	4.6
1hefE	hiv-1 protease	---	P03366	1lyaB	cathepsin d	CTSD	1509	P07339	4.5
1kjhB	pol polyprotein	---	P03369	1tzsA	cathepsin e	CTSE	1510	P14091	8.2
1kjhB	pol polyprotein	---	P03369	2ewyA	beta-secretase 2	BACE2	25825	Q9Y5Z0	6.6
1kjhB	pol polyprotein	---	P03369	1htrB	gastricsin	PGC	5225	P20142	6.6
1kjhB	pol polyprotein	---	P03369	3braA	beta-secretase 1	BACE1	23621	P56817	7.4
1kjhB	pol polyprotein	---	P03369	2ikoA	renin	REN	5972	P00797	5.5
1kjhB	pol polyprotein	---	P03369	2qk5A	beta-secretase 1	BACE1	23621	P56817	7.6
1kjhB	pol polyprotein	---	P03369	1flhA	uropepsin	PGA5	643847	P00790	6.7
1hpsA	hiv-1 protease	---	P03366	1nvpC	transcription initiation factor iia beta chain	GTF2A1	2957	P52655	2.1
1hpsA	hiv-1 protease	---	P03366	2yujA	ubiquitin fusion degradation 1-like	UFD1L	7353	Q92890	2.2
1hpsA	hiv-1 protease	---	P03366	1htrB	gastricsin	PGC	5225	P20142	4.1
1hpsA	hiv-1 protease	---	P03366	3braA	beta-secretase 1	BACE1	23621	P56817	3.1
1hpsA	hiv-1 protease	---	P03366	2ikoA	renin	REN	5972	P00797	4.0
1hpsA	hiv-1 protease	---	P03366	1flhA	uropepsin	PGA5	643847	P00790	4.3
1hpsA	hiv-1 protease	---	P03366	1lyaA	cathepsin d	CTSD	1509	P07339	4.5
1hpsA	hiv-1 protease	---	P03366	1lyaB	cathepsin d	CTSD	1509	P07339	4.6
1kjhA	pol polyprotein	---	P03369	1htrB	gastricsin	PGC	5225	P20142	6.6
1kjhA	pol polyprotein	---	P03369	3braA	beta-secretase 1	BACE1	23621	P56817	7.4
1ec3B	hiv-1 protease	---	P03366	1nvpC	transcription initiation factor iia beta chain	GTF2A1	2957	P52655	2.1
1ec3B	hiv-1 protease	---	P03366	2ikoA	renin	REN	5972	P00797	4.1
1ec3B	hiv-1 protease	---	P03366	1flhA	uropepsin	PGA5	643847	P00790	4.5
1a9mA	hiv-1 protease	---	P03366	1tzsA	cathepsin e	CTSE	1510	P14091	8.2
1a9mA	hiv-1 protease	---	P03366	2yujA	ubiquitin fusion degradation 1-like	UFD1L	7353	Q92890	2.1
1a9mA	hiv-1 protease	---	P03366	2ewyA	beta-secretase 2	BACE2	25825	Q9Y5Z0	6.6
1a9mA	hiv-1 protease	---	P03366	1lyaA	cathepsin d	CTSD	1509	P07339	4.3
1c6xA	protein (protease)	---	O09893	1tzsA	cathepsin e	CTSE	1510	P14091	8.1
1c6xA	protein (protease)	---	O09893	1q9pA	hiv-1 protease	---	---	P04587	10.8
1c6xA	protein (protease)	---	O09893	2qk5A	beta-secretase 1	BACE1	23621	P56817	7.6
1c6xA	protein (protease)	---	O09893	3braA	beta-secretase 1	BACE1	23621	P56817	7.4
1c6xA	protein (protease)	---	O09893	2ewyA	beta-secretase 2	BACE2	25825	Q9Y5Z0	6.6
1c6xA	protein (protease)	---	O09893	3braA	beta-secretase 1	BACE1	23621	P56817	7.4
1c6xA	protein (protease)	---	O09893	2ikoA	renin	REN	5972	P00797	5.3
1c6xA	protein (protease)	---	O09893	1flhA	uropepsin	PGA5	643847	P00790	6.7
1c6xA	protein (protease)	---	O09893	1lyaA	cathepsin d	CTSD	1509	P07339	4.2
2qi4A	protease	---	P03369	1tzsA	cathepsin e	CTSE	1510	P14091	8.0
2qi4B	protease	---	P03369	1tzsA	cathepsin e	CTSE	1510	P14091	8.1
2qi4B	protease	---	P03369	2ewyA	beta-secretase 2	BACE2	25825	Q9Y5Z0	6.5
1fk9B	hiv-1 rt, b-chain	155348	P04585	2ctfA	vigilin	HDLBP	3069	Q00341	3.1
1fk9B	hiv-1 rt, b-chain	155348	P04585	2ropA	copper-transporting atpase 2	ATP7B	540	P35670	5.3
1fk9B	hiv-1 rt, b-chain	155348	P04585	2gl6A	creatine kinase	CKMT2	1160	P17540	3.3
1fk9B	hiv-1 rt, b-chain	155348	P04585	1j4wA	fuse binding protein	FUBP1	8880	Q96AE4	4.3
1hosB	hiv-1 protease	---	P03366	1nvpC	transcription initiation factor iia beta chain	GTF2A1	2957	P52655	2.2
1hosB	hiv-1 protease	---	P03366	2yujA	ubiquitin fusion degradation 1-like	UFD1L	7353	Q92890	2.2
1hosB	hiv-1 protease	---	P03366	1lyaA	cathepsin d	CTSD	1509	P07339	4.5
1hosB	hiv-1 protease	---	P03366	1lyaB	cathepsin d	CTSD	1509	P07339	4.5
1ex4A	integrase	155348	P04585	1s1nA	nephrocystin 1	NPHP1	4867	O15259	3.4
1ex4A	integrase	155348	P04585	1uhfA	intersectin 2	ITSN2	50618	Q9NZM3	3.9
1ex4A	integrase	155348	P04585	1ujyA	rho guanine nucleotide exchange factor 6	ARHGEF6	9459	Q15052	4.0
1ex4A	integrase	155348	P04585	1v1cA	obscurin	OBSCN	84033	Q5VST9	3.2
1ex4A	integrase	155348	P04585	1v4tA	glucokinase isoform 2	GCK	2645	P35557	3.7
1ex4A	integrase	155348	P04585	1wxtA	hypothetical protein flj21522	EPS8L3	79574	Q8TE67	3.8
1ex4A	integrase	155348	P04585	1wyxB	crk-associated substrate	BCAR1	9564	P56945	4.7
1ex4A	integrase	155348	P04585	1x2kA	osteoclast stimulating factor 1	OSTF1	26578	Q92882	4.4
1ex4A	integrase	155348	P04585	2ct4A	cdc42-interacting protein 4	TRIP10	9322	Q15642	4.6
1ex4A	integrase	155348	P04585	2cudA	src-like-adapter	SLA	6503	Q13239	4.8
1ex4A	integrase	155348	P04585	2e5kA	suppressor of t-cell receptor signaling 1	UBASH3B	84959	Q8TF42	3.1
1ex4A	integrase	155348	P04585	2ebpA	sam and sh3 domain-containing protein 1	SASH1	23328	O94885	4.0
1ex4A	integrase	155348	P04585	2egcA	sh3 and px domain-containing protein 2a	SH3PXD2A	---	Q5TCZ1	3.9
1ex4A	integrase	155348	P04585	2gfuA	dna mismatch repair protein msh6	MSH6	2956	P52701	2.2
1ex4A	integrase	155348	P04585	2i7pB	pantothenate kinase 3	PANK3	79646	Q9H999	3.4
1ex4A	integrase	155348	P04585	2iw2A	xaa-pro dipeptidase	PEPD	5184	P12955	3.0
1ex4A	integrase	155348	P04585	2o2wA	ponsin	---	---	A0AED4	4.7
1ex4A	integrase	155348	P04585	2ysqA	rho guanine nucleotide exchange factor 9	ARHGEF9	23229	O43307	3.6
1ex4A	integrase	155348	P04585	3dkmA	e3 ubiquitin-protein ligase hectd1	NA	25831	Q9ULT8	2.9
1ex4A	integrase	155348	P04585	3dtpB	---	MYH7	4625	P12883	3.9
1ex4A	integrase	155348	P04585	1g83A	proto-oncogene tyrosine-protein kinase fyn	FYN	2534	P06241	3.5
1ex4A	integrase	155348	P04585	1zbuB	3'-5' exonuclease eri1	THEX1	90459	Q8IV48	2.0
1ex4A	integrase	155348	P04585	2creA	hef-like protein	C20ORF32	57091	Q9NQ75	4.2
1ex4A	integrase	155348	P04585	2diqA	tudor and kh domain-containing protein	TDRKH	11022	Q9Y2W6	2.5
1ex4A	integrase	155348	P04585	2dlmA	vinexin	SORBS3	10174	O60504	3.2
1ex4A	integrase	155348	P04585	2egeA	uncharacterized protein kiaa1666	RIMBP3	---	Q9UFD9	3.2
1ex4A	integrase	155348	P04585	2ew3A	sh3-containing grb2-like protein 3	SH3GL3	6457	Q99963	4.1
1ex4A	integrase	155348	P04585	2qkkA	ribonuclease h1	RNASEH1	246243	O60930	4.0
1ex4A	integrase	155348	P04585	3eo3A	bifunctional udp-n-acetylglucosamine 2-epimerase/n-acetylmannosamine kinase	GNE	10020	Q9Y223	3.5
1ex4A	integrase	155348	P04585	1ark	nebulin	NEB	---	P20929	3.7
1ex4A	integrase	155348	P04585	1aww	bruton's tyrosine kinase	BTK	695	Q06187	4.0
1ex4A	integrase	155348	P04585	1hsq	phospholipase c-gamma (sh3 domain)	PLCG1	5335	P19174	3.4
1ex4A	integrase	155348	P04585	1j3tA	intersectin 2	ITSN2	50618	Q9NZM3	4.4
1ex4A	integrase	155348	P04585	1mhnA	survival motor neuron protein	SMN2	6607	Q16637	4.2
1ex4A	integrase	155348	P04585	1udlA	intersectin 2	ITSN2	50618	Q9NZM3	3.7
1ex4A	integrase	155348	P04585	1ue9A	intersectin 2	ITSN2	50618	Q9NZM3	3.9
1ex4A	integrase	155348	P04585	1uffA	intersectin 2	ITSN2	50618	Q9NZM3	2.9
1ex4A	integrase	155348	P04585	1ugvA	olygophrenin-1 like protein	ARHGAP26	23092	Q9UNA1	4.2
1ex4A	integrase	155348	P04585	1wx6A	cytoplasmic protein nck2	NCK2	8440	O43639	4.1
1ex4A	integrase	155348	P04585	2bz8B	sh3-domain kinase binding protein 1	SH3KBP1	30011	Q96B97	4.4
1ex4A	integrase	155348	P04585	2cowA	kinesin-like protein kif13b	KIF13B	23303	Q9NQT8	2.8
1ex4A	integrase	155348	P04585	2dl3A	sorbin and sh3 domain-containing protein 1	SORBS1	10580	Q9BX66	4.8
1ex4A	integrase	155348	P04585	3e9lA	pre-mrna-processing-splicing factor 8	PRPF8	10594	Q6P2Q9	6.8
1ex4A	integrase	155348	P04585	1d3bL	protein (small nuclear ribonucleoproteinassociated protein b)	SNRPB	6628	P14678	2.2
1ex4A	integrase	155348	P04585	1k4uS	phagocyte nadph oxidase subunit p67phox	NCF2	4688	P19878	3.6
1ex4A	integrase	155348	P04585	2ckkA	kin17	KIN	22944	O60870	4.1
1ex4A	integrase	155348	P04585	2coyA	dynactin-1	DCTN1	1639	Q14203	2.9
1ex4A	integrase	155348	P04585	2digA	lamin-b receptor	LBR	3930	Q14739	4.7
1ex4A	integrase	155348	P04585	2dl4A	protein stac	STAC	6769	Q99469	5.2
1ex4A	integrase	155348	P04585	2dlpA	kiaa1783 protein	MYO15B	---	Q96JP2	3.2
1ex4A	integrase	155348	P04585	2dmoA	neutrophil cytosol factor 2	NCF2	4688	P19878	4.1
1ex4A	integrase	155348	P04585	2efiA	mortality factor 4-like protein 1	MORF4L1	10933	Q9UBU8	2.9
1ex4A	integrase	155348	P04585	2qqrA	jmjc domain-containing histone demethylationprotein 3a	JMJD2A	9682	O75164	3.9
1ex4A	integrase	155348	P04585	2rhuA	lethal(3)malignant brain tumor-like protein	L3MBTL	26013	Q9Y468	2.4
1ex4A	integrase	155348	P04585	2vytA	sex comb on midleg-like protein 2	SCML2	10389	Q9UQR0	2.4
1ex4A	integrase	155348	P04585	2vytB	sex comb on midleg-like protein 2	SCML2	10389	Q9UQR0	2.7
1ex4A	integrase	155348	P04585	2jxbA	---	NCK2	8440	O43639	4.2
1ex4A	integrase	155348	P04585	1wjqA	kiaa1798 protein	L3MBTL3	84456	Q96JM7	2.5
1ex4A	integrase	155348	P04585	1x2pA	protein arginine n-methyltransferase 2	CRISP2	3275	P55345	3.3
1ex4A	integrase	155348	P04585	2cozA	centrosome-associated protein 350	CEP350	9857	Q5VT06	2.3
1ex4A	integrase	155348	P04585	2csqA	rim binding protein 2	RIMBP2	23504	O15034	3.5
1ex4A	integrase	155348	P04585	2d8hA	sh3yl1 protein	SH3YL1	26751	Q96HL8	4.0
1ex4A	integrase	155348	P04585	2dl5A	kiaa0769 protein	FCHSD2	9873	O94868	4.0
1ex4A	integrase	155348	P04585	2o2oA	sh3-domain kinase-binding protein 1	SH3KBP1	30011	Q96B97	2.8
1ex4A	integrase	155348	P04585	2oi3A	tyrosine-protein kinase hck	HCK	3055	P08631	3.9
1ex4A	integrase	155348	P04585	2yunA	nostrin	NOSTRIN	115677	Q8IVI9	4.6
1ex4A	integrase	155348	P04585	3db3A	e3 ubiquitin-protein ligase uhrf1	UHRF1	29128	Q96T88	4.6
1ex4A	integrase	155348	P04585	1mwpA	amyloid a4 protein	APP	351	P05067	2.0
1ex4A	integrase	155348	P04585	1uecA	neutrophil cytosol factor 1	NA	653361	P14598	2.6
1ex4A	integrase	155348	P04585	1whlA	cylindromatosis tumor suppressor cyld	CYLD	1540	Q9NQC7	3.6
1ex4A	integrase	155348	P04585	1x2qA	signal transducing adapter molecule 2	STAM2	10254	O75886	3.1
1ex4A	integrase	155348	P04585	1x69A	cortactin isoform a	CTTN	2017	Q14247	3.7
1ex4A	integrase	155348	P04585	1y97A	three prime repair exonuclease 2	UCHL5IP	11219	Q9BQ50	2.4
1ex4A	integrase	155348	P04585	1zsgA	rho guanine nucleotide exchange factor 7	ARHGEF7	8874	Q14155	4.5
1ex4A	integrase	155348	P04585	2cp0A	clipr-59 protein	CLIP3	25999	Q96DZ5	3.2
1ex4A	integrase	155348	P04585	2db9A	paf1/rna polymerase ii complex component	RTF1	23168	Q92541	2.0
1ex4A	integrase	155348	P04585	2dilA	proline-serine-threonine phosphatase-interactingprotein 1	PSTPIP1	9051	O43586	3.7
1ex4A	integrase	155348	P04585	2dnuA	sh3 multiple domains 1	SH3PXD2A	---	Q5TCZ1	4.2
1ex4A	integrase	155348	P04585	2do3A	transcription elongation factor spt5	SUPT5H	6829	O00267	4.8
1ex4A	integrase	155348	P04585	2eczA	sorbin and sh3 domain-containing protein 1	SORBS1	10580	Q9BX66	4.9
1ex4A	integrase	155348	P04585	2eqkA	tudor domain-containing protein 4	RNF17	56163	Q9BXT8	4.3
1ex4A	integrase	155348	P04585	2equA	phd finger protein 20-like 1	---	51105	A8MW92	3.8
1ex4A	integrase	155348	P04585	2feiA	cd2-associated protein	CD2AP	23607	Q9Y5K6	3.8
1ex4A	integrase	155348	P04585	2gqiA	ras gtpase-activating protein 1	RASA1	5921	P20936	4.1
1ex4A	integrase	155348	P04585	2gtjA	fyn-binding protein	FYB	2533	O15117	3.7
1ex4A	integrase	155348	P04585	2j7iA	cd2-associated protein	CD2AP	23607	Q9Y5K6	4.3
1ex4A	integrase	155348	P04585	2rf0A	mitogen-activated protein kinase kinase kinase10	MAP3K10	4294	Q02779	3.5
1ex4A	integrase	155348	P04585	2z0wA	cap-gly domain-containing linker protein 4	CLIP4	79745	Q8N3C7	2.2
1ex4A	integrase	155348	P04585	3dlmA	histone-lysine n-methyltransferase setdb1	SETDB1	9869	Q15047	4.4
1ex4A	integrase	155348	P04585	2jw4A	cytoplasmic protein nck1	NCK1	4690	P16333	4.6
1ex4A	integrase	155348	P04585	3enbB	pre-mrna-processing-splicing factor 8	PRPF8	10594	Q6P2Q9	7.8
1ex4A	integrase	155348	P04585	3enbA	pre-mrna-processing-splicing factor 8	PRPF8	10594	Q6P2Q9	6.8
1ex4A	integrase	155348	P04585	1dt9A	---	ETF1	2107	P62495	4.0
1ex4A	integrase	155348	P04585	3eo3A	bifunctional udp-n-acetylglucosamine 2-epimerase/n-acetylmannosamine kinase	GNE	10020	Q9Y223	3.5
1ex4A	integrase	155348	P04585	2i7nB	pantothenate kinase 1	PANK1	53354	Q8TE04	3.6
1ex4A	integrase	155348	P04585	1ugvA	olygophrenin-1 like protein	ARHGAP26	23092	Q9UNA1	4.3
1ex4A	integrase	155348	P04585	1i1jA	melanoma derived growth regulatory protein	MIA	8190	Q16674	3.5
1ex4A	integrase	155348	P04585	1h92A	proto-oncogene tyrosine-protein kinase lck	LCK	3932	P06239	4.0
1ex4A	integrase	155348	P04585	1hsq	phospholipase c-gamma (sh3 domain)	PLCG1	5335	P19174	3.4
1ex4A	integrase	155348	P04585	2i7pB	pantothenate kinase 3	PANK3	79646	Q9H999	3.4
1ex4A	integrase	155348	P04585	1qhaA	protein (hexokinase)	HK1	3098	P19367	3.6
1ex4A	integrase	155348	P04585	2e5pA	phd finger protein 1	PHF1	5252	O43189	4.6
1ex4A	integrase	155348	P04585	1j3tA	intersectin 2	ITSN2	50618	Q9NZM3	4.4
1ex4A	integrase	155348	P04585	1ue9A	intersectin 2	ITSN2	50618	Q9NZM3	3.9
1ex4A	integrase	155348	P04585	3e9lA	pre-mrna-processing-splicing factor 8	PRPF8	10594	Q6P2Q9	6.8
1ex4A	integrase	155348	P04585	1ujyA	rho guanine nucleotide exchange factor 6	ARHGEF6	9459	Q15052	4.0
1ex4A	integrase	155348	P04585	5hck	hematopoietic cell kinase	HCK	3055	P08631	4.5
1ex4A	integrase	155348	P04585	1k0xA	melanoma derived growth regulatory protein	MIA	8190	Q16674	3.1
1ex4A	integrase	155348	P04585	2jngA	cullin-7	CUL7	9820	Q14999	4.0
1ex4A	integrase	155348	P04585	1uhfA	intersectin 2	ITSN2	50618	Q9NZM3	4.0
1ex4A	integrase	155348	P04585	1gcqB	growth factor receptor-bound protein 2	GRB2	2885	P62993	4.6
1ex4A	integrase	155348	P04585	1aww	bruton's tyrosine kinase	BTK	695	Q06187	4.0
1ex4A	integrase	155348	P04585	1io6A	growth factor receptor-bound protein 2	GRB2	2885	P62993	4.0
1ex4A	integrase	155348	P04585	1y57A	proto-oncogene tyrosine-protein kinase src	SRC	6714	P12931	3.4
1ex4A	integrase	155348	P04585	1kswA	proto-oncogene tyrosine-protein kinase src	SRC	6714	P12931	3.2
1ex4A	integrase	155348	P04585	1bbzA	abl tyrosine kinase	ABL1	25	P00519	3.9
1ex4A	integrase	155348	P04585	1fmk	tyrosine-protein kinase src	SRC	6714	P12931	3.1
1ex4A	integrase	155348	P04585	2ckkA	kin17	KIN	22944	O60870	4.1
1ex4A	integrase	155348	P04585	2ch5A	nagk protein	NAGK	55577	Q9UJ70	2.3
1ex4A	integrase	155348	P04585	2de0X	alpha-(1,6)-fucosyltransferase	FUT8	2530	Q9BYC5	4.4
1ex4A	integrase	155348	P04585	2e70A	transcription elongation factor spt5	SUPT5H	6829	O00267	4.7
1ex4A	integrase	155348	P04585	2digA	lamin-b receptor	LBR	3930	Q14739	4.8
1ex4A	integrase	155348	P04585	2do3A	transcription elongation factor spt5	SUPT5H	6829	O00267	4.8
1ex4A	integrase	155348	P04585	2hqeA	p100 co-activator tudor domain	SND1	27044	Q7KZF4	3.4
1ex4A	integrase	155348	P04585	1whmA	cylindromatosis tumor suppressor cyld	CYLD	1540	Q9NQC7	3.5
1ex4A	integrase	155348	P04585	2cp3A	clip-115	CLIP2	7461	Q9UDT6	3.5
1ex4A	integrase	155348	P04585	1whlA	cylindromatosis tumor suppressor cyld	CYLD	1540	Q9NQC7	3.3
1ex4A	integrase	155348	P04585	4hck	hematopoietic cell kinase	HCK	3055	P08631	4.4
1ex4A	integrase	155348	P04585	1ng2A	neutrophil cytosolic factor 1	NA	653361	P14598	2.6
1ex4A	integrase	155348	P04585	2ekoA	histone acetyltransferase htatip	HTATIP	10524	Q92993	3.4
1ex4A	integrase	155348	P04585	2cp0A	clipr-59 protein	CLIP3	25999	Q96DZ5	3.1
1ex4A	integrase	155348	P04585	2equA	phd finger protein 20-like 1	---	51105	A8MW92	3.7
1ex4A	integrase	155348	P04585	1x6gA	megakaryocyte-associated tyrosine-protein kinase	MATK	4145	P42679	3.4
1ex4A	integrase	155348	P04585	1ug1A	kiaa1010 protein	DNMBP	23268	Q6XZF7	3.2
1ex4A	integrase	155348	P04585	2j05A	ras gtpase-activating protein 1	RASA1	5921	P20936	3.9
1ex4A	integrase	155348	P04585	2e5qA	phd finger protein 19	PHF19	26147	Q5T6S3	5.0
1ex4A	integrase	155348	P04585	2efiA	mortality factor 4-like protein 1	MORF4L1	10933	Q9UBU8	2.9
1ex4A	integrase	155348	P04585	2qkbA	ribonuclease h1	RNASEH1	246243	O60930	3.8
1ex4A	integrase	155348	P04585	1wjqA	kiaa1798 protein	L3MBTL3	84456	Q96JM7	2.5
1ex4A	integrase	155348	P04585	2e6zA	transcription elongation factor spt5	SUPT5H	6829	O00267	4.1
1ex4A	integrase	155348	P04585	1azeA	grb2	GRB2	2885	P62993	3.6
1ex4A	integrase	155348	P04585	1azgB	fyn	FYN	2534	P06241	4.0
1ex4A	integrase	155348	P04585	2cp2A	clip-115	CLIP2	7461	Q9UDT6	2.8
1ex4A	integrase	155348	P04585	1uffA	intersectin 2	ITSN2	50618	Q9NZM3	2.9
1ex4A	integrase	155348	P04585	2qqrA	jmjc domain-containing histone demethylationprotein 3a	JMJD2A	9682	O75164	3.9
1ex4A	integrase	155348	P04585	1griB	growth factor bound protein 2	GRB2	2885	P62993	4.9
1ex4A	integrase	155348	P04585	1ju5A	crk	CRK	1398	P46108	2.1
1ex4A	integrase	155348	P04585	2diqA	tudor and kh domain-containing protein	TDRKH	11022	Q9Y2W6	2.5
1ex4A	integrase	155348	P04585	1griA	growth factor bound protein 2	GRB2	2885	P62993	4.8
1ex4A	integrase	155348	P04585	1m61A	tyrosine-protein kinase zap-70	ZAP70	7535	P43403	2.0
1ex4A	integrase	155348	P04585	1udlA	intersectin 2	ITSN2	50618	Q9NZM3	3.7
1ex4A	integrase	155348	P04585	2cubA	cytoplasmic protein nck1	NCK1	4690	P16333	3.8
1ex4A	integrase	155348	P04585	1w70A	neutrophil cytosol factor 4	NCF4	4689	Q15080	5.0
1ex4A	integrase	155348	P04585	2vc8A	enhancer of mrna-decapping protein 3	EDC3	80153	Q96F86	3.3
1ex4A	integrase	155348	P04585	1uhcA	kiaa1010 protein	DNMBP	23268	Q6XZF7	3.8
1ex4A	integrase	155348	P04585	1ri9A	fyn-binding protein	FYB	2533	O15117	3.1
1ex4A	integrase	155348	P04585	1z9qA	neutrophil cytosol factor 4	NCF4	4689	Q15080	4.3
1ex4A	integrase	155348	P04585	1w1fA	tyrosine-protein kinase lyn	LYN	4067	P07948	3.4
1ex4A	integrase	155348	P04585	2p0kA	polycomb protein scmh1	SCMH1	22955	Q96GD3	2.1
1ex4A	integrase	155348	P04585	2eqmA	phd finger protein 20-like 1	---	51105	A8MW92	2.5
1ex4A	integrase	155348	P04585	2bivA	sex comb on midleg-like protein 2	SCML2	10389	Q9UQR0	2.2
1ex4A	integrase	155348	P04585	2rhuA	lethal(3)malignant brain tumor-like protein	L3MBTL	26013	Q9Y468	2.1
1ex4A	integrase	155348	P04585	1gfd	growth factor receptor-bound protein 2	GRB2	2885	P62993	4.3
1ex4A	integrase	155348	P04585	2csiA	rim binding protein 2	RIMBP2	23504	O15034	3.6
1ex4A	integrase	155348	P04585	1wxtA	hypothetical protein flj21522	EPS8L3	79574	Q8TE67	3.8
1ex4A	integrase	155348	P04585	1gfc	growth factor receptor-bound protein 2	GRB2	2885	P62993	4.0
1ex4A	integrase	155348	P04585	2k6dA	sh3 domain-containing kinase-binding protein 1	SH3KBP1	30011	Q96B97	2.8
1ex4A	integrase	155348	P04585	1fynA	phosphotransferase fyn	FYN	2534	P06241	3.9
1ex4A	integrase	155348	P04585	1ark	nebulin	NEB	---	P20929	3.7
1ex4A	integrase	155348	P04585	1muzA	myc box dependent interacting protein 1	BIN1	274	O00499	3.0
1ex4A	integrase	155348	P04585	3ctzA	---	XPNPEP1	7511	Q9NQW7	2.3
1ex4A	integrase	155348	P04585	1v1cA	obscurin	OBSCN	84033	Q5VST9	3.2
1ex4A	integrase	155348	P04585	1qlyA	tyrosine-protein kinase btk	BTK	695	Q06187	3.1
1ex4A	integrase	155348	P04585	2b86A	cytoplasmic protein nck2	NCK2	8440	O43639	2.9
1ex4A	integrase	155348	P04585	2qkkA	ribonuclease h1	RNASEH1	246243	O60930	4.1
1ex4A	integrase	155348	P04585	2dybA	neutrophil cytosol factor 4	NCF4	4689	Q15080	4.4
1ex4A	integrase	155348	P04585	2dl4A	protein stac	STAC	6769	Q99469	5.2
1ex4A	integrase	155348	P04585	2eczA	sorbin and sh3 domain-containing protein 1	SORBS1	10580	Q9BX66	4.9
1ex4A	integrase	155348	P04585	2cudA	src-like-adapter	SLA	6503	Q13239	4.7
1ex4A	integrase	155348	P04585	1wx6A	cytoplasmic protein nck2	NCK2	8440	O43639	4.0
1ex4A	integrase	155348	P04585	2ct4A	cdc42-interacting protein 4	TRIP10	9322	Q15642	4.6
1ex4A	integrase	155348	P04585	1wyxB	crk-associated substrate	BCAR1	9564	P56945	4.7
1ex4A	integrase	155348	P04585	1uecA	neutrophil cytosol factor 1	NA	653361	P14598	2.5
1ex4A	integrase	155348	P04585	2d8hA	sh3yl1 protein	SH3YL1	26751	Q96HL8	4.1
1ex4A	integrase	155348	P04585	2dl3A	sorbin and sh3 domain-containing protein 1	SORBS1	10580	Q9BX66	4.8
1ex4A	integrase	155348	P04585	1x69A	cortactin isoform a	CTTN	2017	Q14247	3.7
1ex4A	integrase	155348	P04585	2csqA	rim binding protein 2	RIMBP2	23504	O15034	3.5
1ex4A	integrase	155348	P04585	1zsgA	rho guanine nucleotide exchange factor 7	ARHGEF7	8874	Q14155	4.5
1ex4A	integrase	155348	P04585	1x6bA	rho guanine exchange factor (gef) 16	ARHGEF16	27237	Q5VV41	4.3
1ex4A	integrase	155348	P04585	2creA	hef-like protein	C20ORF32	57091	Q9NQ75	4.2
1ex4A	integrase	155348	P04585	1u5sA	cytoplasmic protein nck2	NCK2	8440	O43639	4.1
1ex4A	integrase	155348	P04585	1w70B	neutrophil cytosol factor 4	NCF4	4689	Q15080	5.1
1ex4A	integrase	155348	P04585	2o9sA	ponsin	---	---	A0AED4	4.7
1ex4A	integrase	155348	P04585	1wyxA	crk-associated substrate	BCAR1	9564	P56945	4.5
1ex4A	integrase	155348	P04585	2ed1A	130 kda phosphatidylinositol 4,5-biphosphate-dependent arf1 gtpase-activating protein	DDEF1	50807	Q9ULH1	4.0
1ex4A	integrase	155348	P04585	2dnuA	sh3 multiple domains 1	SH3PXD2A	---	Q5TCZ1	4.2
1ex4A	integrase	155348	P04585	2egcA	sh3 and px domain-containing protein 2a	SH3PXD2A	---	Q5TCZ1	3.9
1ex4A	integrase	155348	P04585	1x2kA	osteoclast stimulating factor 1	OSTF1	26578	Q92882	4.4
1ex4A	integrase	155348	P04585	1wxbA	epidermal growth factor receptor pathwaysubstrate 8-like protein	EPS8L2	64787	Q9H6S3	4.4
1ex4A	integrase	155348	P04585	2egaA	sh3 and px domain-containing protein 2a	SH3PXD2A	---	Q5TCZ1	4.4
1ex4A	integrase	155348	P04585	2gqiA	ras gtpase-activating protein 1	RASA1	5921	P20936	4.1
1ex4A	integrase	155348	P04585	1w6xA	neutrophil cytosol factor 4	NCF4	4689	Q15080	4.8
1ex4A	integrase	155348	P04585	2dmoA	neutrophil cytosol factor 2	NCF2	4688	P19878	4.1
1ex4A	integrase	155348	P04585	1w6xB	neutrophil cytosol factor 4	NCF4	4689	Q15080	4.7
1ex4A	integrase	155348	P04585	2coyA	dynactin-1	DCTN1	1639	Q14203	2.9
1ex4A	integrase	155348	P04585	1x2qA	signal transducing adapter molecule 2	STAM2	10254	O75886	3.1
1ex4A	integrase	155348	P04585	2hsp	phospholipase c-gamma (sh3 domain)	PLCG1	5335	P19174	3.5
1ex4A	integrase	155348	P04585	1g5vA	survival motor neuron protein 1	SMN2	6607	Q16637	4.0
1ex4A	integrase	155348	P04585	1bu1A	protein (hemopoietic cell kinase)	HCK	3055	P08631	4.5
1ex4A	integrase	155348	P04585	1x2pA	protein arginine n-methyltransferase 2	CRISP2	3275	P55345	3.3
1ex4A	integrase	155348	P04585	2bz8B	sh3-domain kinase binding protein 1	SH3KBP1	30011	Q96B97	4.4
1ex4A	integrase	155348	P04585	1bu1B	protein (hemopoietic cell kinase)	HCK	3055	P08631	4.4
1ex4A	integrase	155348	P04585	2yrvA	at-rich interactive domain-containing protein 4a	ARID4A	5926	P29374	3.4
1ex4A	integrase	155348	P04585	2eqkA	tudor domain-containing protein 4	RNF17	56163	Q9BXT8	4.3
1ex4A	integrase	155348	P04585	3db4A	e3 ubiquitin-protein ligase uhrf1	UHRF1	29128	Q96T88	4.9
1ex4A	integrase	155348	P04585	2dilA	proline-serine-threonine phosphatase-interactingprotein 1	PSTPIP1	9051	O43586	3.7
1ex4A	integrase	155348	P04585	2cowA	kinesin-like protein kif13b	KIF13B	23303	Q9NQT8	2.8
1ex4A	integrase	155348	P04585	3db3A	e3 ubiquitin-protein ligase uhrf1	UHRF1	29128	Q96T88	4.6
1ex4A	integrase	155348	P04585	1lckA	p56==lck== tyrosine kinase	LCK	3932	P06239	4.4
1ex4A	integrase	155348	P04585	3dlmA	histone-lysine n-methyltransferase setdb1	SETDB1	9869	Q15047	4.3
1ex4A	integrase	155348	P04585	1mhnA	survival motor neuron protein	SMN2	6607	Q16637	4.2
1ex4A	integrase	155348	P04585	1oplA	proto-oncogene tyrosine-protein kinase	ABL1	25	P00519	3.6
1ex4A	integrase	155348	P04585	1qcfA	haematopoetic cell kinase (hck)	HCK	3055	P08631	3.6
1ex4A	integrase	155348	P04585	1ycsB	53bp2	TP53BP2	7159	Q13625	3.7
1ex4A	integrase	155348	P04585	1k4uS	phagocyte nadph oxidase subunit p67phox	NCF2	4688	P19878	3.6
1ex4A	integrase	155348	P04585	1g83A	proto-oncogene tyrosine-protein kinase fyn	FYN	2534	P06241	3.5
1ex4A	integrase	155348	P04585	1neb	nebulin	NEB	---	P20929	3.2
1ex4A	integrase	155348	P04585	2ew3A	sh3-containing grb2-like protein 3	SH3GL3	6457	Q99963	4.1
1ex4A	integrase	155348	P04585	2dbmA	sh3-containing grb2-like protein 2	SH3GL2	6456	Q99962	3.5
1ex4A	integrase	155348	P04585	1ixdA	cylindromatosis tumour-suppressor cyld	CYLD	1540	Q9NQC7	2.6
1ex4A	integrase	155348	P04585	2feiA	cd2-associated protein	CD2AP	23607	Q9Y5K6	3.8
1ex4A	integrase	155348	P04585	2dk3A	e3 ubiquitin-protein ligase hectd1	NA	25831	Q9ULT8	2.8
1ex4A	integrase	155348	P04585	2ns2A	spindlin-1	SPIN1	10927	Q9Y657	3.2
1ex4A	integrase	155348	P04585	2dybB	neutrophil cytosol factor 4	NCF4	4689	Q15080	3.7
1ex4A	integrase	155348	P04585	1ixdA	cylindromatosis tumour-suppressor cyld	CYLD	1540	Q9NQC7	2.6
1ex4A	integrase	155348	P04585	1k0xA	melanoma derived growth regulatory protein	MIA	8190	Q16674	3.1
1ex4A	integrase	155348	P04585	1ri9A	fyn-binding protein	FYB	2533	O15117	3.1
1ex4A	integrase	155348	P04585	1uhcA	kiaa1010 protein	DNMBP	23268	Q6XZF7	3.8
1ex4A	integrase	155348	P04585	1w1fA	tyrosine-protein kinase lyn	LYN	4067	P07948	3.4
1ex4A	integrase	155348	P04585	1whmA	cylindromatosis tumor suppressor cyld	CYLD	1540	Q9NQC7	3.8
1ex4A	integrase	155348	P04585	1wjsA	kiaa1798 protein	L3MBTL3	84456	Q96JM7	2.2
1ex4A	integrase	155348	P04585	2cp2A	clip-115	CLIP2	7461	Q9UDT6	2.8
1ex4A	integrase	155348	P04585	2csiA	rim binding protein 2	RIMBP2	23504	O15034	3.6
1ex4A	integrase	155348	P04585	2cubA	cytoplasmic protein nck1	NCK1	4690	P16333	3.8
1ex4A	integrase	155348	P04585	2dbkA	crk-like protein	CRKL	1399	P46109	3.2
1ex4A	integrase	155348	P04585	2dk3A	e3 ubiquitin-protein ligase hectd1	NA	25831	Q9ULT8	2.8
1ex4A	integrase	155348	P04585	2dl7A	kiaa0769 protein	FCHSD2	9873	O94868	4.1
1ex4A	integrase	155348	P04585	2ed0A	abl interactor 2	ABI2	10152	Q9NYB9	4.1
1ex4A	integrase	155348	P04585	2ekoA	histone acetyltransferase htatip	HTATIP	10524	Q92993	3.4
1ex4A	integrase	155348	P04585	2epdA	rho gtpase-activating protein 4	ARHGAP4	393	P98171	4.0
1ex4A	integrase	155348	P04585	2ns2A	spindlin-1	SPIN1	10927	Q9Y657	3.2
1ex4A	integrase	155348	P04585	2ns2B	spindlin-1	SPIN1	10927	Q9Y657	3.3
1ex4A	integrase	155348	P04585	2p0kA	polycomb protein scmh1	SCMH1	22955	Q96GD3	2.3
1ex4A	integrase	155348	P04585	2yrvA	at-rich interactive domain-containing protein 4a	ARID4A	5926	P29374	3.4
1ex4A	integrase	155348	P04585	2yupA	vinexin	SORBS3	10174	O60504	3.9
1ex4A	integrase	155348	P04585	3eaeA	hepatoma-derived growth factor-related protein 2	HDGF2	84717	Q7Z4V5	2.8
1ex4A	integrase	155348	P04585	1ug1A	kiaa1010 protein	DNMBP	23268	Q6XZF7	3.3
1ex4A	integrase	155348	P04585	1wieA	rim binding protein 2	RIMBP2	23504	O15034	2.8
1ex4A	integrase	155348	P04585	1wxbA	epidermal growth factor receptor pathwaysubstrate 8-like protein	EPS8L2	64787	Q9H6S3	4.4
1ex4A	integrase	155348	P04585	1x6bA	rho guanine exchange factor (gef) 16	ARHGEF16	27237	Q5VV41	4.3
1ex4A	integrase	155348	P04585	2cp3A	clip-115	CLIP2	7461	Q9UDT6	3.5
1ex4A	integrase	155348	P04585	2dbmA	sh3-containing grb2-like protein 2	SH3GL2	6456	Q99962	3.5
1ex4A	integrase	155348	P04585	2dl8A	slit-robo rho gtpase-activating protein 2	SRGAP2	23380	O75044	4.9
1ex4A	integrase	155348	P04585	2dm1A	protein vav-2	VAV2	7410	P52735	3.3
1ex4A	integrase	155348	P04585	2ed1A	130 kda phosphatidylinositol 4,5-biphosphate-dependent arf1 gtpase-activating protein	DDEF1	50807	Q9ULH1	4.0
1ex4A	integrase	155348	P04585	2egaA	sh3 and px domain-containing protein 2a	SH3PXD2A	---	Q5TCZ1	4.4
1ex4A	integrase	155348	P04585	2ekhA	sh3 and px domain-containing protein 2a	SH3PXD2A	---	Q5TCZ1	4.0
1ex4A	integrase	155348	P04585	2eqmA	phd finger protein 20-like 1	---	51105	A8MW92	2.4
1ex4A	integrase	155348	P04585	2vc8A	enhancer of mrna-decapping protein 3	EDC3	80153	Q96F86	3.3
1ex4A	integrase	155348	P04585	2yuqA	tyrosine-protein kinase itk/tsk	ITK	3702	Q08881	3.5
1fk9A	hiv-1 rt, a-chain	155348	P04585	1ft8E	tip associating protein	NXF1	10482	Q9UBU9	2.3
1fk9A	hiv-1 rt, a-chain	155348	P04585	2ropA	copper-transporting atpase 2	ATP7B	540	P35670	6.5
1fk9A	hiv-1 rt, a-chain	155348	P04585	2qkkA	ribonuclease h1	RNASEH1	246243	O60930	10.6
1fk9A	hiv-1 rt, a-chain	155348	P04585	1j4wA	fuse binding protein	FUBP1	8880	Q96AE4	6.0
1fk9A	hiv-1 rt, a-chain	155348	P04585	2cofA	protein kiaa1914	AFAP1L2	84632	Q8N4X5	3.2
1fk9A	hiv-1 rt, a-chain	155348	P04585	1tceA	shc	SHC1	6464	P29353	2.3
1ytgB	hiv protease	---	P03369	2yujA	ubiquitin fusion degradation 1-like	UFD1L	7353	Q92890	2.3
1ytgB	hiv protease	---	P03369	3braA	beta-secretase 1	BACE1	23621	P56817	3.2
1ytgA	hiv protease	---	P03369	1tzsA	cathepsin e	CTSE	1510	P14091	8.1
1ytgA	hiv protease	---	P03369	2yujA	ubiquitin fusion degradation 1-like	UFD1L	7353	Q92890	2.3
1ytgA	hiv protease	---	P03369	2ewyA	beta-secretase 2	BACE2	25825	Q9Y5Z0	6.5
1ytgA	hiv protease	---	P03369	1htrB	gastricsin	PGC	5225	P20142	6.6
1ytgA	hiv protease	---	P03369	3braA	beta-secretase 1	BACE1	23621	P56817	7.3
1ytgA	hiv protease	---	P03369	2ikoA	renin	REN	5972	P00797	5.4
1ytgA	hiv protease	---	P03369	2qk5A	beta-secretase 1	BACE1	23621	P56817	7.5
1ytgA	hiv protease	---	P03369	1lyaA	cathepsin d	CTSD	1509	P07339	4.4
1ytgA	hiv protease	---	P03369	1lyaB	cathepsin d	CTSD	1509	P07339	4.9
1lweA	hiv-1 reverse transcriptase	155348	P04585	1aoa	---	PLS3	5358	P13797	2.6
1lweA	hiv-1 reverse transcriptase	155348	P04585	1ft8E	tip associating protein	NXF1	10482	Q9UBU9	2.2
1lweA	hiv-1 reverse transcriptase	155348	P04585	2ctfA	vigilin	HDLBP	3069	Q00341	4.6
1lweA	hiv-1 reverse transcriptase	155348	P04585	2ropA	copper-transporting atpase 2	ATP7B	540	P35670	5.6
1lweA	hiv-1 reverse transcriptase	155348	P04585	2g9oA	copper-transporting atpase 1	ATP7A	538	Q04656	4.7
1lweA	hiv-1 reverse transcriptase	155348	P04585	2qkkA	ribonuclease h1	RNASEH1	246243	O60930	15.1
1lweA	hiv-1 reverse transcriptase	155348	P04585	3e9lA	pre-mrna-processing-splicing factor 8	PRPF8	10594	Q6P2Q9	4.5
1lweA	hiv-1 reverse transcriptase	155348	P04585	1yjrA	copper-transporting atpase 1	ATP7A	538	Q04656	5.5
1lweA	hiv-1 reverse transcriptase	155348	P04585	2ew9A	copper-transporting atpase 2	ATP7B	540	P35670	5.6
1lweA	hiv-1 reverse transcriptase	155348	P04585	2gl6A	creatine kinase	CKMT2	1160	P17540	4.1
1lweA	hiv-1 reverse transcriptase	155348	P04585	1j4wA	fuse binding protein	FUBP1	8880	Q96AE4	5.9
1lweA	hiv-1 reverse transcriptase	155348	P04585	1mb8A	plectin	PLEC1	5339	Q15149	2.2
1lweA	hiv-1 reverse transcriptase	155348	P04585	1jfiC	tata-box-binding protein (tbp)	TBP	6908	P20226	4.4
1lweA	hiv-1 reverse transcriptase	155348	P04585	2rd7A	---	C8A	731	P07357	2.1
1lweA	hiv-1 reverse transcriptase	155348	P04585	1aw0	menkes copper-transporting atpase	ATP7A	538	Q04656	5.1
1lweA	hiv-1 reverse transcriptase	155348	P04585	2cqlA	60s ribosomal protein l9	RPL9	6133	P32969	3.7
1lweA	hiv-1 reverse transcriptase	155348	P04585	2ettA	sorting nexin-22	SNX22	79856	Q96L94	2.0
1lweB	hiv-1 reverse transcriptase	155348	P04585	1v4tA	glucokinase isoform 2	GCK	2645	P35557	4.1
1lweB	hiv-1 reverse transcriptase	155348	P04585	2ctfA	vigilin	HDLBP	3069	Q00341	4.1
1lweB	hiv-1 reverse transcriptase	155348	P04585	2gpqA	---	EIF4E	1977	P06730	2.7
1lweB	hiv-1 reverse transcriptase	155348	P04585	3e9lA	pre-mrna-processing-splicing factor 8	PRPF8	10594	Q6P2Q9	5.0
1lweB	hiv-1 reverse transcriptase	155348	P04585	2rd7A	---	C8A	731	P07357	2.0
2qnnA	gag-pol polyprotein (pr160gag-pol)	---	P03367	1lyaB	cathepsin d	CTSD	1509	P07339	4.7
1m9yG	hiv-1 capsid	---	Q72497	3d9sD	aquaporin-5	AQP5	362	P55064	2.3
1metA	hiv-1 protease	---	P03366	2yujA	ubiquitin fusion degradation 1-like	UFD1L	7353	Q92890	2.3
1metA	hiv-1 protease	---	P03366	2ikoA	renin	REN	5972	P00797	5.5
1metA	hiv-1 protease	---	P03366	1flhA	uropepsin	PGA5	643847	P00790	6.8
1metA	hiv-1 protease	---	P03366	1lyaA	cathepsin d	CTSD	1509	P07339	4.4
1metA	hiv-1 protease	---	P03366	1lyaB	cathepsin d	CTSD	1509	P07339	4.7
1hvkB	hiv-1 protease	---	P03366	1nvpC	transcription initiation factor iia beta chain	GTF2A1	2957	P52655	2.0
1hvkB	hiv-1 protease	---	P03366	2yujA	ubiquitin fusion degradation 1-like	UFD1L	7353	Q92890	2.2
1hvkB	hiv-1 protease	---	P03366	1lyaB	cathepsin d	CTSD	1509	P07339	4.9
1mt9B	protease retropepsin	---	P03369	1tzsA	cathepsin e	CTSE	1510	P14091	8.2
1mt9B	protease retropepsin	---	P03369	2ewyA	beta-secretase 2	BACE2	25825	Q9Y5Z0	6.6
1mt9B	protease retropepsin	---	P03369	1htrB	gastricsin	PGC	5225	P20142	6.5
1mt9B	protease retropepsin	---	P03369	3braA	beta-secretase 1	BACE1	23621	P56817	7.5
1mt9B	protease retropepsin	---	P03369	2ikoA	renin	REN	5972	P00797	5.4
1mt9B	protease retropepsin	---	P03369	2qk5A	beta-secretase 1	BACE1	23621	P56817	7.6
1fkpA	hiv-1 rt, a-chain	155348	P04585	1aoa	---	PLS3	5358	P13797	2.9
1fkpA	hiv-1 rt, a-chain	155348	P04585	1ft8E	tip associating protein	NXF1	10482	Q9UBU9	2.3
1fkpA	hiv-1 rt, a-chain	155348	P04585	2ctfA	vigilin	HDLBP	3069	Q00341	4.6
1fkpA	hiv-1 rt, a-chain	155348	P04585	2ropA	copper-transporting atpase 2	ATP7B	540	P35670	6.0
1fkpA	hiv-1 rt, a-chain	155348	P04585	2g9oA	copper-transporting atpase 1	ATP7A	538	Q04656	5.4
1fkpA	hiv-1 rt, a-chain	155348	P04585	2qkkA	ribonuclease h1	RNASEH1	246243	O60930	9.8
1fkpA	hiv-1 rt, a-chain	155348	P04585	1dxxA	dystrophin	DMD	1756	P11532	2.6
1fkpA	hiv-1 rt, a-chain	155348	P04585	1yjrA	copper-transporting atpase 1	ATP7A	538	Q04656	5.9
1fkpA	hiv-1 rt, a-chain	155348	P04585	2ew9A	copper-transporting atpase 2	ATP7B	540	P35670	6.0
1fkpA	hiv-1 rt, a-chain	155348	P04585	2gl6A	creatine kinase	CKMT2	1160	P17540	4.4
1fkpA	hiv-1 rt, a-chain	155348	P04585	1j4wA	fuse binding protein	FUBP1	8880	Q96AE4	6.0
1fkpA	hiv-1 rt, a-chain	155348	P04585	1mb8A	plectin	PLEC1	5339	Q15149	2.3
1fkpA	hiv-1 rt, a-chain	155348	P04585	3b8kA	dihydrolipoyllysine-residue acetyltransferase	DLAT	1737	P10515	3.0
1fkpA	hiv-1 rt, a-chain	155348	P04585	1jfiC	tata-box-binding protein (tbp)	TBP	6908	P20226	4.9
1fkpA	hiv-1 rt, a-chain	155348	P04585	2cofA	protein kiaa1914	AFAP1L2	84632	Q8N4X5	2.2
1fkpA	hiv-1 rt, a-chain	155348	P04585	1aw0	menkes copper-transporting atpase	ATP7A	538	Q04656	5.7
1fkpA	hiv-1 rt, a-chain	155348	P04585	2cqlA	60s ribosomal protein l9	RPL9	6133	P32969	3.7
1uwbA	reverse transcriptase	---	P03366	1aoa	---	PLS3	5358	P13797	2.4
1uwbA	reverse transcriptase	---	P03366	1ft8E	tip associating protein	NXF1	10482	Q9UBU9	2.4
1uwbA	reverse transcriptase	---	P03366	2f4wB	ubiquitin-conjugating enzyme e2, j2	UBE2J2	118424	Q8N2K1	2.1
1uwbA	reverse transcriptase	---	P03366	2ropA	copper-transporting atpase 2	ATP7B	540	P35670	6.0
1uwbA	reverse transcriptase	---	P03366	1qu6A	protein kinase pkr	EIF2AK2	5610	P19525	3.3
1uwbA	reverse transcriptase	---	P03366	1zbuB	3'-5' exonuclease eri1	THEX1	90459	Q8IV48	2.6
1uwbA	reverse transcriptase	---	P03366	2g9oA	copper-transporting atpase 1	ATP7A	538	Q04656	5.6
1uwbA	reverse transcriptase	---	P03366	2qkkA	ribonuclease h1	RNASEH1	246243	O60930	14.3
1uwbA	reverse transcriptase	---	P03366	3eo3A	bifunctional udp-n-acetylglucosamine 2-epimerase/n-acetylmannosamine kinase	GNE	10020	Q9Y223	5.8
1uwbA	reverse transcriptase	---	P03366	3e9lA	pre-mrna-processing-splicing factor 8	PRPF8	10594	Q6P2Q9	4.7
1uwbA	reverse transcriptase	---	P03366	1dxxA	dystrophin	DMD	1756	P11532	2.5
1uwbA	reverse transcriptase	---	P03366	1yjrA	copper-transporting atpase 1	ATP7A	538	Q04656	5.9
1uwbA	reverse transcriptase	---	P03366	2ew9A	copper-transporting atpase 2	ATP7B	540	P35670	6.6
1uwbA	reverse transcriptase	---	P03366	1j4wA	fuse binding protein	FUBP1	8880	Q96AE4	5.9
1uwbA	reverse transcriptase	---	P03366	1mb8A	plectin	PLEC1	5339	Q15149	2.1
1uwbA	reverse transcriptase	---	P03366	2cpnA	tar rna-binding protein 2	TARBP2	6895	Q15633	2.2
1uwbA	reverse transcriptase	---	P03366	2dhaA	flj20171 protein	RBM35A	54845	Q6NXG1	2.4
1uwbA	reverse transcriptase	---	P03366	2qt7B	receptor-type tyrosine-protein phosphatase-liken	PTPRN	5798	Q16849	4.2
1uwbA	reverse transcriptase	---	P03366	3b8kA	dihydrolipoyllysine-residue acetyltransferase	DLAT	1737	P10515	2.8
1uwbA	reverse transcriptase	---	P03366	1qagA	utrophin actin binding region	UTRN	7402	P46939	2.3
1uwbA	reverse transcriptase	---	P03366	2cofA	protein kiaa1914	AFAP1L2	84632	Q8N4X5	3.6
1uwbA	reverse transcriptase	---	P03366	2hvzA	splicing factor, arginine/serine-rich 7	SFRS7	6432	Q16629	2.8
1uwbA	reverse transcriptase	---	P03366	2i2yA	---	---	---	P19909	2.6
1uwbA	reverse transcriptase	---	P03366	1q8lA	copper-transporting atpase 1	ATP7A	538	Q04656	5.1
1uwbA	reverse transcriptase	---	P03366	1wf2A	heterogeneous nuclear ribonucleoproteins c1/c2	HNRNPC	3183	P07910	3.0
1uwbA	reverse transcriptase	---	P03366	2rd7A	---	C8A	731	P07357	2.9
1uwbA	reverse transcriptase	---	P03366	1aw0	menkes copper-transporting atpase	ATP7A	538	Q04656	5.9
1uwbA	reverse transcriptase	---	P03366	1x4gA	nucleolysin tiar	TIAL1	7073	Q01085	2.8
1uwbA	reverse transcriptase	---	P03366	2cqlA	60s ribosomal protein l9	RPL9	6133	P32969	3.8
1uwbA	reverse transcriptase	---	P03366	2ettA	sorting nexin-22	SNX22	79856	Q96L94	2.7
1ebkF	hiv-1 protease	---	P03366	2ikoA	renin	REN	5972	P00797	5.5
1n6qB	reverse transcriptase	---	P03366	1aoa	---	PLS3	5358	P13797	2.2
1n6qB	reverse transcriptase	---	P03366	1dxxA	dystrophin	DMD	1756	P11532	2.0
1n6qB	reverse transcriptase	---	P03366	1qagA	utrophin actin binding region	UTRN	7402	P46939	2.1
1n6qA	reverse transcriptase	---	P03366	1aoa	---	PLS3	5358	P13797	2.4
1n6qA	reverse transcriptase	---	P03366	1ft8E	tip associating protein	NXF1	10482	Q9UBU9	2.1
1n6qA	reverse transcriptase	---	P03366	1msvB	s-adenosylmethionine decarboxylase proenzyme	AMD1	262	P17707	5.1
1n6qA	reverse transcriptase	---	P03366	1y3jA	copper-transporting atpase 1	ATP7A	538	Q04656	5.0
1n6qA	reverse transcriptase	---	P03366	2ctfA	vigilin	HDLBP	3069	Q00341	4.0
1n6qA	reverse transcriptase	---	P03366	2iw2A	xaa-pro dipeptidase	PEPD	5184	P12955	2.5
1n6qA	reverse transcriptase	---	P03366	2ropA	copper-transporting atpase 2	ATP7B	540	P35670	6.2
1n6qA	reverse transcriptase	---	P03366	1qu6A	protein kinase pkr	EIF2AK2	5610	P19525	3.3
1n6qA	reverse transcriptase	---	P03366	2cpxA	hypothetical protein flj11016	RBM41	55285	Q96IZ5	3.4
1n6qA	reverse transcriptase	---	P03366	2ctjA	vigilin	HDLBP	3069	Q00341	4.3
1n6qA	reverse transcriptase	---	P03366	2dguA	heterogeneous nuclear ribonucleoprotein q	SYNCRIP	10492	O60506	2.6
1n6qA	reverse transcriptase	---	P03366	2g9oA	copper-transporting atpase 1	ATP7A	538	Q04656	6.0
1n6qA	reverse transcriptase	---	P03366	2qkkA	ribonuclease h1	RNASEH1	246243	O60930	15.3
1n6qA	reverse transcriptase	---	P03366	2yt4A	protein dgcr8	DGCR8	54487	Q8WYQ5	2.4
1n6qA	reverse transcriptase	---	P03366	3eo3A	bifunctional udp-n-acetylglucosamine 2-epimerase/n-acetylmannosamine kinase	GNE	10020	Q9Y223	6.0
1n6qA	reverse transcriptase	---	P03366	2ctkA	vigilin	HDLBP	3069	Q00341	3.9
1n6qA	reverse transcriptase	---	P03366	1dxxA	dystrophin	DMD	1756	P11532	2.2
1n6qA	reverse transcriptase	---	P03366	1khmA	protein (hnrnp k)	HNRPK	3190	P61978	3.5
1n6qA	reverse transcriptase	---	P03366	1kviA	copper-transporting atpase 1	ATP7A	538	Q04656	5.8
1n6qA	reverse transcriptase	---	P03366	1yjrA	copper-transporting atpase 1	ATP7A	538	Q04656	6.2
1n6qA	reverse transcriptase	---	P03366	2ctlA	vigilin	HDLBP	3069	Q00341	3.4
1n6qA	reverse transcriptase	---	P03366	2ew9A	copper-transporting atpase 2	ATP7B	540	P35670	6.6
1n6qA	reverse transcriptase	---	P03366	2g49A	insulin-degrading enzyme	IDE	3416	P14735	3.1
1n6qA	reverse transcriptase	---	P03366	2gl6A	creatine kinase	CKMT2	1160	P17540	4.9
1n6qA	reverse transcriptase	---	P03366	2hgmA	heterogeneous nuclear ribonucleoprotein f	HNRPF	3185	P52597	3.0
1n6qA	reverse transcriptase	---	P03366	1gczA	macrophage migration inhibitory factor	MIF	4282	P14174	2.9
1n6qA	reverse transcriptase	---	P03366	1j4wA	fuse binding protein	FUBP1	8880	Q96AE4	5.8
1n6qA	reverse transcriptase	---	P03366	1k1gA	sf1-bo isoform	SF1	7536	Q15637	3.9
1n6qA	reverse transcriptase	---	P03366	1mb8A	plectin	PLEC1	5339	Q15149	2.0
1n6qA	reverse transcriptase	---	P03366	2dhaA	flj20171 protein	RBM35A	54845	Q6NXG1	2.1
1n6qA	reverse transcriptase	---	P03366	2qt7B	receptor-type tyrosine-protein phosphatase-liken	PTPRN	5798	Q16849	4.0
1n6qA	reverse transcriptase	---	P03366	2yqrA	kiaa0907 protein	KIAA0907	22889	Q7Z7F0	2.5
1n6qA	reverse transcriptase	---	P03366	3b8kA	dihydrolipoyllysine-residue acetyltransferase	DLAT	1737	P10515	2.9
1n6qA	reverse transcriptase	---	P03366	1f2hA	tumor necrosis factor receptor type 1 associateddeath domain protein	TRADD	8717	Q15628	3.2
1n6qA	reverse transcriptase	---	P03366	1jfiC	tata-box-binding protein (tbp)	TBP	6908	P20226	4.9
1n6qA	reverse transcriptase	---	P03366	1q8kA	eukaryotic translation initiation factor 2subunit 1	EIF2S1	1965	P05198	4.8
1n6qA	reverse transcriptase	---	P03366	1qagA	utrophin actin binding region	UTRN	7402	P46939	2.1
1n6qA	reverse transcriptase	---	P03366	2cofA	protein kiaa1914	AFAP1L2	84632	Q8N4X5	3.4
1n6qA	reverse transcriptase	---	P03366	2diuA	kiaa0430 protein	KIAA0430	9665	Q9Y4F3	2.4
1n6qA	reverse transcriptase	---	P03366	2hvzA	splicing factor, arginine/serine-rich 7	SFRS7	6432	Q16629	2.8
1n6qA	reverse transcriptase	---	P03366	1fe0B	copper transport protein atox1	ATOX1	475	O00244	6.5
1n6qA	reverse transcriptase	---	P03366	1p1tA	cleavage stimulation factor, 64 kda subunit	CSTF2	1478	P33240	2.6
1n6qA	reverse transcriptase	---	P03366	1q8lA	copper-transporting atpase 1	ATP7A	538	Q04656	5.4
1n6qA	reverse transcriptase	---	P03366	1vig	vigilin	HDLBP	3069	Q00341	2.6
1n6qA	reverse transcriptase	---	P03366	1wf2A	heterogeneous nuclear ribonucleoproteins c1/c2	HNRNPC	3183	P07910	3.2
1n6qA	reverse transcriptase	---	P03366	2dgrA	ring finger and kh domain-containing protein 1	MEX3D	399664	Q86XN8	3.6
1n6qA	reverse transcriptase	---	P03366	2rd7A	---	C8A	731	P07357	3.3
1n6qA	reverse transcriptase	---	P03366	1aw0	menkes copper-transporting atpase	ATP7A	538	Q04656	6.3
1n6qA	reverse transcriptase	---	P03366	1tceA	shc	SHC1	6464	P29353	2.2
1n6qA	reverse transcriptase	---	P03366	1x4gA	nucleolysin tiar	TIAL1	7073	Q01085	3.0
1n6qA	reverse transcriptase	---	P03366	2cqlA	60s ribosomal protein l9	RPL9	6133	P32969	3.5
1n6qA	reverse transcriptase	---	P03366	2ettA	sorting nexin-22	SNX22	79856	Q96L94	2.8
2b6aA	reverse transcriptase p66 subunit	---	P03366	1aoa	---	PLS3	5358	P13797	2.2
2b6aA	reverse transcriptase p66 subunit	---	P03366	1ft8E	tip associating protein	NXF1	10482	Q9UBU9	2.5
2b6aA	reverse transcriptase p66 subunit	---	P03366	1msvB	s-adenosylmethionine decarboxylase proenzyme	AMD1	262	P17707	4.4
2b6aA	reverse transcriptase p66 subunit	---	P03366	1pbuA	elongation factor 1-gamma	EEF1G	1937	P26641	2.7
2b6aA	reverse transcriptase p66 subunit	---	P03366	1pgzA	heterogeneous nuclear ribonucleoprotein a1	HNRNPA1	3178	P09651	2.0
2b6aA	reverse transcriptase p66 subunit	---	P03366	2ctfA	vigilin	HDLBP	3069	Q00341	4.5
2b6aA	reverse transcriptase p66 subunit	---	P03366	2ropA	copper-transporting atpase 2	ATP7B	540	P35670	6.2
2b6aA	reverse transcriptase p66 subunit	---	P03366	1qu6A	protein kinase pkr	EIF2AK2	5610	P19525	2.2
2b6aA	reverse transcriptase p66 subunit	---	P03366	2g9oA	copper-transporting atpase 1	ATP7A	538	Q04656	6.0
2b6aA	reverse transcriptase p66 subunit	---	P03366	2qkkA	ribonuclease h1	RNASEH1	246243	O60930	14.7
2b6aA	reverse transcriptase p66 subunit	---	P03366	1ztpB	basophilic leukemia expressed protein bles03	C11ORF68	83638	Q9H3H3	2.3
2b6aA	reverse transcriptase p66 subunit	---	P03366	2gpqA	---	EIF4E	1977	P06730	2.5
2b6aA	reverse transcriptase p66 subunit	---	P03366	3e9lA	pre-mrna-processing-splicing factor 8	PRPF8	10594	Q6P2Q9	5.0
2b6aA	reverse transcriptase p66 subunit	---	P03366	1yjrA	copper-transporting atpase 1	ATP7A	538	Q04656	6.3
2b6aA	reverse transcriptase p66 subunit	---	P03366	2ew9A	copper-transporting atpase 2	ATP7B	540	P35670	6.7
2b6aA	reverse transcriptase p66 subunit	---	P03366	2gl6A	creatine kinase	CKMT2	1160	P17540	2.8
2b6aA	reverse transcriptase p66 subunit	---	P03366	1j4wA	fuse binding protein	FUBP1	8880	Q96AE4	5.9
2b6aA	reverse transcriptase p66 subunit	---	P03366	1k1gA	sf1-bo isoform	SF1	7536	Q15637	2.3
2b6aA	reverse transcriptase p66 subunit	---	P03366	2e5gA	u6 snrna-specific terminal uridylyltransferase 1	TUT1	---	Q9H6E5	2.4
2b6aA	reverse transcriptase p66 subunit	---	P03366	2eocA	poly [adp-ribose] polymerase 3	PARP3	10039	Q9Y6F1	2.0
2b6aA	reverse transcriptase p66 subunit	---	P03366	3b8kA	dihydrolipoyllysine-residue acetyltransferase	DLAT	1737	P10515	2.1
2b6aA	reverse transcriptase p66 subunit	---	P03366	1jfiC	tata-box-binding protein (tbp)	TBP	6908	P20226	5.1
2b6aA	reverse transcriptase p66 subunit	---	P03366	2cofA	protein kiaa1914	AFAP1L2	84632	Q8N4X5	2.6
2b6aA	reverse transcriptase p66 subunit	---	P03366	2cpqA	fragile x mental retardation syndrome relatedprotein 1, isoform b'	FXR1	8087	P51114	2.3
2b6aA	reverse transcriptase p66 subunit	---	P03366	2q6bA	3-hydroxy-3-methylglutaryl-coenzyme a reductase	HMGCR	3156	P04035	6.5
2b6aA	reverse transcriptase p66 subunit	---	P03366	1fe0B	copper transport protein atox1	ATOX1	475	O00244	6.1
2b6aA	reverse transcriptase p66 subunit	---	P03366	1q8lA	copper-transporting atpase 1	ATP7A	538	Q04656	5.2
2b6aA	reverse transcriptase p66 subunit	---	P03366	1qk1A	creatine kinase, ubiquitous mitochondrial	CKMT1B	548596	P12532	2.4
2b6aA	reverse transcriptase p66 subunit	---	P03366	2v9kA	uncharacterized protein flj32312	CCDC139	150962	Q3MIT2	2.6
2b6aA	reverse transcriptase p66 subunit	---	P03366	2rd7A	---	C8A	731	P07357	2.3
2b6aA	reverse transcriptase p66 subunit	---	P03366	1aw0	menkes copper-transporting atpase	ATP7A	538	Q04656	6.0
2b6aA	reverse transcriptase p66 subunit	---	P03366	2cqlA	60s ribosomal protein l9	RPL9	6133	P32969	3.9
2b6aA	reverse transcriptase p66 subunit	---	P03366	2ettA	sorting nexin-22	SNX22	79856	Q96L94	2.1
1d4yA	protein (hiv-1 protease)	---	P03367	1tzsA	cathepsin e	CTSE	1510	P14091	8.3
1d4yA	protein (hiv-1 protease)	---	P03367	2yujA	ubiquitin fusion degradation 1-like	UFD1L	7353	Q92890	2.2
1d4yA	protein (hiv-1 protease)	---	P03367	2ewyA	beta-secretase 2	BACE2	25825	Q9Y5Z0	6.7
1d4yA	protein (hiv-1 protease)	---	P03367	1htrB	gastricsin	PGC	5225	P20142	6.6
1d4yA	protein (hiv-1 protease)	---	P03367	3braA	beta-secretase 1	BACE1	23621	P56817	7.5
1d4yA	protein (hiv-1 protease)	---	P03367	2ikoA	renin	REN	5972	P00797	5.5
1d4yA	protein (hiv-1 protease)	---	P03367	2qk5A	beta-secretase 1	BACE1	23621	P56817	7.7
1d4yA	protein (hiv-1 protease)	---	P03367	1flhA	uropepsin	PGA5	643847	P00790	6.8
1d4yA	protein (hiv-1 protease)	---	P03367	1lyaA	cathepsin d	CTSD	1509	P07339	4.5
1vikA	hiv-1 protease	---	P12499	2yujA	ubiquitin fusion degradation 1-like	UFD1L	7353	Q92890	2.2
1vikA	hiv-1 protease	---	P12499	2ikoA	renin	REN	5972	P00797	5.6
1vikA	hiv-1 protease	---	P12499	1lyaA	cathepsin d	CTSD	1509	P07339	4.5
1vikA	hiv-1 protease	---	P12499	1lyaB	cathepsin d	CTSD	1509	P07339	4.6
1hquA	pol polyprotein	---	P03366	1aoa	---	PLS3	5358	P13797	2.8
1hquA	pol polyprotein	---	P03366	1ft8E	tip associating protein	NXF1	10482	Q9UBU9	2.1
1hquA	pol polyprotein	---	P03366	2ctfA	vigilin	HDLBP	3069	Q00341	4.3
1hquA	pol polyprotein	---	P03366	2ropA	copper-transporting atpase 2	ATP7B	540	P35670	6.0
1hquA	pol polyprotein	---	P03366	1qu6A	protein kinase pkr	EIF2AK2	5610	P19525	2.8
1hquA	pol polyprotein	---	P03366	2g9oA	copper-transporting atpase 1	ATP7A	538	Q04656	4.9
1hquA	pol polyprotein	---	P03366	1dxxA	dystrophin	DMD	1756	P11532	2.7
1hquA	pol polyprotein	---	P03366	1yjrA	copper-transporting atpase 1	ATP7A	538	Q04656	5.3
1hquA	pol polyprotein	---	P03366	2ew9A	copper-transporting atpase 2	ATP7B	540	P35670	6.2
1hquA	pol polyprotein	---	P03366	2gl6A	creatine kinase	CKMT2	1160	P17540	4.2
1hquA	pol polyprotein	---	P03366	1j4wA	fuse binding protein	FUBP1	8880	Q96AE4	5.4
1hquA	pol polyprotein	---	P03366	1mb8A	plectin	PLEC1	5339	Q15149	2.3
1hquA	pol polyprotein	---	P03366	3b8kA	dihydrolipoyllysine-residue acetyltransferase	DLAT	1737	P10515	3.0
1hquA	pol polyprotein	---	P03366	1jfiC	tata-box-binding protein (tbp)	TBP	6908	P20226	4.5
1hquA	pol polyprotein	---	P03366	2cofA	protein kiaa1914	AFAP1L2	84632	Q8N4X5	2.6
1hquA	pol polyprotein	---	P03366	2rd7A	---	C8A	731	P07357	2.5
1hquA	pol polyprotein	---	P03366	1aw0	menkes copper-transporting atpase	ATP7A	538	Q04656	5.8
1hquA	pol polyprotein	---	P03366	2cqlA	60s ribosomal protein l9	RPL9	6133	P32969	4.0
1hquA	pol polyprotein	---	P03366	2ettA	sorting nexin-22	SNX22	79856	Q96L94	2.3
1hpxA	hiv-1 protease	---	P03367	1nvpC	transcription initiation factor iia beta chain	GTF2A1	2957	P52655	2.1
1hpxA	hiv-1 protease	---	P03367	2yujA	ubiquitin fusion degradation 1-like	UFD1L	7353	Q92890	2.4
1hpxA	hiv-1 protease	---	P03367	1lyaA	cathepsin d	CTSD	1509	P07339	4.3
1hpxA	hiv-1 protease	---	P03367	1lyaB	cathepsin d	CTSD	1509	P07339	4.9
1hpxB	hiv-1 protease	---	P03367	1nvpC	transcription initiation factor iia beta chain	GTF2A1	2957	P52655	2.2
1hpxB	hiv-1 protease	---	P03367	2yujA	ubiquitin fusion degradation 1-like	UFD1L	7353	Q92890	2.1
1hpxB	hiv-1 protease	---	P03367	1lyaB	cathepsin d	CTSD	1509	P07339	4.7
2b5jA	reverse transcriptase p66 subunit	---	P03366	1ft8E	tip associating protein	NXF1	10482	Q9UBU9	2.3
2b5jA	reverse transcriptase p66 subunit	---	P03366	2ctfA	vigilin	HDLBP	3069	Q00341	4.5
2b5jA	reverse transcriptase p66 subunit	---	P03366	2ropA	copper-transporting atpase 2	ATP7B	540	P35670	6.1
2b5jA	reverse transcriptase p66 subunit	---	P03366	2g9oA	copper-transporting atpase 1	ATP7A	538	Q04656	5.8
2b5jA	reverse transcriptase p66 subunit	---	P03366	2qkkA	ribonuclease h1	RNASEH1	246243	O60930	14.8
2b5jA	reverse transcriptase p66 subunit	---	P03366	1yjrA	copper-transporting atpase 1	ATP7A	538	Q04656	6.1
2b5jA	reverse transcriptase p66 subunit	---	P03366	2ew9A	copper-transporting atpase 2	ATP7B	540	P35670	6.3
2b5jA	reverse transcriptase p66 subunit	---	P03366	1j4wA	fuse binding protein	FUBP1	8880	Q96AE4	6.2
2b5jA	reverse transcriptase p66 subunit	---	P03366	1jfiC	tata-box-binding protein (tbp)	TBP	6908	P20226	4.3
2b5jA	reverse transcriptase p66 subunit	---	P03366	2rd7A	---	C8A	731	P07357	2.3
2b5jA	reverse transcriptase p66 subunit	---	P03366	1aw0	menkes copper-transporting atpase	ATP7A	538	Q04656	5.9
2b5jA	reverse transcriptase p66 subunit	---	P03366	2cqlA	60s ribosomal protein l9	RPL9	6133	P32969	3.8
2b5jA	reverse transcriptase p66 subunit	---	P03366	2ettA	sorting nexin-22	SNX22	79856	Q96L94	2.1
1htgA	hiv-1 protease	---	P03366	1nvpC	transcription initiation factor iia beta chain	GTF2A1	2957	P52655	2.1
1htgA	hiv-1 protease	---	P03366	2yujA	ubiquitin fusion degradation 1-like	UFD1L	7353	Q92890	2.2
1htgA	hiv-1 protease	---	P03366	1htrB	gastricsin	PGC	5225	P20142	4.1
1htgA	hiv-1 protease	---	P03366	2ikoA	renin	REN	5972	P00797	4.1
1htgA	hiv-1 protease	---	P03366	1flhA	uropepsin	PGA5	643847	P00790	4.4
1htgA	hiv-1 protease	---	P03366	1lyaA	cathepsin d	CTSD	1509	P07339	4.3
1htgA	hiv-1 protease	---	P03366	1lyaB	cathepsin d	CTSD	1509	P07339	4.7
1qbrB	hiv-1 protease	155348	P04585	1nvpC	transcription initiation factor iia beta chain	GTF2A1	2957	P52655	2.2
1qbrA	hiv-1 protease	155348	P04585	2yujA	ubiquitin fusion degradation 1-like	UFD1L	7353	Q92890	2.3
1qbrA	hiv-1 protease	155348	P04585	1htrB	gastricsin	PGC	5225	P20142	6.7
1qbrA	hiv-1 protease	155348	P04585	2ikoA	renin	REN	5972	P00797	5.6
1qbrA	hiv-1 protease	155348	P04585	1flhA	uropepsin	PGA5	643847	P00790	6.9
1qbrA	hiv-1 protease	155348	P04585	1lyaA	cathepsin d	CTSD	1509	P07339	4.6
1qbrA	hiv-1 protease	155348	P04585	1lyaB	cathepsin d	CTSD	1509	P07339	4.7
1htgB	hiv-1 protease	---	P03366	1nvpC	transcription initiation factor iia beta chain	GTF2A1	2957	P52655	2.0
1htgB	hiv-1 protease	---	P03366	2yujA	ubiquitin fusion degradation 1-like	UFD1L	7353	Q92890	2.2
1htgB	hiv-1 protease	---	P03366	1htrB	gastricsin	PGC	5225	P20142	4.2
1htgB	hiv-1 protease	---	P03366	2ikoA	renin	REN	5972	P00797	4.3
1htgB	hiv-1 protease	---	P03366	1flhA	uropepsin	PGA5	643847	P00790	4.5
1htgB	hiv-1 protease	---	P03366	1lyaA	cathepsin d	CTSD	1509	P07339	4.2
1htgB	hiv-1 protease	---	P03366	1lyaB	cathepsin d	CTSD	1509	P07339	4.9
2i4uB	protease	---	P03366	1nvpC	transcription initiation factor iia beta chain	GTF2A1	2957	P52655	2.1
2i4uA	protease	---	P03366	1nvpC	transcription initiation factor iia beta chain	GTF2A1	2957	P52655	2.2
2i4uA	protease	---	P03366	1htrB	gastricsin	PGC	5225	P20142	4.1
2i4uA	protease	---	P03366	3braA	beta-secretase 1	BACE1	23621	P56817	3.2
2i4uA	protease	---	P03366	2ikoA	renin	REN	5972	P00797	4.1
2i4uA	protease	---	P03366	1flhA	uropepsin	PGA5	643847	P00790	4.3
2banA	reverse transcriptase p66 subunit	---	P03366	2ctfA	vigilin	HDLBP	3069	Q00341	3.2
2banA	reverse transcriptase p66 subunit	---	P03366	2ropA	copper-transporting atpase 2	ATP7B	540	P35670	4.7
2banA	reverse transcriptase p66 subunit	---	P03366	1qu6A	protein kinase pkr	EIF2AK2	5610	P19525	3.1
2banA	reverse transcriptase p66 subunit	---	P03366	2g9oA	copper-transporting atpase 1	ATP7A	538	Q04656	4.3
2banA	reverse transcriptase p66 subunit	---	P03366	2qkkA	ribonuclease h1	RNASEH1	246243	O60930	14.5
2banA	reverse transcriptase p66 subunit	---	P03366	1yjrA	copper-transporting atpase 1	ATP7A	538	Q04656	4.5
2banA	reverse transcriptase p66 subunit	---	P03366	2ew9A	copper-transporting atpase 2	ATP7B	540	P35670	4.8
2banA	reverse transcriptase p66 subunit	---	P03366	1j4wA	fuse binding protein	FUBP1	8880	Q96AE4	4.2
2banA	reverse transcriptase p66 subunit	---	P03366	3b8kA	dihydrolipoyllysine-residue acetyltransferase	DLAT	1737	P10515	2.8
2banA	reverse transcriptase p66 subunit	---	P03366	1jfiC	tata-box-binding protein (tbp)	TBP	6908	P20226	3.4
2banA	reverse transcriptase p66 subunit	---	P03366	2rd7A	---	C8A	731	P07357	2.9
2banA	reverse transcriptase p66 subunit	---	P03366	1aw0	menkes copper-transporting atpase	ATP7A	538	Q04656	4.4
2banA	reverse transcriptase p66 subunit	---	P03366	2cqlA	60s ribosomal protein l9	RPL9	6133	P32969	2.8
2banA	reverse transcriptase p66 subunit	---	P03366	2ettA	sorting nexin-22	SNX22	79856	Q96L94	2.7
1wbmA	pol protein (fragment)	---	Q8Q3H0	1nvpC	transcription initiation factor iia beta chain	GTF2A1	2957	P52655	2.2
1wbmA	pol protein (fragment)	---	Q8Q3H0	1flhA	uropepsin	PGA5	643847	P00790	4.4
1wbmB	pol protein (fragment)	---	Q8Q3H0	1nvpC	transcription initiation factor iia beta chain	GTF2A1	2957	P52655	2.1
1t3rA	protease retropepsin	---	P03369	1tzsA	cathepsin e	CTSE	1510	P14091	8.1
1t3rA	protease retropepsin	---	P03369	2ewyA	beta-secretase 2	BACE2	25825	Q9Y5Z0	6.5
1t3rA	protease retropepsin	---	P03369	1htrB	gastricsin	PGC	5225	P20142	6.5
1t3rA	protease retropepsin	---	P03369	3braA	beta-secretase 1	BACE1	23621	P56817	7.3
1t3rA	protease retropepsin	---	P03369	2qk5A	beta-secretase 1	BACE1	23621	P56817	7.6
1fkoA	hiv-1 rt, a-chain	155348	P04585	1aoa	---	PLS3	5358	P13797	2.8
1fkoA	hiv-1 rt, a-chain	155348	P04585	1ft8E	tip associating protein	NXF1	10482	Q9UBU9	2.4
1fkoA	hiv-1 rt, a-chain	155348	P04585	2ctfA	vigilin	HDLBP	3069	Q00341	4.3
1fkoA	hiv-1 rt, a-chain	155348	P04585	2ropA	copper-transporting atpase 2	ATP7B	540	P35670	6.1
1fkoA	hiv-1 rt, a-chain	155348	P04585	2g9oA	copper-transporting atpase 1	ATP7A	538	Q04656	6.1
1fkoA	hiv-1 rt, a-chain	155348	P04585	2qkkA	ribonuclease h1	RNASEH1	246243	O60930	12.3
1fkoA	hiv-1 rt, a-chain	155348	P04585	1dxxA	dystrophin	DMD	1756	P11532	2.7
1fkoA	hiv-1 rt, a-chain	155348	P04585	1yjrA	copper-transporting atpase 1	ATP7A	538	Q04656	6.1
1fkoA	hiv-1 rt, a-chain	155348	P04585	2ew9A	copper-transporting atpase 2	ATP7B	540	P35670	6.2
1fkoA	hiv-1 rt, a-chain	155348	P04585	2gl6A	creatine kinase	CKMT2	1160	P17540	4.6
1fkoA	hiv-1 rt, a-chain	155348	P04585	1j4wA	fuse binding protein	FUBP1	8880	Q96AE4	5.9
1fkoA	hiv-1 rt, a-chain	155348	P04585	1mb8A	plectin	PLEC1	5339	Q15149	2.3
1fkoA	hiv-1 rt, a-chain	155348	P04585	3b8kA	dihydrolipoyllysine-residue acetyltransferase	DLAT	1737	P10515	2.8
1fkoA	hiv-1 rt, a-chain	155348	P04585	1jfiC	tata-box-binding protein (tbp)	TBP	6908	P20226	4.8
1fkoA	hiv-1 rt, a-chain	155348	P04585	2cofA	protein kiaa1914	AFAP1L2	84632	Q8N4X5	4.0
1fkoA	hiv-1 rt, a-chain	155348	P04585	2rd7A	---	C8A	731	P07357	3.3
1fkoA	hiv-1 rt, a-chain	155348	P04585	1aw0	menkes copper-transporting atpase	ATP7A	538	Q04656	6.0
1fkoA	hiv-1 rt, a-chain	155348	P04585	1tceA	shc	SHC1	6464	P29353	2.4
1fkoA	hiv-1 rt, a-chain	155348	P04585	2cqlA	60s ribosomal protein l9	RPL9	6133	P32969	3.8
1fkoA	hiv-1 rt, a-chain	155348	P04585	2ettA	sorting nexin-22	SNX22	79856	Q96L94	2.2
1fkoB	hiv-1 rt, b-chain	155348	P04585	2ropA	copper-transporting atpase 2	ATP7B	540	P35670	4.8
1fkoB	hiv-1 rt, b-chain	155348	P04585	1yjrA	copper-transporting atpase 1	ATP7A	538	Q04656	4.4
1fkoB	hiv-1 rt, b-chain	155348	P04585	2ew9A	copper-transporting atpase 2	ATP7B	540	P35670	5.0
1fkoB	hiv-1 rt, b-chain	155348	P04585	1j4wA	fuse binding protein	FUBP1	8880	Q96AE4	5.6
1klmA	hiv-1 reverse transcriptase	155348	P04585	2ctfA	vigilin	HDLBP	3069	Q00341	3.3
1klmA	hiv-1 reverse transcriptase	155348	P04585	2ropA	copper-transporting atpase 2	ATP7B	540	P35670	4.4
1klmA	hiv-1 reverse transcriptase	155348	P04585	2g9oA	copper-transporting atpase 1	ATP7A	538	Q04656	3.8
1klmA	hiv-1 reverse transcriptase	155348	P04585	2qkkA	ribonuclease h1	RNASEH1	246243	O60930	8.7
1klmA	hiv-1 reverse transcriptase	155348	P04585	1yjrA	copper-transporting atpase 1	ATP7A	538	Q04656	4.3
1klmA	hiv-1 reverse transcriptase	155348	P04585	2ew9A	copper-transporting atpase 2	ATP7B	540	P35670	4.8
1klmA	hiv-1 reverse transcriptase	155348	P04585	1j4wA	fuse binding protein	FUBP1	8880	Q96AE4	4.3
1klmA	hiv-1 reverse transcriptase	155348	P04585	1mb8A	plectin	PLEC1	5339	Q15149	2.2
1klmA	hiv-1 reverse transcriptase	155348	P04585	1jfiC	tata-box-binding protein (tbp)	TBP	6908	P20226	3.2
1klmA	hiv-1 reverse transcriptase	155348	P04585	2cofA	protein kiaa1914	AFAP1L2	84632	Q8N4X5	2.3
1klmA	hiv-1 reverse transcriptase	155348	P04585	1aw0	menkes copper-transporting atpase	ATP7A	538	Q04656	4.3
1klmA	hiv-1 reverse transcriptase	155348	P04585	2cqlA	60s ribosomal protein l9	RPL9	6133	P32969	2.9
1vijA	hiv-1 protease	---	P12499	1nvpC	transcription initiation factor iia beta chain	GTF2A1	2957	P52655	2.1
1vijA	hiv-1 protease	---	P12499	2yujA	ubiquitin fusion degradation 1-like	UFD1L	7353	Q92890	2.2
1vijA	hiv-1 protease	---	P12499	1lyaA	cathepsin d	CTSD	1509	P07339	4.4
1vijA	hiv-1 protease	---	P12499	1lyaB	cathepsin d	CTSD	1509	P07339	4.5
1vijB	hiv-1 protease	---	P12499	1nvpC	transcription initiation factor iia beta chain	GTF2A1	2957	P52655	2.1
1vijB	hiv-1 protease	---	P12499	2yujA	ubiquitin fusion degradation 1-like	UFD1L	7353	Q92890	2.2
2bpyB	hiv-1 protease	---	P04587	2yujA	ubiquitin fusion degradation 1-like	UFD1L	7353	Q92890	2.2
2bpyB	hiv-1 protease	---	P04587	1lyaA	cathepsin d	CTSD	1509	P07339	4.2
2bpyB	hiv-1 protease	---	P04587	1lyaB	cathepsin d	CTSD	1509	P07339	4.9
2bpyA	hiv-1 protease	---	P04587	1nvpC	transcription initiation factor iia beta chain	GTF2A1	2957	P52655	2.1
2bpyA	hiv-1 protease	---	P04587	2yujA	ubiquitin fusion degradation 1-like	UFD1L	7353	Q92890	2.3
2bpyA	hiv-1 protease	---	P04587	1flhA	uropepsin	PGA5	643847	P00790	4.4
2bpyA	hiv-1 protease	---	P04587	1lyaA	cathepsin d	CTSD	1509	P07339	4.4
2bpyA	hiv-1 protease	---	P04587	1lyaB	cathepsin d	CTSD	1509	P07339	4.7
2zd1A	reverse transcriptase/ribonuclease h	---	P03366	1aoa	---	PLS3	5358	P13797	2.2
2zd1A	reverse transcriptase/ribonuclease h	---	P03366	2ctfA	vigilin	HDLBP	3069	Q00341	4.2
2zd1A	reverse transcriptase/ribonuclease h	---	P03366	2ropA	copper-transporting atpase 2	ATP7B	540	P35670	5.3
2zd1A	reverse transcriptase/ribonuclease h	---	P03366	1qu6A	protein kinase pkr	EIF2AK2	5610	P19525	2.8
2zd1A	reverse transcriptase/ribonuclease h	---	P03366	2g9oA	copper-transporting atpase 1	ATP7A	538	Q04656	4.5
2zd1A	reverse transcriptase/ribonuclease h	---	P03366	2qkkA	ribonuclease h1	RNASEH1	246243	O60930	14.9
2zd1A	reverse transcriptase/ribonuclease h	---	P03366	1yjrA	copper-transporting atpase 1	ATP7A	538	Q04656	5.1
2zd1A	reverse transcriptase/ribonuclease h	---	P03366	2ew9A	copper-transporting atpase 2	ATP7B	540	P35670	5.9
2zd1A	reverse transcriptase/ribonuclease h	---	P03366	2gl6A	creatine kinase	CKMT2	1160	P17540	4.1
2zd1A	reverse transcriptase/ribonuclease h	---	P03366	1j4wA	fuse binding protein	FUBP1	8880	Q96AE4	6.0
2zd1A	reverse transcriptase/ribonuclease h	---	P03366	3b8kA	dihydrolipoyllysine-residue acetyltransferase	DLAT	1737	P10515	2.6
2zd1A	reverse transcriptase/ribonuclease h	---	P03366	1jfiC	tata-box-binding protein (tbp)	TBP	6908	P20226	4.0
2zd1A	reverse transcriptase/ribonuclease h	---	P03366	1fe0B	copper transport protein atox1	ATOX1	475	O00244	6.0
2zd1A	reverse transcriptase/ribonuclease h	---	P03366	1q8lA	copper-transporting atpase 1	ATP7A	538	Q04656	4.9
2zd1A	reverse transcriptase/ribonuclease h	---	P03366	2rd7A	---	C8A	731	P07357	2.4
2zd1A	reverse transcriptase/ribonuclease h	---	P03366	1aw0	menkes copper-transporting atpase	ATP7A	538	Q04656	4.8
2zd1A	reverse transcriptase/ribonuclease h	---	P03366	2cqlA	60s ribosomal protein l9	RPL9	6133	P32969	3.4
2zd1A	reverse transcriptase/ribonuclease h	---	P03366	2ettA	sorting nexin-22	SNX22	79856	Q96L94	2.2
1c1cA	hiv-1 reverse transcriptase (a-chain)	155348	P04585	1aoa	---	PLS3	5358	P13797	2.8
1c1cA	hiv-1 reverse transcriptase (a-chain)	155348	P04585	2ctfA	vigilin	HDLBP	3069	Q00341	3.6
1c1cA	hiv-1 reverse transcriptase (a-chain)	155348	P04585	2ropA	copper-transporting atpase 2	ATP7B	540	P35670	4.1
1c1cA	hiv-1 reverse transcriptase (a-chain)	155348	P04585	1qu6A	protein kinase pkr	EIF2AK2	5610	P19525	2.8
1c1cA	hiv-1 reverse transcriptase (a-chain)	155348	P04585	2g9oA	copper-transporting atpase 1	ATP7A	538	Q04656	3.9
1c1cA	hiv-1 reverse transcriptase (a-chain)	155348	P04585	2qkkA	ribonuclease h1	RNASEH1	246243	O60930	11.7
1c1cA	hiv-1 reverse transcriptase (a-chain)	155348	P04585	1rjaA	tyrosine-protein kinase 6	PTK6	5753	Q13882	3.0
1c1cA	hiv-1 reverse transcriptase (a-chain)	155348	P04585	1dxxA	dystrophin	DMD	1756	P11532	2.5
1c1cA	hiv-1 reverse transcriptase (a-chain)	155348	P04585	1yjrA	copper-transporting atpase 1	ATP7A	538	Q04656	4.3
1c1cA	hiv-1 reverse transcriptase (a-chain)	155348	P04585	2ew9A	copper-transporting atpase 2	ATP7B	540	P35670	4.6
1c1cA	hiv-1 reverse transcriptase (a-chain)	155348	P04585	1j4wA	fuse binding protein	FUBP1	8880	Q96AE4	4.4
1c1cA	hiv-1 reverse transcriptase (a-chain)	155348	P04585	1mb8A	plectin	PLEC1	5339	Q15149	2.2
1c1cA	hiv-1 reverse transcriptase (a-chain)	155348	P04585	3b8kA	dihydrolipoyllysine-residue acetyltransferase	DLAT	1737	P10515	3.1
1c1cA	hiv-1 reverse transcriptase (a-chain)	155348	P04585	1jfiC	tata-box-binding protein (tbp)	TBP	6908	P20226	3.5
1c1cA	hiv-1 reverse transcriptase (a-chain)	155348	P04585	2cofA	protein kiaa1914	AFAP1L2	84632	Q8N4X5	3.4
1c1cA	hiv-1 reverse transcriptase (a-chain)	155348	P04585	3cmqA	---	FARS2	10667	O95363	5.0
1c1cA	hiv-1 reverse transcriptase (a-chain)	155348	P04585	2rd7A	---	C8A	731	P07357	2.9
1c1cA	hiv-1 reverse transcriptase (a-chain)	155348	P04585	1aw0	menkes copper-transporting atpase	ATP7A	538	Q04656	4.2
1c1cA	hiv-1 reverse transcriptase (a-chain)	155348	P04585	1tceA	shc	SHC1	6464	P29353	2.3
1c1cA	hiv-1 reverse transcriptase (a-chain)	155348	P04585	2cqlA	60s ribosomal protein l9	RPL9	6133	P32969	3.0
1c1cA	hiv-1 reverse transcriptase (a-chain)	155348	P04585	2ettA	sorting nexin-22	SNX22	79856	Q96L94	2.7
1c1cB	hiv-1 reverse transcriptase (b-chain)	155348	P04585	1aoa	---	PLS3	5358	P13797	2.7
1c1cB	hiv-1 reverse transcriptase (b-chain)	155348	P04585	2ropA	copper-transporting atpase 2	ATP7B	540	P35670	4.8
1c1cB	hiv-1 reverse transcriptase (b-chain)	155348	P04585	1qu6A	protein kinase pkr	EIF2AK2	5610	P19525	2.5
1c1cB	hiv-1 reverse transcriptase (b-chain)	155348	P04585	1rjaA	tyrosine-protein kinase 6	PTK6	5753	Q13882	2.2
1c1cB	hiv-1 reverse transcriptase (b-chain)	155348	P04585	2gl6A	creatine kinase	CKMT2	1160	P17540	3.7
1c1cB	hiv-1 reverse transcriptase (b-chain)	155348	P04585	1j4wA	fuse binding protein	FUBP1	8880	Q96AE4	5.1
1c1cB	hiv-1 reverse transcriptase (b-chain)	155348	P04585	2cofA	protein kiaa1914	AFAP1L2	84632	Q8N4X5	2.4
1c1cB	hiv-1 reverse transcriptase (b-chain)	155348	P04585	2rd7A	---	C8A	731	P07357	2.4
1c1cB	hiv-1 reverse transcriptase (b-chain)	155348	P04585	2ettA	sorting nexin-22	SNX22	79856	Q96L94	2.1
1odwA	hiv-1 protease	155348	P04585	2yujA	ubiquitin fusion degradation 1-like	UFD1L	7353	Q92890	2.3
1odwA	hiv-1 protease	155348	P04585	2ewyA	beta-secretase 2	BACE2	25825	Q9Y5Z0	6.6
1odwA	hiv-1 protease	155348	P04585	1lyaA	cathepsin d	CTSD	1509	P07339	4.4
1odwB	hiv-1 protease	155348	P04585	2yujA	ubiquitin fusion degradation 1-like	UFD1L	7353	Q92890	2.3
1odwB	hiv-1 protease	155348	P04585	1lyaB	cathepsin d	CTSD	1509	P07339	4.9
2h3vA	gag polyprotein	---	P12497	2dkyA	rho-gtpase-activating protein 7	DLC1	10395	Q96QB1	3.1
2h3vA	gag polyprotein	---	P12497	2h80A	star-related lipid transfer protein 13	STARD13	90627	Q9Y3M8	2.8
5hvpB	hiv-1 protease	---	P12497	2yujA	ubiquitin fusion degradation 1-like	UFD1L	7353	Q92890	2.1
5hvpB	hiv-1 protease	---	P12497	1lyaB	cathepsin d	CTSD	1509	P07339	4.7
5hvpA	hiv-1 protease	---	P12497	1nvpC	transcription initiation factor iia beta chain	GTF2A1	2957	P52655	2.0
5hvpA	hiv-1 protease	---	P12497	2yujA	ubiquitin fusion degradation 1-like	UFD1L	7353	Q92890	2.1
5hvpA	hiv-1 protease	---	P12497	1flhA	uropepsin	PGA5	643847	P00790	4.4
5hvpA	hiv-1 protease	---	P12497	1lyaA	cathepsin d	CTSD	1509	P07339	4.4
5hvpA	hiv-1 protease	---	P12497	1lyaB	cathepsin d	CTSD	1509	P07339	4.6
1npwB	pol polyprotein	---	P03366	1nvpC	transcription initiation factor iia beta chain	GTF2A1	2957	P52655	2.1
1npwB	pol polyprotein	---	P03366	1flhA	uropepsin	PGA5	643847	P00790	4.5
1bqmA	reverse transcriptase	---	P03366	1aoa	---	PLS3	5358	P13797	2.5
1bqmA	reverse transcriptase	---	P03366	1ft8E	tip associating protein	NXF1	10482	Q9UBU9	2.1
1bqmA	reverse transcriptase	---	P03366	2ctfA	vigilin	HDLBP	3069	Q00341	4.1
1bqmA	reverse transcriptase	---	P03366	2ropA	copper-transporting atpase 2	ATP7B	540	P35670	6.1
1bqmA	reverse transcriptase	---	P03366	1qu6A	protein kinase pkr	EIF2AK2	5610	P19525	2.4
1bqmA	reverse transcriptase	---	P03366	2g9oA	copper-transporting atpase 1	ATP7A	538	Q04656	5.4
1bqmA	reverse transcriptase	---	P03366	2qkkA	ribonuclease h1	RNASEH1	246243	O60930	13.3
1bqmA	reverse transcriptase	---	P03366	1yjrA	copper-transporting atpase 1	ATP7A	538	Q04656	5.5
1bqmA	reverse transcriptase	---	P03366	2ew9A	copper-transporting atpase 2	ATP7B	540	P35670	6.2
1bqmA	reverse transcriptase	---	P03366	2gl6A	creatine kinase	CKMT2	1160	P17540	4.2
1bqmA	reverse transcriptase	---	P03366	1j4wA	fuse binding protein	FUBP1	8880	Q96AE4	5.8
1bqmA	reverse transcriptase	---	P03366	1mb8A	plectin	PLEC1	5339	Q15149	2.1
1bqmA	reverse transcriptase	---	P03366	3b8kA	dihydrolipoyllysine-residue acetyltransferase	DLAT	1737	P10515	3.0
1bqmA	reverse transcriptase	---	P03366	1jfiC	tata-box-binding protein (tbp)	TBP	6908	P20226	4.9
1bqmA	reverse transcriptase	---	P03366	2cofA	protein kiaa1914	AFAP1L2	84632	Q8N4X5	2.6
1bqmA	reverse transcriptase	---	P03366	1aw0	menkes copper-transporting atpase	ATP7A	538	Q04656	5.7
1bqmA	reverse transcriptase	---	P03366	2cqlA	60s ribosomal protein l9	RPL9	6133	P32969	3.8
1bqmA	reverse transcriptase	---	P03366	2ettA	sorting nexin-22	SNX22	79856	Q96L94	2.0
1ythA	hiv protease	---	P03369	1tzsA	cathepsin e	CTSE	1510	P14091	8.2
1ythA	hiv protease	---	P03369	2yujA	ubiquitin fusion degradation 1-like	UFD1L	7353	Q92890	2.1
1ythA	hiv protease	---	P03369	2ewyA	beta-secretase 2	BACE2	25825	Q9Y5Z0	6.7
1ythA	hiv protease	---	P03369	1htrB	gastricsin	PGC	5225	P20142	6.5
1ythA	hiv protease	---	P03369	3braA	beta-secretase 1	BACE1	23621	P56817	7.5
1ythA	hiv protease	---	P03369	2ikoA	renin	REN	5972	P00797	5.5
1ythA	hiv protease	---	P03369	2qk5A	beta-secretase 1	BACE1	23621	P56817	7.7
1ythA	hiv protease	---	P03369	1lyaA	cathepsin d	CTSD	1509	P07339	4.5
1ythA	hiv protease	---	P03369	1lyaB	cathepsin d	CTSD	1509	P07339	4.6
1lwfA	hiv-1 reverse transcriptase	155348	P04585	1aoa	---	PLS3	5358	P13797	2.6
1lwfA	hiv-1 reverse transcriptase	155348	P04585	1ft8E	tip associating protein	NXF1	10482	Q9UBU9	2.4
1lwfA	hiv-1 reverse transcriptase	155348	P04585	2ctfA	vigilin	HDLBP	3069	Q00341	4.7
1lwfA	hiv-1 reverse transcriptase	155348	P04585	2ropA	copper-transporting atpase 2	ATP7B	540	P35670	6.4
1lwfA	hiv-1 reverse transcriptase	155348	P04585	2g9oA	copper-transporting atpase 1	ATP7A	538	Q04656	6.0
1lwfA	hiv-1 reverse transcriptase	155348	P04585	2qkkA	ribonuclease h1	RNASEH1	246243	O60930	12.5
1lwfA	hiv-1 reverse transcriptase	155348	P04585	1yjrA	copper-transporting atpase 1	ATP7A	538	Q04656	6.2
1lwfA	hiv-1 reverse transcriptase	155348	P04585	2ew9A	copper-transporting atpase 2	ATP7B	540	P35670	6.5
1lwfA	hiv-1 reverse transcriptase	155348	P04585	1j4wA	fuse binding protein	FUBP1	8880	Q96AE4	5.9
1lwfA	hiv-1 reverse transcriptase	155348	P04585	1jfiC	tata-box-binding protein (tbp)	TBP	6908	P20226	5.0
1lwfA	hiv-1 reverse transcriptase	155348	P04585	1aw0	menkes copper-transporting atpase	ATP7A	538	Q04656	6.3
1lwfA	hiv-1 reverse transcriptase	155348	P04585	2cqlA	60s ribosomal protein l9	RPL9	6133	P32969	3.9
1lwfA	hiv-1 reverse transcriptase	155348	P04585	2ettA	sorting nexin-22	SNX22	79856	Q96L94	2.0
1dlbA	hiv-1 envelope glycoprotein gp41	155971	P04578	1fzaA	---	FGA	2243	P02671	5.1
1dlbA	hiv-1 envelope glycoprotein gp41	155971	P04578	1fzaB	---	FGB	2244	P02675	2.0
1dlbA	hiv-1 envelope glycoprotein gp41	155971	P04578	1h7cA	tubulin-specific chaperone a	TBCA	6902	O75347	4.8
1dlbA	hiv-1 envelope glycoprotein gp41	155971	P04578	1j1eF	troponin i	TNNI3	7137	P19429	2.2
1dlbA	hiv-1 envelope glycoprotein gp41	155971	P04578	1lujB	beta-catenin-interacting protein icat	CTNNBIP1	56998	Q9NSA3	2.0
1dlbA	hiv-1 envelope glycoprotein gp41	155971	P04578	1rw6A	amyloid beta a4 protein	APP	351	P05067	6.6
1dlbA	hiv-1 envelope glycoprotein gp41	155971	P04578	1wpaA	occludin	OCLN	4950	Q16625	5.1
1dlbA	hiv-1 envelope glycoprotein gp41	155971	P04578	1wq6A	aml1-eto	RUNX1T1	862	Q06455	2.3
1dlbA	hiv-1 envelope glycoprotein gp41	155971	P04578	2fmmE	protein emsy	C11ORF30	56946	Q7Z589	3.6
1dlbA	hiv-1 envelope glycoprotein gp41	155971	P04578	2npsD	syntaxin-6	STX6	10228	O43752	2.0
1dlbA	hiv-1 envelope glycoprotein gp41	155971	P04578	3cl3D	---	IKBKG	8517	Q9Y6K9	2.1
1dlbA	hiv-1 envelope glycoprotein gp41	155971	P04578	1kjs	c5a	C5	727	P01031	2.1
1dlbA	hiv-1 envelope glycoprotein gp41	155971	P04578	1wlxA	alpha-actinin 4	ACTN4	81	O43707	5.2
1dlbA	hiv-1 envelope glycoprotein gp41	155971	P04578	1y4mA	herv-frd_6p24.1 provirus ancestral envpolyprotein	HERV-FRD	405754	P60508	3.4
1dlbA	hiv-1 envelope glycoprotein gp41	155971	P04578	1avoB	11s regulator	PSME1	5720	Q06323	5.6
1dlbA	hiv-1 envelope glycoprotein gp41	155971	P04578	1debA	adenomatous polyposis coli protein	APC	324	P25054	2.4
1dlbA	hiv-1 envelope glycoprotein gp41	155971	P04578	1nhlA	synaptosomal-associated protein 23	SNAP23	8773	O00161	2.3
1dlbA	hiv-1 envelope glycoprotein gp41	155971	P04578	1sc7A	dna topoisomerase i	TOP1	7150	P11387	6.3
1dlbA	hiv-1 envelope glycoprotein gp41	155971	P04578	1t2kC	transcription factor ap-1	JUN	3725	P05412	2.1
1dlbA	hiv-1 envelope glycoprotein gp41	155971	P04578	1t2kD	cyclic-amp-dependent transcription factor atf-2	ATF2	1386	P15336	2.1
1dlbA	hiv-1 envelope glycoprotein gp41	155971	P04578	2azeA	transcription factor dp-1	TFDP1	7027	Q14186	2.4
1dlbA	hiv-1 envelope glycoprotein gp41	155971	P04578	2de0X	alpha-(1,6)-fucosyltransferase	FUT8	2530	Q9BYC5	7.3
1dlbA	hiv-1 envelope glycoprotein gp41	155971	P04578	2pp4A	protein eto	RUNX1T1	862	Q06455	2.9
1dlbA	hiv-1 envelope glycoprotein gp41	155971	P04578	2ve7B	kinetochore protein hec1, kinetochore proteinspc25	NDC80	10403	O14777	2.3
1dlbA	hiv-1 envelope glycoprotein gp41	155971	P04578	1gnc	granulocyte colony-stimulating factor	CSF3	1440	P09919	5.8
1dlbA	hiv-1 envelope glycoprotein gp41	155971	P04578	2db7A	hairy/enhancer-of-split related with yrpw motif1	HEY1	23462	Q9Y5J3	4.2
1dlbA	hiv-1 envelope glycoprotein gp41	155971	P04578	2qfaB	borealin	CDCA8	55143	Q53HL2	2.2
1dlbA	hiv-1 envelope glycoprotein gp41	155971	P04578	1jm7B	brca1-associated ring domain protein 1	BARD1	580	Q99728	3.6
1dlbA	hiv-1 envelope glycoprotein gp41	155971	P04578	1m5iA	apc protein	APC	324	P25054	5.2
1dlbA	hiv-1 envelope glycoprotein gp41	155971	P04578	1ufiA	major centromere autoantigen b	CENPB	1059	P07199	4.8
1dlbA	hiv-1 envelope glycoprotein gp41	155971	P04578	2f8xM	mastermind-like protein 1	MAML1	9794	Q92585	2.1
1dlbA	hiv-1 envelope glycoprotein gp41	155971	P04578	2p01A	---	LRPAP1	4043	P30533	6.3
1dlbA	hiv-1 envelope glycoprotein gp41	155971	P04578	2v1yB	phosphatidylinositol 3-kinase regulatory subunitalpha	PIK3R1	5295	P27986	4.3
1dlbA	hiv-1 envelope glycoprotein gp41	155971	P04578	3brtD	nf-kappa-b essential modulator	IKBKG	8517	Q9Y6K9	2.0
1dlbA	hiv-1 envelope glycoprotein gp41	155971	P04578	3bc1B	synaptotagmin-like protein 2	SYTL2	54843	Q9HCH5	3.4
1dlbA	hiv-1 envelope glycoprotein gp41	155971	P04578	3e1rA	centrosomal protein of 55 kda	CEP55	55165	Q53EZ4	2.7
1dlbA	hiv-1 envelope glycoprotein gp41	155971	P04578	1ci6A	transcription factor atf-4	ATF4	468	P18848	2.3
1dlbA	hiv-1 envelope glycoprotein gp41	155971	P04578	1fosE	p55-c-fos proto-oncogene protein	FOS	2353	P01100	2.1
1dlbA	hiv-1 envelope glycoprotein gp41	155971	P04578	1jocA	early endosomal autoantigen 1	EEA1	8411	Q15075	2.2
1dlbA	hiv-1 envelope glycoprotein gp41	155971	P04578	1wt6B	myotonin-protein kinase	DMPK	1760	Q09013	2.0
1dlbA	hiv-1 envelope glycoprotein gp41	155971	P04578	2qm4A	non-homologous end-joining factor 1	NHEJ1	79840	Q9H9Q4	3.5
1dlbA	hiv-1 envelope glycoprotein gp41	155971	P04578	1yhnB	rab interacting lysosomal protein	RILP	83547	Q96NA2	3.9
1dlbA	hiv-1 envelope glycoprotein gp41	155971	P04578	1hynQ	band 3 anion transport protein	SLC4A1	6521	P02730	2.9
1dlbA	hiv-1 envelope glycoprotein gp41	155971	P04578	1n69B	saposin b	PSAP	5660	P07602	3.5
2rkiA	hiv-1 reverse transcriptase (rt) p66	155348	P04585	1aoa	---	PLS3	5358	P13797	2.5
2rkiA	hiv-1 reverse transcriptase (rt) p66	155348	P04585	1ft8E	tip associating protein	NXF1	10482	Q9UBU9	2.3
2rkiA	hiv-1 reverse transcriptase (rt) p66	155348	P04585	1msvB	s-adenosylmethionine decarboxylase proenzyme	AMD1	262	P17707	4.5
2rkiA	hiv-1 reverse transcriptase (rt) p66	155348	P04585	2ctfA	vigilin	HDLBP	3069	Q00341	4.3
2rkiA	hiv-1 reverse transcriptase (rt) p66	155348	P04585	2ropA	copper-transporting atpase 2	ATP7B	540	P35670	6.0
2rkiA	hiv-1 reverse transcriptase (rt) p66	155348	P04585	1qu6A	protein kinase pkr	EIF2AK2	5610	P19525	2.8
2rkiA	hiv-1 reverse transcriptase (rt) p66	155348	P04585	2qkkA	ribonuclease h1	RNASEH1	246243	O60930	15.1
2rkiA	hiv-1 reverse transcriptase (rt) p66	155348	P04585	3eo3A	bifunctional udp-n-acetylglucosamine 2-epimerase/n-acetylmannosamine kinase	GNE	10020	Q9Y223	5.0
2rkiA	hiv-1 reverse transcriptase (rt) p66	155348	P04585	1rjaA	tyrosine-protein kinase 6	PTK6	5753	Q13882	2.7
2rkiA	hiv-1 reverse transcriptase (rt) p66	155348	P04585	3e9lA	pre-mrna-processing-splicing factor 8	PRPF8	10594	Q6P2Q9	3.7
2rkiA	hiv-1 reverse transcriptase (rt) p66	155348	P04585	1dxxA	dystrophin	DMD	1756	P11532	2.0
2rkiA	hiv-1 reverse transcriptase (rt) p66	155348	P04585	1yjrA	copper-transporting atpase 1	ATP7A	538	Q04656	6.2
2rkiA	hiv-1 reverse transcriptase (rt) p66	155348	P04585	2ew9A	copper-transporting atpase 2	ATP7B	540	P35670	6.3
2rkiA	hiv-1 reverse transcriptase (rt) p66	155348	P04585	2gl6A	creatine kinase	CKMT2	1160	P17540	4.5
2rkiA	hiv-1 reverse transcriptase (rt) p66	155348	P04585	1j4wA	fuse binding protein	FUBP1	8880	Q96AE4	6.0
2rkiA	hiv-1 reverse transcriptase (rt) p66	155348	P04585	1k1gA	sf1-bo isoform	SF1	7536	Q15637	3.9
2rkiA	hiv-1 reverse transcriptase (rt) p66	155348	P04585	3b8kA	dihydrolipoyllysine-residue acetyltransferase	DLAT	1737	P10515	3.0
2rkiA	hiv-1 reverse transcriptase (rt) p66	155348	P04585	1jfiC	tata-box-binding protein (tbp)	TBP	6908	P20226	4.5
2rkiA	hiv-1 reverse transcriptase (rt) p66	155348	P04585	2cofA	protein kiaa1914	AFAP1L2	84632	Q8N4X5	3.6
2rkiA	hiv-1 reverse transcriptase (rt) p66	155348	P04585	1fe0B	copper transport protein atox1	ATOX1	475	O00244	6.2
2rkiA	hiv-1 reverse transcriptase (rt) p66	155348	P04585	1q8lA	copper-transporting atpase 1	ATP7A	538	Q04656	5.3
2rkiA	hiv-1 reverse transcriptase (rt) p66	155348	P04585	3cmqA	---	FARS2	10667	O95363	6.1
2rkiA	hiv-1 reverse transcriptase (rt) p66	155348	P04585	2rd7A	---	C8A	731	P07357	3.0
2rkiA	hiv-1 reverse transcriptase (rt) p66	155348	P04585	1aw0	menkes copper-transporting atpase	ATP7A	538	Q04656	5.8
2rkiA	hiv-1 reverse transcriptase (rt) p66	155348	P04585	1tceA	shc	SHC1	6464	P29353	2.1
3aidA	human immunodeficiency virus protease	---	P03369	2yujA	ubiquitin fusion degradation 1-like	UFD1L	7353	Q92890	2.4
3aidA	human immunodeficiency virus protease	---	P03369	3braA	beta-secretase 1	BACE1	23621	P56817	7.3
1hvc	hiv-1 protease	---	O92139	1nvpC	transcription initiation factor iia beta chain	GTF2A1	2957	P52655	3.0
1hvc	hiv-1 protease	---	O92139	1tzsA	cathepsin e	CTSE	1510	P14091	10.3
1hvc	hiv-1 protease	---	O92139	2ewyA	beta-secretase 2	BACE2	25825	Q9Y5Z0	9.0
1hvc	hiv-1 protease	---	O92139	1htrB	gastricsin	PGC	5225	P20142	8.5
1hvc	hiv-1 protease	---	O92139	3braA	beta-secretase 1	BACE1	23621	P56817	8.9
1hvc	hiv-1 protease	---	O92139	2ikoA	renin	REN	5972	P00797	10.9
1hvc	hiv-1 protease	---	O92139	2qk5A	beta-secretase 1	BACE1	23621	P56817	9.0
1hvc	hiv-1 protease	---	O92139	1flhA	uropepsin	PGA5	643847	P00790	10.0
1hvc	hiv-1 protease	---	O92139	1lyaA	cathepsin d	CTSD	1509	P07339	3.2
1hvc	hiv-1 protease	---	O92139	1lyaB	cathepsin d	CTSD	1509	P07339	4.5
2rkiB	hiv-1 reverse transcriptase (rt) p51	155348	P04585	1aoa	---	PLS3	5358	P13797	2.9
2rkiB	hiv-1 reverse transcriptase (rt) p51	155348	P04585	1mb8A	plectin	PLEC1	5339	Q15149	2.0
2rkiB	hiv-1 reverse transcriptase (rt) p51	155348	P04585	2rd7A	---	C8A	731	P07357	2.3
2fgvA	protease	---	O38716	1tzsA	cathepsin e	CTSE	1510	P14091	8.0
2fgvA	protease	---	O38716	2ewyA	beta-secretase 2	BACE2	25825	Q9Y5Z0	6.4
2fgvA	protease	---	O38716	1htrB	gastricsin	PGC	5225	P20142	6.4
2fgvA	protease	---	O38716	3braA	beta-secretase 1	BACE1	23621	P56817	7.3
2fgvB	protease	---	O38716	1tzsA	cathepsin e	CTSE	1510	P14091	8.1
2fgvB	protease	---	O38716	2ewyA	beta-secretase 2	BACE2	25825	Q9Y5Z0	6.5
2fgvB	protease	---	O38716	1htrB	gastricsin	PGC	5225	P20142	6.4
2fgvB	protease	---	O38716	3braA	beta-secretase 1	BACE1	23621	P56817	7.3
2fgvB	protease	---	O38716	2ikoA	renin	REN	5972	P00797	5.4
2fgvB	protease	---	O38716	2qk5A	beta-secretase 1	BACE1	23621	P56817	7.6
1k6vA	pol polyprotein	---	P35963	1tzsA	cathepsin e	CTSE	1510	P14091	8.3
1k6vA	pol polyprotein	---	P35963	2yujA	ubiquitin fusion degradation 1-like	UFD1L	7353	Q92890	2.4
1k6vA	pol polyprotein	---	P35963	2ewyA	beta-secretase 2	BACE2	25825	Q9Y5Z0	6.6
1k6vA	pol polyprotein	---	P35963	1htrB	gastricsin	PGC	5225	P20142	6.7
1k6vA	pol polyprotein	---	P35963	3braA	beta-secretase 1	BACE1	23621	P56817	7.5
1k6vA	pol polyprotein	---	P35963	2ikoA	renin	REN	5972	P00797	5.5
1k6vA	pol polyprotein	---	P35963	2qk5A	beta-secretase 1	BACE1	23621	P56817	7.8
1k6vA	pol polyprotein	---	P35963	1lyaA	cathepsin d	CTSD	1509	P07339	4.5
1k6vA	pol polyprotein	---	P35963	1lyaB	cathepsin d	CTSD	1509	P07339	4.8
1k6vB	pol polyprotein	---	P35963	1nvpC	transcription initiation factor iia beta chain	GTF2A1	2957	P52655	2.2
1k6vB	pol polyprotein	---	P35963	1tzsA	cathepsin e	CTSE	1510	P14091	8.3
1k6vB	pol polyprotein	---	P35963	2ewyA	beta-secretase 2	BACE2	25825	Q9Y5Z0	6.7
1k6vB	pol polyprotein	---	P35963	1htrB	gastricsin	PGC	5225	P20142	4.1
1k6vB	pol polyprotein	---	P35963	3braA	beta-secretase 1	BACE1	23621	P56817	7.5
1k6vB	pol polyprotein	---	P35963	2ikoA	renin	REN	5972	P00797	5.4
1k6vB	pol polyprotein	---	P35963	2qk5A	beta-secretase 1	BACE1	23621	P56817	7.7
1k6vB	pol polyprotein	---	P35963	1flhA	uropepsin	PGA5	643847	P00790	4.3
1qr8A	gp41 envelope protein	---	Q76270	1fzaA	---	FGA	2243	P02671	5.4
1qr8A	gp41 envelope protein	---	Q76270	1fzaB	---	FGB	2244	P02675	2.0
1qr8A	gp41 envelope protein	---	Q76270	1h7cA	tubulin-specific chaperone a	TBCA	6902	O75347	4.9
1qr8A	gp41 envelope protein	---	Q76270	1j1eF	troponin i	TNNI3	7137	P19429	2.3
1qr8A	gp41 envelope protein	---	Q76270	1rw6A	amyloid beta a4 protein	APP	351	P05067	7.0
1qr8A	gp41 envelope protein	---	Q76270	1wpaA	occludin	OCLN	4950	Q16625	5.3
1qr8A	gp41 envelope protein	---	Q76270	1wq6A	aml1-eto	RUNX1T1	862	Q06455	2.3
1qr8A	gp41 envelope protein	---	Q76270	2ehoF	dna replication complex gins protein psf1	GINS1	9837	Q14691	2.8
1qr8A	gp41 envelope protein	---	Q76270	2fmmE	protein emsy	C11ORF30	56946	Q7Z589	3.2
1qr8A	gp41 envelope protein	---	Q76270	2npsD	syntaxin-6	STX6	10228	O43752	2.2
1qr8A	gp41 envelope protein	---	Q76270	3cl3D	---	IKBKG	8517	Q9Y6K9	2.2
1qr8A	gp41 envelope protein	---	Q76270	1uk0A	poly [adp-ribose] polymerase-1	PARP1	142	P09874	3.1
1qr8A	gp41 envelope protein	---	Q76270	1wlxA	alpha-actinin 4	ACTN4	81	O43707	5.0
1qr8A	gp41 envelope protein	---	Q76270	1y4mA	herv-frd_6p24.1 provirus ancestral envpolyprotein	HERV-FRD	405754	P60508	3.4
1qr8A	gp41 envelope protein	---	Q76270	2dl1A	spartin	SPG20	23111	Q8N0X7	2.4
1qr8A	gp41 envelope protein	---	Q76270	1avoA	11s regulator	PSME1	5720	Q06323	2.1
1qr8A	gp41 envelope protein	---	Q76270	1avoB	11s regulator	PSME1	5720	Q06323	5.3
1qr8A	gp41 envelope protein	---	Q76270	1debA	adenomatous polyposis coli protein	APC	324	P25054	2.5
1qr8A	gp41 envelope protein	---	Q76270	1nhlA	synaptosomal-associated protein 23	SNAP23	8773	O00161	2.4
1qr8A	gp41 envelope protein	---	Q76270	1sc7A	dna topoisomerase i	TOP1	7150	P11387	6.4
1qr8A	gp41 envelope protein	---	Q76270	1t2kC	transcription factor ap-1	JUN	3725	P05412	2.3
1qr8A	gp41 envelope protein	---	Q76270	1t2kD	cyclic-amp-dependent transcription factor atf-2	ATF2	1386	P15336	2.2
1qr8A	gp41 envelope protein	---	Q76270	1urfA	protein kinase c-like 1	PKN1	5585	Q16512	6.2
1qr8A	gp41 envelope protein	---	Q76270	2azeA	transcription factor dp-1	TFDP1	7027	Q14186	2.5
1qr8A	gp41 envelope protein	---	Q76270	2de0X	alpha-(1,6)-fucosyltransferase	FUT8	2530	Q9BYC5	7.4
1qr8A	gp41 envelope protein	---	Q76270	2pp4A	protein eto	RUNX1T1	862	Q06455	2.5
1qr8A	gp41 envelope protein	---	Q76270	2yynB	transcription intermediary factor 1-alpha	TRIM24	8805	O15164	2.3
1qr8A	gp41 envelope protein	---	Q76270	2ve7B	kinetochore protein hec1, kinetochore proteinspc25	NDC80	10403	O14777	2.4
1qr8A	gp41 envelope protein	---	Q76270	1cxzB	protein (pkn)	PKN1	5585	Q16512	6.0
1qr8A	gp41 envelope protein	---	Q76270	1fyjA	multifunctional aminoacyl-trna synthetase	EPRS	2058	P07814	2.9
1qr8A	gp41 envelope protein	---	Q76270	1gnc	granulocyte colony-stimulating factor	CSF3	1440	P09919	5.7
1qr8A	gp41 envelope protein	---	Q76270	1sx6A	glycolipid transfer protein	GLTP	51228	Q9NZD2	2.5
1qr8A	gp41 envelope protein	---	Q76270	1w0bA	alpha-hemoglobin stabilizing protein	ERAF	51327	Q9NZD4	4.1
1qr8A	gp41 envelope protein	---	Q76270	1yx4A	26s proteasome non-atpase regulatory subunit 4	PSMD4	5710	P55036	2.1
1qr8A	gp41 envelope protein	---	Q76270	2d9dA	bag family molecular chaperone regulator 5	BAG5	9529	Q9UL15	2.2
1qr8A	gp41 envelope protein	---	Q76270	2db7A	hairy/enhancer-of-split related with yrpw motif1	HEY1	23462	Q9Y5J3	4.5
1qr8A	gp41 envelope protein	---	Q76270	2qfaB	borealin	CDCA8	55143	Q53HL2	2.2
1qr8A	gp41 envelope protein	---	Q76270	1hciA	alpha-actinin 2	ACTN2	88	P35609	5.2
1qr8A	gp41 envelope protein	---	Q76270	1jm7B	brca1-associated ring domain protein 1	BARD1	580	Q99728	3.2
1qr8A	gp41 envelope protein	---	Q76270	1m5iA	apc protein	APC	324	P25054	5.6
1qr8A	gp41 envelope protein	---	Q76270	1ufiA	major centromere autoantigen b	CENPB	1059	P07199	4.5
1qr8A	gp41 envelope protein	---	Q76270	1z0jB	fyve-finger-containing rab5 effector proteinrabenosyn-5	ZFYVE20	64145	Q9H1K0	4.0
1qr8A	gp41 envelope protein	---	Q76270	2f8xM	mastermind-like protein 1	MAML1	9794	Q92585	2.2
1qr8A	gp41 envelope protein	---	Q76270	2p01A	---	LRPAP1	4043	P30533	6.4
1qr8A	gp41 envelope protein	---	Q76270	2v1yB	phosphatidylinositol 3-kinase regulatory subunitalpha	PIK3R1	5295	P27986	4.4
1qr8A	gp41 envelope protein	---	Q76270	3brtD	nf-kappa-b essential modulator	IKBKG	8517	Q9Y6K9	2.2
1qr8A	gp41 envelope protein	---	Q76270	3e1rA	centrosomal protein of 55 kda	CEP55	55165	Q53EZ4	2.7
1qr8A	gp41 envelope protein	---	Q76270	1ci6A	transcription factor atf-4	ATF4	468	P18848	2.4
1qr8A	gp41 envelope protein	---	Q76270	1fosE	p55-c-fos proto-oncogene protein	FOS	2353	P01100	2.2
1qr8A	gp41 envelope protein	---	Q76270	1jocA	early endosomal autoantigen 1	EEA1	8411	Q15075	2.3
1qr8A	gp41 envelope protein	---	Q76270	1wt6B	myotonin-protein kinase	DMPK	1760	Q09013	2.1
1qr8A	gp41 envelope protein	---	Q76270	1zxaA	cgmp-dependent protein kinase 1, alpha isozyme	PRKG1	5592	Q13976	2.1
1qr8A	gp41 envelope protein	---	Q76270	1lotA	---	GC	2638	P02774	2.7
1qr8A	gp41 envelope protein	---	Q76270	1yhnB	rab interacting lysosomal protein	RILP	83547	Q96NA2	4.4
1qr8A	gp41 envelope protein	---	Q76270	1hdj	human hsp40	DNAJB1	3337	P25685	2.6
1qr8A	gp41 envelope protein	---	Q76270	1hynQ	band 3 anion transport protein	SLC4A1	6521	P02730	2.3
1qr8A	gp41 envelope protein	---	Q76270	1n69B	saposin b	PSAP	5660	P07602	3.6
1qr8A	gp41 envelope protein	---	Q76270	1v9vA	kiaa0561 protein	MAST3	23031	O60307	2.1
1qr8A	gp41 envelope protein	---	Q76270	2e7oA	bromodomain adjacent to zinc finger domain 2b	BAZ2B	29994	Q9UIF8	2.1
1qr8A	gp41 envelope protein	---	Q76270	2gd5D	charged multivesicular body protein 3	VPS24	51652	Q9Y3E7	6.4
1t7iA	pol polyprotein	---	P35963	3braA	beta-secretase 1	BACE1	23621	P56817	7.2
1t7iB	pol polyprotein	---	P35963	1tzsA	cathepsin e	CTSE	1510	P14091	8.1
1t7iB	pol polyprotein	---	P35963	2ewyA	beta-secretase 2	BACE2	25825	Q9Y5Z0	6.5
1t7iB	pol polyprotein	---	P35963	1htrB	gastricsin	PGC	5225	P20142	6.5
1t7iB	pol polyprotein	---	P35963	3braA	beta-secretase 1	BACE1	23621	P56817	7.5
1t7iB	pol polyprotein	---	P35963	2ikoA	renin	REN	5972	P00797	5.4
1t7iB	pol polyprotein	---	P35963	2qk5A	beta-secretase 1	BACE1	23621	P56817	7.6
2hnyA	reverse transcriptase/ribonuclease h	155348	P04585	2qkkA	ribonuclease h1	RNASEH1	246243	O60930	10.3
1n49D	protease	---	P03369	1tzsA	cathepsin e	CTSE	1510	P14091	8.3
1n49D	protease	---	P03369	2ewyA	beta-secretase 2	BACE2	25825	Q9Y5Z0	6.8
1n49D	protease	---	P03369	1htrB	gastricsin	PGC	5225	P20142	6.7
1n49D	protease	---	P03369	3braA	beta-secretase 1	BACE1	23621	P56817	7.8
1n49A	protease	---	P03369	3braA	beta-secretase 1	BACE1	23621	P56817	3.1
1n49C	protease	---	P03369	1htrB	gastricsin	PGC	5225	P20142	3.8
1n49C	protease	---	P03369	3braA	beta-secretase 1	BACE1	23621	P56817	3.0
1n49B	protease	---	P03369	1tzsA	cathepsin e	CTSE	1510	P14091	8.2
1n49B	protease	---	P03369	2ewyA	beta-secretase 2	BACE2	25825	Q9Y5Z0	6.6
1n49B	protease	---	P03369	1htrB	gastricsin	PGC	5225	P20142	6.6
1n49B	protease	---	P03369	3braA	beta-secretase 1	BACE1	23621	P56817	7.6
1n49B	protease	---	P03369	2ikoA	renin	REN	5972	P00797	5.5
1n49B	protease	---	P03369	2qk5A	beta-secretase 1	BACE1	23621	P56817	7.7
1g2kB	protease retropepsin	---	P04587	2ikoA	renin	REN	5972	P00797	5.4
1g2kB	protease retropepsin	---	P04587	1flhA	uropepsin	PGA5	643847	P00790	6.7
2o4nA	protease	---	P03367	1nvpC	transcription initiation factor iia beta chain	GTF2A1	2957	P52655	2.3
2o4nB	protease	---	P03367	1nvpC	transcription initiation factor iia beta chain	GTF2A1	2957	P52655	2.2
1ythB	hiv protease	---	P03369	3braA	beta-secretase 1	BACE1	23621	P56817	7.6
1fgcD	protease retropepsin	---	P04587	1tzsA	cathepsin e	CTSE	1510	P14091	8.2
1fgcD	protease retropepsin	---	P04587	2ewyA	beta-secretase 2	BACE2	25825	Q9Y5Z0	6.7
1fgcD	protease retropepsin	---	P04587	1htrB	gastricsin	PGC	5225	P20142	6.2
1fgcD	protease retropepsin	---	P04587	3braA	beta-secretase 1	BACE1	23621	P56817	7.5
1fgcD	protease retropepsin	---	P04587	2ikoA	renin	REN	5972	P00797	5.4
1fgcD	protease retropepsin	---	P04587	2qk5A	beta-secretase 1	BACE1	23621	P56817	7.8
1fgcD	protease retropepsin	---	P04587	1flhA	uropepsin	PGA5	643847	P00790	6.8
1hyzA	integrase	---	Q76353	2iw2A	xaa-pro dipeptidase	PEPD	5184	P12955	2.8
1hyzA	integrase	---	Q76353	2qkkA	ribonuclease h1	RNASEH1	246243	O60930	4.1
1hyzA	integrase	---	Q76353	3e9lA	pre-mrna-processing-splicing factor 8	PRPF8	10594	Q6P2Q9	6.6
3bgcB	protease	---	P04587	1lyaB	cathepsin d	CTSD	1509	P07339	4.7
1bqmB	reverse transcriptase	---	P03366	2ctfA	vigilin	HDLBP	3069	Q00341	2.1
1bqmB	reverse transcriptase	---	P03366	2ew9A	copper-transporting atpase 2	ATP7B	540	P35670	2.1
1fgcC	protease retropepsin	---	P04587	1tzsA	cathepsin e	CTSE	1510	P14091	4.1
1fgcC	protease retropepsin	---	P04587	2ewyA	beta-secretase 2	BACE2	25825	Q9Y5Z0	2.4
1fgcC	protease retropepsin	---	P04587	1htrB	gastricsin	PGC	5225	P20142	3.8
1fgcC	protease retropepsin	---	P04587	3braA	beta-secretase 1	BACE1	23621	P56817	3.0
1fgcC	protease retropepsin	---	P04587	2ikoA	renin	REN	5972	P00797	3.8
1fgcC	protease retropepsin	---	P04587	2qk5A	beta-secretase 1	BACE1	23621	P56817	2.7
1fgcC	protease retropepsin	---	P04587	1flhA	uropepsin	PGA5	643847	P00790	6.9
2qi0A	protease	---	P03369	1tzsA	cathepsin e	CTSE	1510	P14091	8.0
2qi0A	protease	---	P03369	2yujA	ubiquitin fusion degradation 1-like	UFD1L	7353	Q92890	2.2
2qi0A	protease	---	P03369	2ewyA	beta-secretase 2	BACE2	25825	Q9Y5Z0	6.5
2qi0A	protease	---	P03369	1htrB	gastricsin	PGC	5225	P20142	6.4
2qi0A	protease	---	P03369	3braA	beta-secretase 1	BACE1	23621	P56817	7.3
2qi0A	protease	---	P03369	2ikoA	renin	REN	5972	P00797	5.4
2qi0A	protease	---	P03369	2qk5A	beta-secretase 1	BACE1	23621	P56817	7.5
2qi0A	protease	---	P03369	1flhA	uropepsin	PGA5	643847	P00790	6.6
2qi0A	protease	---	P03369	1lyaA	cathepsin d	CTSD	1509	P07339	4.3
1a94D	hiv protease	---	P03367	2yujA	ubiquitin fusion degradation 1-like	UFD1L	7353	Q92890	2.1
1a94D	hiv protease	---	P03367	1lyaA	cathepsin d	CTSD	1509	P07339	4.5
1a94D	hiv protease	---	P03367	1lyaB	cathepsin d	CTSD	1509	P07339	4.5
2qi0B	protease	---	P03369	1tzsA	cathepsin e	CTSE	1510	P14091	8.1
2qi0B	protease	---	P03369	2yujA	ubiquitin fusion degradation 1-like	UFD1L	7353	Q92890	2.3
2qi0B	protease	---	P03369	2ewyA	beta-secretase 2	BACE2	25825	Q9Y5Z0	6.5
2qi0B	protease	---	P03369	1htrB	gastricsin	PGC	5225	P20142	6.5
2qi0B	protease	---	P03369	3braA	beta-secretase 1	BACE1	23621	P56817	7.4
2qi0B	protease	---	P03369	2ikoA	renin	REN	5972	P00797	5.4
2qi0B	protease	---	P03369	2qk5A	beta-secretase 1	BACE1	23621	P56817	7.6
2qi0B	protease	---	P03369	1flhA	uropepsin	PGA5	643847	P00790	6.6
2qi0B	protease	---	P03369	1lyaA	cathepsin d	CTSD	1509	P07339	4.4
1ikvB	pol polyprotein	---	P03366	2ropA	copper-transporting atpase 2	ATP7B	540	P35670	4.9
1ikvB	pol polyprotein	---	P03366	1yjrA	copper-transporting atpase 1	ATP7A	538	Q04656	4.7
1ikvB	pol polyprotein	---	P03366	2ew9A	copper-transporting atpase 2	ATP7B	540	P35670	5.5
1ikvB	pol polyprotein	---	P03366	1j4wA	fuse binding protein	FUBP1	8880	Q96AE4	5.1
1ikvB	pol polyprotein	---	P03366	1aw0	menkes copper-transporting atpase	ATP7A	538	Q04656	5.0
1ikvA	pol polyprotein	---	P03366	1ft8E	tip associating protein	NXF1	10482	Q9UBU9	2.3
1ikvA	pol polyprotein	---	P03366	2ctfA	vigilin	HDLBP	3069	Q00341	4.6
1ikvA	pol polyprotein	---	P03366	2ropA	copper-transporting atpase 2	ATP7B	540	P35670	6.2
1ikvA	pol polyprotein	---	P03366	2g9oA	copper-transporting atpase 1	ATP7A	538	Q04656	6.0
1ikvA	pol polyprotein	---	P03366	2qkkA	ribonuclease h1	RNASEH1	246243	O60930	14.9
1ikvA	pol polyprotein	---	P03366	1yjrA	copper-transporting atpase 1	ATP7A	538	Q04656	6.0
1ikvA	pol polyprotein	---	P03366	2ew9A	copper-transporting atpase 2	ATP7B	540	P35670	6.7
1ikvA	pol polyprotein	---	P03366	2gl6A	creatine kinase	CKMT2	1160	P17540	4.9
1ikvA	pol polyprotein	---	P03366	1j4wA	fuse binding protein	FUBP1	8880	Q96AE4	6.0
1ikvA	pol polyprotein	---	P03366	1jfiC	tata-box-binding protein (tbp)	TBP	6908	P20226	5.2
1ikvA	pol polyprotein	---	P03366	2cofA	protein kiaa1914	AFAP1L2	84632	Q8N4X5	3.7
1ikvA	pol polyprotein	---	P03366	2rd7A	---	C8A	731	P07357	3.3
1ikvA	pol polyprotein	---	P03366	1aw0	menkes copper-transporting atpase	ATP7A	538	Q04656	6.0
1ikvA	pol polyprotein	---	P03366	1tceA	shc	SHC1	6464	P29353	2.2
1ikvA	pol polyprotein	---	P03366	2cqlA	60s ribosomal protein l9	RPL9	6133	P32969	3.5
1ikvA	pol polyprotein	---	P03366	2ettA	sorting nexin-22	SNX22	79856	Q96L94	2.9
1izhA	proteinase	---	Q90EB9	1htrB	gastricsin	PGC	5225	P20142	6.7
1izhA	proteinase	---	Q90EB9	2ikoA	renin	REN	5972	P00797	5.6
1izhA	proteinase	---	Q90EB9	1flhA	uropepsin	PGA5	643847	P00790	6.9
1izhB	proteinase	---	Q90EB9	1nvpC	transcription initiation factor iia beta chain	GTF2A1	2957	P52655	2.1
1difB	hiv-1 protease	---	P03367	2yujA	ubiquitin fusion degradation 1-like	UFD1L	7353	Q92890	2.3
1difB	hiv-1 protease	---	P03367	1lyaB	cathepsin d	CTSD	1509	P07339	4.8
1ep4A	hiv-1 reverse transcriptase	155348	P04585	1aoa	---	PLS3	5358	P13797	2.0
1ep4A	hiv-1 reverse transcriptase	155348	P04585	2ctfA	vigilin	HDLBP	3069	Q00341	3.8
1ep4A	hiv-1 reverse transcriptase	155348	P04585	2ropA	copper-transporting atpase 2	ATP7B	540	P35670	5.2
1ep4A	hiv-1 reverse transcriptase	155348	P04585	2qkkA	ribonuclease h1	RNASEH1	246243	O60930	12.3
1ep4A	hiv-1 reverse transcriptase	155348	P04585	2ew9A	copper-transporting atpase 2	ATP7B	540	P35670	5.6
1ep4A	hiv-1 reverse transcriptase	155348	P04585	1j4wA	fuse binding protein	FUBP1	8880	Q96AE4	5.3
1ep4A	hiv-1 reverse transcriptase	155348	P04585	2cofA	protein kiaa1914	AFAP1L2	84632	Q8N4X5	2.8
1ep4A	hiv-1 reverse transcriptase	155348	P04585	2q6bA	3-hydroxy-3-methylglutaryl-coenzyme a reductase	HMGCR	3156	P04035	5.3
1s6pB	pol polyprotein [containstranscriptase]	---	P03366	1qu6A	protein kinase pkr	EIF2AK2	5610	P19525	2.7
1s6pB	pol polyprotein [containstranscriptase]	---	P03366	2rd7A	---	C8A	731	P07357	2.4
1s6pB	pol polyprotein [containstranscriptase]	---	P03366	2ettA	sorting nexin-22	SNX22	79856	Q96L94	2.0
1s6pA	pol polyprotein [containstranscriptase]	---	P03366	1ft8E	tip associating protein	NXF1	10482	Q9UBU9	2.5
1s6pA	pol polyprotein [containstranscriptase]	---	P03366	2ctfA	vigilin	HDLBP	3069	Q00341	4.8
1s6pA	pol polyprotein [containstranscriptase]	---	P03366	2ropA	copper-transporting atpase 2	ATP7B	540	P35670	5.6
1s6pA	pol polyprotein [containstranscriptase]	---	P03366	1qu6A	protein kinase pkr	EIF2AK2	5610	P19525	3.9
1s6pA	pol polyprotein [containstranscriptase]	---	P03366	2g9oA	copper-transporting atpase 1	ATP7A	538	Q04656	4.7
1s6pA	pol polyprotein [containstranscriptase]	---	P03366	2qkkA	ribonuclease h1	RNASEH1	246243	O60930	14.8
1s6pA	pol polyprotein [containstranscriptase]	---	P03366	1yjrA	copper-transporting atpase 1	ATP7A	538	Q04656	5.5
1s6pA	pol polyprotein [containstranscriptase]	---	P03366	2ew9A	copper-transporting atpase 2	ATP7B	540	P35670	6.0
1s6pA	pol polyprotein [containstranscriptase]	---	P03366	2gl6A	creatine kinase	CKMT2	1160	P17540	4.2
1s6pA	pol polyprotein [containstranscriptase]	---	P03366	1j4wA	fuse binding protein	FUBP1	8880	Q96AE4	5.9
1s6pA	pol polyprotein [containstranscriptase]	---	P03366	1mb8A	plectin	PLEC1	5339	Q15149	2.1
1s6pA	pol polyprotein [containstranscriptase]	---	P03366	3b8kA	dihydrolipoyllysine-residue acetyltransferase	DLAT	1737	P10515	2.9
1s6pA	pol polyprotein [containstranscriptase]	---	P03366	1jfiC	tata-box-binding protein (tbp)	TBP	6908	P20226	4.5
1s6pA	pol polyprotein [containstranscriptase]	---	P03366	2cofA	protein kiaa1914	AFAP1L2	84632	Q8N4X5	3.5
1s6pA	pol polyprotein [containstranscriptase]	---	P03366	2rd7A	---	C8A	731	P07357	3.1
1s6pA	pol polyprotein [containstranscriptase]	---	P03366	1aw0	menkes copper-transporting atpase	ATP7A	538	Q04656	5.4
1s6pA	pol polyprotein [containstranscriptase]	---	P03366	2cqlA	60s ribosomal protein l9	RPL9	6133	P32969	3.5
1s6pA	pol polyprotein [containstranscriptase]	---	P03366	2ettA	sorting nexin-22	SNX22	79856	Q96L94	2.7
1biuA	hiv-1 integrase	---	P12497	2iw2A	xaa-pro dipeptidase	PEPD	5184	P12955	3.0
1biuA	hiv-1 integrase	---	P12497	2qkkA	ribonuclease h1	RNASEH1	246243	O60930	4.4
1biuA	hiv-1 integrase	---	P12497	3e9lA	pre-mrna-processing-splicing factor 8	PRPF8	10594	Q6P2Q9	6.9
1biuA	hiv-1 integrase	---	P12497	1mwpA	amyloid a4 protein	APP	351	P05067	2.1
1biuB	hiv-1 integrase	---	P12497	2iw2A	xaa-pro dipeptidase	PEPD	5184	P12955	3.1
1biuB	hiv-1 integrase	---	P12497	2qkkA	ribonuclease h1	RNASEH1	246243	O60930	4.3
1biuB	hiv-1 integrase	---	P12497	3e9lA	pre-mrna-processing-splicing factor 8	PRPF8	10594	Q6P2Q9	7.0
1biuB	hiv-1 integrase	---	P12497	1mwpA	amyloid a4 protein	APP	351	P05067	2.1
1biuC	hiv-1 integrase	---	P12497	2iw2A	xaa-pro dipeptidase	PEPD	5184	P12955	3.0
1biuC	hiv-1 integrase	---	P12497	2qkkA	ribonuclease h1	RNASEH1	246243	O60930	4.3
1biuC	hiv-1 integrase	---	P12497	3e9lA	pre-mrna-processing-splicing factor 8	PRPF8	10594	Q6P2Q9	7.0
1biuC	hiv-1 integrase	---	P12497	1mwpA	amyloid a4 protein	APP	351	P05067	2.1
1lwfB	hiv-1 reverse transcriptase	155348	P04585	1aoa	---	PLS3	5358	P13797	2.4
1lwfB	hiv-1 reverse transcriptase	155348	P04585	1ft8E	tip associating protein	NXF1	10482	Q9UBU9	2.1
1lwfB	hiv-1 reverse transcriptase	155348	P04585	1v4tA	glucokinase isoform 2	GCK	2645	P35557	4.7
1lwfB	hiv-1 reverse transcriptase	155348	P04585	2ctfA	vigilin	HDLBP	3069	Q00341	4.4
1lwfB	hiv-1 reverse transcriptase	155348	P04585	2gpqA	---	EIF4E	1977	P06730	2.9
1lwfB	hiv-1 reverse transcriptase	155348	P04585	3e9lA	pre-mrna-processing-splicing factor 8	PRPF8	10594	Q6P2Q9	4.8
1lwfB	hiv-1 reverse transcriptase	155348	P04585	1yjrA	copper-transporting atpase 1	ATP7A	538	Q04656	4.2
1lwfB	hiv-1 reverse transcriptase	155348	P04585	2ew9A	copper-transporting atpase 2	ATP7B	540	P35670	4.7
1lwfB	hiv-1 reverse transcriptase	155348	P04585	1j4wA	fuse binding protein	FUBP1	8880	Q96AE4	5.6
1lwfB	hiv-1 reverse transcriptase	155348	P04585	2rd7A	---	C8A	731	P07357	2.5
1hqeB	pol polyprotein	---	P03366	3b8kA	dihydrolipoyllysine-residue acetyltransferase	DLAT	1737	P10515	2.3
1odxA	hiv-1 protease	---	P04587	2yujA	ubiquitin fusion degradation 1-like	UFD1L	7353	Q92890	2.3
1odxA	hiv-1 protease	---	P04587	1lyaA	cathepsin d	CTSD	1509	P07339	4.4
1odxA	hiv-1 protease	---	P04587	1lyaB	cathepsin d	CTSD	1509	P07339	4.7
1hqeA	pol polyprotein	---	P03366	2ctfA	vigilin	HDLBP	3069	Q00341	4.2
1hqeA	pol polyprotein	---	P03366	2ropA	copper-transporting atpase 2	ATP7B	540	P35670	6.0
1hqeA	pol polyprotein	---	P03366	1qu6A	protein kinase pkr	EIF2AK2	5610	P19525	3.4
1hqeA	pol polyprotein	---	P03366	2g9oA	copper-transporting atpase 1	ATP7A	538	Q04656	4.9
1hqeA	pol polyprotein	---	P03366	2qkkA	ribonuclease h1	RNASEH1	246243	O60930	13.4
1hqeA	pol polyprotein	---	P03366	1yjrA	copper-transporting atpase 1	ATP7A	538	Q04656	5.5
1hqeA	pol polyprotein	---	P03366	2ew9A	copper-transporting atpase 2	ATP7B	540	P35670	6.2
1hqeA	pol polyprotein	---	P03366	2gl6A	creatine kinase	CKMT2	1160	P17540	3.9
1hqeA	pol polyprotein	---	P03366	1j4wA	fuse binding protein	FUBP1	8880	Q96AE4	5.7
1hqeA	pol polyprotein	---	P03366	3b8kA	dihydrolipoyllysine-residue acetyltransferase	DLAT	1737	P10515	3.1
1hqeA	pol polyprotein	---	P03366	1jfiC	tata-box-binding protein (tbp)	TBP	6908	P20226	4.3
1hqeA	pol polyprotein	---	P03366	2cofA	protein kiaa1914	AFAP1L2	84632	Q8N4X5	3.6
1hqeA	pol polyprotein	---	P03366	2rd7A	---	C8A	731	P07357	3.3
1hqeA	pol polyprotein	---	P03366	1aw0	menkes copper-transporting atpase	ATP7A	538	Q04656	5.4
1hqeA	pol polyprotein	---	P03366	1tceA	shc	SHC1	6464	P29353	2.3
1hqeA	pol polyprotein	---	P03366	2cqlA	60s ribosomal protein l9	RPL9	6133	P32969	3.7
1hqeA	pol polyprotein	---	P03366	2ettA	sorting nexin-22	SNX22	79856	Q96L94	3.0
3aidB	human immunodeficiency virus protease	---	P03369	1tzsA	cathepsin e	CTSE	1510	P14091	4.3
3aidB	human immunodeficiency virus protease	---	P03369	2yujA	ubiquitin fusion degradation 1-like	UFD1L	7353	Q92890	2.3
3aidB	human immunodeficiency virus protease	---	P03369	2ewyA	beta-secretase 2	BACE2	25825	Q9Y5Z0	2.6
3aidB	human immunodeficiency virus protease	---	P03369	1htrB	gastricsin	PGC	5225	P20142	4.2
3aidB	human immunodeficiency virus protease	---	P03369	3braA	beta-secretase 1	BACE1	23621	P56817	3.1
3aidB	human immunodeficiency virus protease	---	P03369	2ikoA	renin	REN	5972	P00797	4.1
3aidB	human immunodeficiency virus protease	---	P03369	2qk5A	beta-secretase 1	BACE1	23621	P56817	2.9
3aidB	human immunodeficiency virus protease	---	P03369	1lyaA	cathepsin d	CTSD	1509	P07339	4.1
3aidB	human immunodeficiency virus protease	---	P03369	1lyaB	cathepsin d	CTSD	1509	P07339	4.8
1t03A	pol polyprotein	---	P03366	1aoa	---	PLS3	5358	P13797	2.2
1t03A	pol polyprotein	---	P03366	1msvB	s-adenosylmethionine decarboxylase proenzyme	AMD1	262	P17707	4.4
1t03A	pol polyprotein	---	P03366	1pbuA	elongation factor 1-gamma	EEF1G	1937	P26641	2.7
1t03A	pol polyprotein	---	P03366	1y3jA	copper-transporting atpase 1	ATP7A	538	Q04656	4.4
1t03A	pol polyprotein	---	P03366	2ctfA	vigilin	HDLBP	3069	Q00341	3.8
1t03A	pol polyprotein	---	P03366	2dgtA	rna-binding protein 30	RBM4B	83759	Q9BQ04	2.5
1t03A	pol polyprotein	---	P03366	2eopA	zinc finger protein 268	ZNF268	10795	Q14587	2.6
1t03A	pol polyprotein	---	P03366	2iw2A	xaa-pro dipeptidase	PEPD	5184	P12955	2.4
1t03A	pol polyprotein	---	P03366	2ropA	copper-transporting atpase 2	ATP7B	540	P35670	3.7
1t03A	pol polyprotein	---	P03366	1qu6A	protein kinase pkr	EIF2AK2	5610	P19525	2.9
1t03A	pol polyprotein	---	P03366	2ctjA	vigilin	HDLBP	3069	Q00341	4.3
1t03A	pol polyprotein	---	P03366	2g9oA	copper-transporting atpase 1	ATP7A	538	Q04656	4.5
1t03A	pol polyprotein	---	P03366	2nn6G	exosome complex exonuclease rrp40	EXOSC3	51010	Q9NQT5	2.7
1t03A	pol polyprotein	---	P03366	2qkkA	ribonuclease h1	RNASEH1	246243	O60930	14.8
1t03A	pol polyprotein	---	P03366	3eo3A	bifunctional udp-n-acetylglucosamine 2-epimerase/n-acetylmannosamine kinase	GNE	10020	Q9Y223	5.9
1t03A	pol polyprotein	---	P03366	2ctkA	vigilin	HDLBP	3069	Q00341	3.7
1t03A	pol polyprotein	---	P03366	1khmA	protein (hnrnp k)	HNRPK	3190	P61978	3.3
1t03A	pol polyprotein	---	P03366	1yjrA	copper-transporting atpase 1	ATP7A	538	Q04656	4.6
1t03A	pol polyprotein	---	P03366	2ctlA	vigilin	HDLBP	3069	Q00341	2.9
1t03A	pol polyprotein	---	P03366	2ew9A	copper-transporting atpase 2	ATP7B	540	P35670	5.4
1t03A	pol polyprotein	---	P03366	2g49A	insulin-degrading enzyme	IDE	3416	P14735	2.7
1t03A	pol polyprotein	---	P03366	2gl6A	creatine kinase	CKMT2	1160	P17540	4.1
1t03A	pol polyprotein	---	P03366	1j4wA	fuse binding protein	FUBP1	8880	Q96AE4	5.3
1t03A	pol polyprotein	---	P03366	1k1gA	sf1-bo isoform	SF1	7536	Q15637	3.5
1t03A	pol polyprotein	---	P03366	2ctmA	vigilin	HDLBP	3069	Q00341	3.0
1t03A	pol polyprotein	---	P03366	3b8kA	dihydrolipoyllysine-residue acetyltransferase	DLAT	1737	P10515	2.8
1t03A	pol polyprotein	---	P03366	1f2hA	tumor necrosis factor receptor type 1 associateddeath domain protein	TRADD	8717	Q15628	2.5
1t03A	pol polyprotein	---	P03366	1jfiC	tata-box-binding protein (tbp)	TBP	6908	P20226	4.1
1t03A	pol polyprotein	---	P03366	2cofA	protein kiaa1914	AFAP1L2	84632	Q8N4X5	3.0
1t03A	pol polyprotein	---	P03366	2if1	eif1	EIF1	10209	P41567	2.1
1t03A	pol polyprotein	---	P03366	1fe0B	copper transport protein atox1	ATOX1	475	O00244	5.8
1t03A	pol polyprotein	---	P03366	1q8lA	copper-transporting atpase 1	ATP7A	538	Q04656	4.9
1t03A	pol polyprotein	---	P03366	1qk1A	creatine kinase, ubiquitous mitochondrial	CKMT1B	548596	P12532	2.9
1t03A	pol polyprotein	---	P03366	1vig	vigilin	HDLBP	3069	Q00341	2.2
1t03A	pol polyprotein	---	P03366	2dgrA	ring finger and kh domain-containing protein 1	MEX3D	399664	Q86XN8	3.3
1t03A	pol polyprotein	---	P03366	2opuA	khsrp protein	KHSRP	8570	Q92945	2.4
1t03A	pol polyprotein	---	P03366	2v9kA	uncharacterized protein flj32312	CCDC139	150962	Q3MIT2	2.9
1t03A	pol polyprotein	---	P03366	2rd7A	---	C8A	731	P07357	3.0
1t03A	pol polyprotein	---	P03366	1aw0	menkes copper-transporting atpase	ATP7A	538	Q04656	5.4
1t03A	pol polyprotein	---	P03366	1tceA	shc	SHC1	6464	P29353	2.6
1t03A	pol polyprotein	---	P03366	2cqlA	60s ribosomal protein l9	RPL9	6133	P32969	3.2
1t03A	pol polyprotein	---	P03366	2crlA	copper chaperone for superoxide dismutase	CCS	9973	O14618	4.4
1t03A	pol polyprotein	---	P03366	2cteA	vigilin	HDLBP	3069	Q00341	2.7
1t03A	pol polyprotein	---	P03366	2ettA	sorting nexin-22	SNX22	79856	Q96L94	2.8
1t03B	pol polyprotein	---	P03366	1aoa	---	PLS3	5358	P13797	2.5
1t03B	pol polyprotein	---	P03366	1dxxA	dystrophin	DMD	1756	P11532	2.2
1t03B	pol polyprotein	---	P03366	1qagA	utrophin actin binding region	UTRN	7402	P46939	2.2
1hvsB	hiv-1 protease	---	P04587	2yujA	ubiquitin fusion degradation 1-like	UFD1L	7353	Q92890	2.4
1hvsB	hiv-1 protease	---	P04587	1lyaA	cathepsin d	CTSD	1509	P07339	4.3
1hvsB	hiv-1 protease	---	P04587	1lyaB	cathepsin d	CTSD	1509	P07339	4.7
1hvsA	hiv-1 protease	---	P04587	2yujA	ubiquitin fusion degradation 1-like	UFD1L	7353	Q92890	2.2
1hvsA	hiv-1 protease	---	P04587	1lyaA	cathepsin d	CTSD	1509	P07339	4.5
1hvsA	hiv-1 protease	---	P04587	1lyaB	cathepsin d	CTSD	1509	P07339	4.7
1bi4B	integrase	---	P12497	2iw2A	xaa-pro dipeptidase	PEPD	5184	P12955	3.0
1bi4B	integrase	---	P12497	2qkkA	ribonuclease h1	RNASEH1	246243	O60930	4.1
1bi4B	integrase	---	P12497	3e9lA	pre-mrna-processing-splicing factor 8	PRPF8	10594	Q6P2Q9	6.9
1bizA	hiv-1 integrase	---	Q76353	2iw2A	xaa-pro dipeptidase	PEPD	5184	P12955	4.2
1bizA	hiv-1 integrase	---	Q76353	2qkkA	ribonuclease h1	RNASEH1	246243	O60930	5.1
1bizA	hiv-1 integrase	---	Q76353	3e9lA	pre-mrna-processing-splicing factor 8	PRPF8	10594	Q6P2Q9	7.4
1bizB	hiv-1 integrase	---	Q76353	2iw2A	xaa-pro dipeptidase	PEPD	5184	P12955	4.1
1bizB	hiv-1 integrase	---	Q76353	2qkkA	ribonuclease h1	RNASEH1	246243	O60930	5.1
1bizB	hiv-1 integrase	---	Q76353	3e9lA	pre-mrna-processing-splicing factor 8	PRPF8	10594	Q6P2Q9	7.3
1bizB	hiv-1 integrase	---	Q76353	1mwpA	amyloid a4 protein	APP	351	P05067	2.1
1bi4A	integrase	---	P12497	2iw2A	xaa-pro dipeptidase	PEPD	5184	P12955	3.1
1bi4A	integrase	---	P12497	2qkkA	ribonuclease h1	RNASEH1	246243	O60930	4.2
1bi4A	integrase	---	P12497	3e9lA	pre-mrna-processing-splicing factor 8	PRPF8	10594	Q6P2Q9	7.1
1bi4A	integrase	---	P12497	1mwpA	amyloid a4 protein	APP	351	P05067	2.1
1hnvA	hiv-1 reverse transcriptase (subunit p66)	---	P03366	2ctfA	vigilin	HDLBP	3069	Q00341	4.0
1hnvA	hiv-1 reverse transcriptase (subunit p66)	---	P03366	2ropA	copper-transporting atpase 2	ATP7B	540	P35670	5.5
1hnvA	hiv-1 reverse transcriptase (subunit p66)	---	P03366	2g9oA	copper-transporting atpase 1	ATP7A	538	Q04656	5.1
1hnvA	hiv-1 reverse transcriptase (subunit p66)	---	P03366	2qkkA	ribonuclease h1	RNASEH1	246243	O60930	14.4
1hnvA	hiv-1 reverse transcriptase (subunit p66)	---	P03366	1yjrA	copper-transporting atpase 1	ATP7A	538	Q04656	5.5
1hnvA	hiv-1 reverse transcriptase (subunit p66)	---	P03366	2ew9A	copper-transporting atpase 2	ATP7B	540	P35670	5.6
1hnvA	hiv-1 reverse transcriptase (subunit p66)	---	P03366	1j4wA	fuse binding protein	FUBP1	8880	Q96AE4	5.5
1hnvA	hiv-1 reverse transcriptase (subunit p66)	---	P03366	1jfiC	tata-box-binding protein (tbp)	TBP	6908	P20226	4.3
1hnvA	hiv-1 reverse transcriptase (subunit p66)	---	P03366	2cofA	protein kiaa1914	AFAP1L2	84632	Q8N4X5	2.7
1hnvA	hiv-1 reverse transcriptase (subunit p66)	---	P03366	2rd7A	---	C8A	731	P07357	2.6
1hnvA	hiv-1 reverse transcriptase (subunit p66)	---	P03366	1aw0	menkes copper-transporting atpase	ATP7A	538	Q04656	5.6
1hnvA	hiv-1 reverse transcriptase (subunit p66)	---	P03366	2cqlA	60s ribosomal protein l9	RPL9	6133	P32969	3.4
1hnvA	hiv-1 reverse transcriptase (subunit p66)	---	P03366	2ettA	sorting nexin-22	SNX22	79856	Q96L94	2.2
1hnvB	hiv-1 reverse transcriptase (subunit p51)	---	P03366	1aoa	---	PLS3	5358	P13797	3.0
1hnvB	hiv-1 reverse transcriptase (subunit p51)	---	P03366	2ctfA	vigilin	HDLBP	3069	Q00341	2.4
1hnvB	hiv-1 reverse transcriptase (subunit p51)	---	P03366	2ropA	copper-transporting atpase 2	ATP7B	540	P35670	3.7
1hnvB	hiv-1 reverse transcriptase (subunit p51)	---	P03366	2gl6A	creatine kinase	CKMT2	1160	P17540	3.5
1hnvB	hiv-1 reverse transcriptase (subunit p51)	---	P03366	1j4wA	fuse binding protein	FUBP1	8880	Q96AE4	3.7
1hnvB	hiv-1 reverse transcriptase (subunit p51)	---	P03366	1mb8A	plectin	PLEC1	5339	Q15149	2.3
1hnvB	hiv-1 reverse transcriptase (subunit p51)	---	P03366	2cofA	protein kiaa1914	AFAP1L2	84632	Q8N4X5	2.5
1s1vB	reverse transcriptase	155348	P04585	1aoa	---	PLS3	5358	P13797	2.7
1s1vB	reverse transcriptase	155348	P04585	1mb8A	plectin	PLEC1	5339	Q15149	2.1
1s1vB	reverse transcriptase	155348	P04585	2rd7A	---	C8A	731	P07357	2.2
1s1vA	reverse transcriptase	155348	P04585	1ft8E	tip associating protein	NXF1	10482	Q9UBU9	2.5
1s1vA	reverse transcriptase	155348	P04585	2ropA	copper-transporting atpase 2	ATP7B	540	P35670	6.0
1s1vA	reverse transcriptase	155348	P04585	2g9oA	copper-transporting atpase 1	ATP7A	538	Q04656	5.3
1s1vA	reverse transcriptase	155348	P04585	2qkkA	ribonuclease h1	RNASEH1	246243	O60930	11.8
1s1vA	reverse transcriptase	155348	P04585	1yjrA	copper-transporting atpase 1	ATP7A	538	Q04656	5.8
1s1vA	reverse transcriptase	155348	P04585	2ew9A	copper-transporting atpase 2	ATP7B	540	P35670	6.3
1s1vA	reverse transcriptase	155348	P04585	1j4wA	fuse binding protein	FUBP1	8880	Q96AE4	6.3
1s1vA	reverse transcriptase	155348	P04585	1jfiC	tata-box-binding protein (tbp)	TBP	6908	P20226	4.6
1s1vA	reverse transcriptase	155348	P04585	2rd7A	---	C8A	731	P07357	3.1
1s1vA	reverse transcriptase	155348	P04585	1aw0	menkes copper-transporting atpase	ATP7A	538	Q04656	6.0
1s1vA	reverse transcriptase	155348	P04585	2cqlA	60s ribosomal protein l9	RPL9	6133	P32969	4.0
1s1vA	reverse transcriptase	155348	P04585	2ettA	sorting nexin-22	SNX22	79856	Q96L94	2.7
1kj7B	pol polyprotein	---	P03369	1tzsA	cathepsin e	CTSE	1510	P14091	8.2
1kj7B	pol polyprotein	---	P03369	2ewyA	beta-secretase 2	BACE2	25825	Q9Y5Z0	6.6
1kj7B	pol polyprotein	---	P03369	1htrB	gastricsin	PGC	5225	P20142	6.4
1kj7B	pol polyprotein	---	P03369	3braA	beta-secretase 1	BACE1	23621	P56817	7.4
1kj7B	pol polyprotein	---	P03369	2ikoA	renin	REN	5972	P00797	5.4
1kj7B	pol polyprotein	---	P03369	2qk5A	beta-secretase 1	BACE1	23621	P56817	7.6
1kj7B	pol polyprotein	---	P03369	1flhA	uropepsin	PGA5	643847	P00790	6.5
1wjcA	hiv-1 integrase	---	P35963	1hlvA	major centromere autoantigen b	CENPB	1059	P07199	2.9
1wjcA	hiv-1 integrase	---	P35963	1ityA	trf1	TERF1	7013	P54274	2.4
1wjcA	hiv-1 integrase	---	P35963	1x41A	transcriptional adaptor 2-like, isoform b	TADA2L	6871	O75478	2.3
1wjcA	hiv-1 integrase	---	P35963	2da7A	zinc finger homeobox protein 1b	ZEB2	9839	O60315	3.1
1wjcA	hiv-1 integrase	---	P35963	2dmuA	homeobox protein goosecoid	GSC	145258	P56915	2.9
1wjcA	hiv-1 integrase	---	P35963	1b72A	protein (homeobox protein hox-b1)	HOXB1	3211	P14653	3.2
1wjcA	hiv-1 integrase	---	P35963	1ic8B	hepatocyte nuclear factor 1-alpha	HNF1A	6927	P20823	3.0
1wjcA	hiv-1 integrase	---	P35963	1yz8P	pituitary homeobox 2	PITX2	5308	Q99697	2.6
1wjcA	hiv-1 integrase	---	P35963	2cobA	lcor protein	LCOR	84458	Q96JN0	3.6
1wjcA	hiv-1 integrase	---	P35963	2cueA	paired box protein pax6	PAX6	5080	P26367	2.9
1wjcA	hiv-1 integrase	---	P35963	2djnA	homeobox protein dlx-5	DLX5	1749	P56178	3.0
1wjcA	hiv-1 integrase	---	P35963	2uxxB	rest corepressor 1	RCOR1	23186	Q9UKL0	3.1
1wjcA	hiv-1 integrase	---	P35963	2ys9A	homeobox and leucine zipper protein homez	HOMEZ	57594	Q8IX15	2.6
1wjcA	hiv-1 integrase	---	P35963	1eh6A	o6-alkylguanine-dna alkyltransferase	MGMT	---	P16455	2.0
1wjcA	hiv-1 integrase	---	P35963	1hdp	oct-2 pou homeodomain	POU2F2	5452	P09086	2.3
1wjcA	hiv-1 integrase	---	P35963	2cufA	flj21616 protein	HMBOX1	79618	Q6NT76	2.6
[truncated: 5,056 more rows]
