# Supplementary material for: Structural similarity-based predictions of protein interactions between HIV-1 and Homo sapiens
Source: Virol J. 2010 Apr 28;7:82. doi: 10.1186/1743-422X-7-82 (PMC2877021; doi:10.1186/1743-422X-7-82)
Supplement: Additional file 2 — Interaction Predictions. Interaction predictions, before the CC Filter. Column descriptions: HIV PDB code- PDB code of an HIV-1 protein in Dali, HIV node name- protein name used to represent the HIV protein in the interaction network, HIV-sim Human PDB code- PDB code of a human protein similar to the HIV protein, HIV-sim Human Gene Symbol- the Entrez Gene Symbol of the human protein that is similar to the HIV protein, HIV-sim Human GeneID- the Entrez GeneID of the human protein that is similar to the HIV protein, HIV-sim Human Uniprot- the Uniprot accession of the human protein that is similar to the HIV protein, Human node Gene Symbol- the Entrez Gene Symbol of a human protein predicted to interact with the HIV protein. The Gene Symbol was used to represent the human protein in the interaction network, Human interactor GeneID- the Entrez GeneID of a human protein predicted to interact with the HIV protein, Human interactor Uniprot - the Uniprot accession of a human protein predicted to interact with the HIV protein, Source Datasets- paper(s) with support for a role of the human protein in HIV infection, True Positive?- whether or not the predicted interaction is already represented in PIG or NIAID, Type-whether the prediction was made because the human protein is known to interact with an HIV-similar protein or because the human protein is HIV-similar itself and known to be incorporated into the HIV virion, NIAID- HIV proteins listed in NIAID as interacting with the human protein, PIG- HIV proteins listed in PIG as interacting with the human protein. This file is provided in tab-separated text format and may be viewed in a text editor or Excel. [file 1743-422X-7-82-S2.TXT]

HIV PDB code	HIV node name	HIV-sim Human PDB code	HIV-sim Human GeneSymbol	HIV-sim Human GeneID	HIV-sim Human Uniprot	Human node GeneSymbol	Human interactor GeneID	Human interactor Uniprot	Source Datasets	True Positive?	Type	NIAID	PIG
1hniA	reverse transcriptase	2rd7A	C8A	731	P07357	CD59	966	P13987	Cantin et al.	no	interacts with HIV-sim	Envelope surface glycoprotein gp120	GAG PROTEIN
1ikyB	reverse transcriptase	1j4wA	FUBP1	8880	Q96AE4	VIM	7431	P08670	Chertova et al.	no	interacts with HIV-sim	retropepsin
1t03A	reverse transcriptase	1khmA	HNRPK	3190	P61978	KHDRBS1	10657	Q07666	Konig et al.	no	interacts with HIV-sim	Rev	ANTI-REPRESSION TRANSACTIVATOR PROTEIN
1dmpA	protease	1lyaA	CTSD	1509	P07339	FN1	2335	P02751	Chertova et al.	yes	interacts with HIV-sim	retropepsin, Envelope surface glycoprotein gp160, precursor, Envelope surface glycoprotein gp120, Envelope transmembrane glycoprotein gp41
2vg6A	reverse transcriptase	1jfiC	TBP	6908	P20226	GTF2A1	2957	P52655	Zhou et al.	no	interacts with HIV-sim		TRANSACTIVATING REGULATORY PROTEIN
1ce0B	gp41	1junA	JUN	3725	P05412	BRCA1	672	P38398	Zhou et al.	no	interacts with HIV-sim
1f23C	gp41	1w0bA	ERAF	51327	Q9NZD4	HBA2	3040	-	Chertova et al.	no	interacts with HIV-sim
1proA	protease	2yujA	UFD1L	7353	Q92890	VCP	7415	P55072	Chertova et al.	no	interacts with HIV-sim
1ihwA	integrase	1zsgA	ARHGEF7	8874	Q14155	CDC42	998	P60953	Chertova et al.	no	interacts with HIV-sim	Nef
1rtjA	reverse transcriptase	1qu6A	EIF2AK2	5610	P19525	HSP90AA1	3320	P07900	Chertova et al.	no	interacts with HIV-sim		TRANSACTIVATING REGULATORY PROTEIN
1ihvA	integrase	2jxbA	NCK2	8440	O43639	EGFR	1956	P00533	Brass et al.	no	interacts with HIV-sim
1rpiA	protease	2qp8B	BACE1	23621	P56817	PDIA3	2923	P30101	Zhou et al., Chertova et al.	no	interacts with HIV-sim	Envelope surface glycoprotein gp120
1sv5A	reverse transcriptase	1tceA	SHC1	6464	P29353	PTPN6	5777	P29350	Chertova et al.	no	interacts with HIV-sim
3aidB	protease	1lyaA	CTSD	1509	P07339	FN1	2335	P02751	Chertova et al.	no	interacts with HIV-sim	retropepsin, Envelope surface glycoprotein gp160, precursor, Envelope surface glycoprotein gp120, Envelope transmembrane glycoprotein gp41
1ikwA	reverse transcriptase	1tceA	SHC1	6464	P29353	MAPK1	5594	P28482	Cantin et al.	no	interacts with HIV-sim	matrix, p6, reverse transcriptase, Vif, Tat, Rev, Nef
1hihB	protease	1lyaB	CTSD	1509	P07339	CD4	920	P01730	Brass et al., Zhou et al.	yes	interacts with HIV-sim	Vif, Vpu, Envelope surface glycoprotein gp160, precursor, Envelope surface glycoprotein gp120, Envelope transmembrane glycoprotein gp41, Nef	VPU PRECURSOR, TRANSACTIVATING REGULATORY PROTEIN, GLYCOPROTEIN GP120=ENVELOP GLYCOPROTEIN, SOR PROTEIN, ENV PROTEIN, ENVELOPE POLYPROTEIN VARIANT, VPU PROTEIN, ENVELOPE POLYPROTEIN GP160 PRECURSOR, ENVELOPE POLYPROTEIN; NCBI GI: 328423, GAG POLYPROTEIN, PR55GAG, GAG, GAG PROTEIN, NEGATIVE FACTOR, 3'ORF, F-PROTEIN, NEF PROTEIN, GAG-POL POLYPROTEIN, PR160GAG-POL, ART/TRS, ANTI-REPRESSION TRANSACTI…
1c1cA	reverse transcriptase	1qu6A	EIF2AK2	5610	P19525	RAC1	5879	P63000	Chertova et al.	no	interacts with HIV-sim	Nef	NEGATIVE FACTOR, 3'ORF, F-PROTEIN, NEF PROTEIN
1bdqA	protease	1lyaA	CTSD	1509	P07339	FN1	2335	P02751	Chertova et al.	no	interacts with HIV-sim	retropepsin, Envelope surface glycoprotein gp160, precursor, Envelope surface glycoprotein gp120, Envelope transmembrane glycoprotein gp41
1ex4A	integrase	1ycsB	TP53BP2	7159	Q13625	RELA	5970	Q04206	Brass et al., Konig et al., Zhou et al.	no	interacts with HIV-sim	Tat	TRANSACTIVATING REGULATORY PROTEIN, ANTI-REPRESSION TRANSACTIVATOR PROTEIN, VPU PRECURSOR
1ce0A	gp41	2rmzA	ITGB3	3690	P05106	ITGA5	3678	P08648	Chertova et al.	no	interacts with HIV-sim	Tat
1rtiA	reverse transcriptase	1tceA	SHC1	6464	P29353	MAPK1	5594	P28482	Cantin et al.	yes	interacts with HIV-sim	matrix, p6, reverse transcriptase, Vif, Tat, Rev, Nef
2cmrA	gp41	1qjbA	YWHAZ	7534	P63104	BCR	613	P11274	Zhou et al.	no	interacts with HIV-sim
3cyoA	gp41	3brtD	IKBKG	8517	Q9Y6K9	HSP90AB1	3326	P08238	Chertova et al.	no	interacts with HIV-sim
4hvpA	protease	3braA	BACE1	23621	P56817	PDIA3	2923	P30101	Zhou et al., Chertova et al.	no	interacts with HIV-sim	Envelope surface glycoprotein gp120
2fnsB	protease	2ikoA	REN	5972	P00797	ATP6AP2	10159	O75787	Chertova et al.	no	interacts with HIV-sim
1dtqA	reverse transcriptase	1qu6A	EIF2AK2	5610	P19525	PTGES3	10728	Q15185	Konig et al.	no	interacts with HIV-sim	Vpr
1u57A	p2	1gk7A	VIM	7431	P08670	DSP	1832	P15924	Chertova et al.	no	interacts with HIV-sim
1hpzA	reverse transcriptase	1qu6A	EIF2AK2	5610	P19525	HSP90AA1	3320	P07900	Chertova et al.	no	interacts with HIV-sim		TRANSACTIVATING REGULATORY PROTEIN
2cmrA	gp41	2c1jA	YWHAZ	7534	P63104	EGFR	1956	P00533	Brass et al.	no	interacts with HIV-sim
1hiwA	matrix	2h80A	STARD13	90627	Q9Y3M8	HSP90AB1	3326	P08238	Chertova et al.	no	interacts with HIV-sim
1qr9A	gp41	1lotA	GC	2638	P02774	ACTA1	58	P68133	Cantin et al.	no	interacts with HIV-sim	matrix, retropepsin
1qs4B	integrase	1mwpA	APP	351	P05067	APBA2BP	63941	Q96P71	Konig et al.	no	interacts with HIV-sim
1suqA	reverse transcriptase	1ft8E	NXF1	10482	Q9UBU9	NUP98	4928	P52948	Konig et al., Yeung et al.	yes	interacts with HIV-sim	Rev	GAG POLYPROTEIN, PR55GAG, GAG, GAG PROTEIN, GAG-POL POLYPROTEIN, PR160GAG-POL, ART/TRS, ANTI-REPRESSION TRANSACTIVATOR PROTEIN, REV PROTEIN, SOR PROTEIN, VIRION INFECTIVITY FACTOR, VIF, R ORF PROTEIN, VPR PROTEIN, VPU PROTEIN, U ORF PROTEIN, VPU PRECURSOR
1qmcB	integrase	1b34B	SNRPD2	6633	P62316	SIP1	8487	O14893	Brass et al.	no	interacts with HIV-sim	integrase
1htfB	protease	1lyaB	CTSD	1509	P07339	CD4	920	P01730	Brass et al., Zhou et al.	yes	interacts with HIV-sim	Vif, Vpu, Envelope surface glycoprotein gp160, precursor, Envelope surface glycoprotein gp120, Envelope transmembrane glycoprotein gp41, Nef	VPU PRECURSOR, TRANSACTIVATING REGULATORY PROTEIN, GLYCOPROTEIN GP120=ENVELOP GLYCOPROTEIN, SOR PROTEIN, ENV PROTEIN, ENVELOPE POLYPROTEIN VARIANT, VPU PROTEIN, ENVELOPE POLYPROTEIN GP160 PRECURSOR, ENVELOPE POLYPROTEIN; NCBI GI: 328423, GAG POLYPROTEIN, PR55GAG, GAG, GAG PROTEIN, NEGATIVE FACTOR, 3'ORF, F-PROTEIN, NEF PROTEIN, GAG-POL POLYPROTEIN, PR160GAG-POL, ART/TRS, ANTI-REPRESSION TRANSACTI…
1f23A	gp41	1usdA	VASP	7408	P50552	ACTG1	71	P63261	Chertova et al.	no	interacts with HIV-sim	matrix, nucleocapsid, retropepsin
1szt	gp41	1wer	RASA1	5921	P20936	CAV2	858	P51636	Brass et al.	no	interacts with HIV-sim
1exqB	integrase	1mwpA	APP	351	P05067	GSN	2934	P06396	Chertova et al.	no	interacts with HIV-sim
1a8o	capsid	1r8qF	PSCD2	9266	Q99418	ITGB2	3689	P05107	Chertova et al.	no	interacts with HIV-sim	Tat, Envelope surface glycoprotein gp120	TRANSACTIVATING REGULATORY PROTEIN
2cmrA	gp41	1ib1D	YWHAZ	7534	P63104	FOXO3A	2309	O43524	Yeung et al.	no	interacts with HIV-sim
1u57A	p2	1debA	APC	324	P25054	JUP	3728	P14923	Chertova et al.	no	interacts with HIV-sim
1favA	gp41	3cl3D	IKBKG	8517	Q9Y6K9	MAP3K14	9020	Q99558	Zhou et al.	no	interacts with HIV-sim		TRANSACTIVATING REGULATORY PROTEIN
1k34A	gp41	1jm7A	BRCA1	672	P38398	UBE2L3	7332	P68036	Konig et al.	no	interacts with HIV-sim
1rpiA	protease	2f3fA	BACE1	23621	P56817	NCSTN	23385	Q92542	Chertova et al.	no	interacts with HIV-sim
1f23C	gp41	1urfA	PKN1	5585	Q16512	CD44	960	P16070	Chertova et al.	no	interacts with HIV-sim
1szt	gp41	3cl3D	IKBKG	8517	Q9Y6K9	MAP3K14	9020	Q99558	Zhou et al.	no	interacts with HIV-sim		TRANSACTIVATING REGULATORY PROTEIN
3cp1A	gp41	3e1rA	CEP55	55165	Q53EZ4	TSG101	7251	Q99816	Chertova et al., Cantin et al.	no	interacts with HIV-sim	p6	GAG PROTEIN, GAG POLYPROTEIN
1ce0C	gp41	1uklC	SREBF2	6721	Q12772	MAPK1	5594	P28482	Cantin et al.	no	interacts with HIV-sim	matrix, p6, reverse transcriptase, Vif, Tat, Rev, Nef
2fnsA	protease	3braA	BACE1	23621	P56817	NCSTN	23385	Q92542	Chertova et al.	no	interacts with HIV-sim
1u57A	p2	1uklF	SREBF2	6721	Q12772	MAPK1	5594	P28482	Cantin et al.	no	interacts with HIV-sim	matrix, p6, reverse transcriptase, Vif, Tat, Rev, Nef
1qbtA	protease	1lyaA	CTSD	1509	P07339	CD4	920	P01730	Brass et al., Zhou et al.	yes	interacts with HIV-sim	Vif, Vpu, Envelope surface glycoprotein gp160, precursor, Envelope surface glycoprotein gp120, Envelope transmembrane glycoprotein gp41, Nef	VPU PRECURSOR, TRANSACTIVATING REGULATORY PROTEIN, GLYCOPROTEIN GP120=ENVELOP GLYCOPROTEIN, SOR PROTEIN, ENV PROTEIN, ENVELOPE POLYPROTEIN VARIANT, VPU PROTEIN, ENVELOPE POLYPROTEIN GP160 PRECURSOR, ENVELOPE POLYPROTEIN; NCBI GI: 328423, GAG POLYPROTEIN, PR55GAG, GAG, GAG PROTEIN, NEGATIVE FACTOR, 3'ORF, F-PROTEIN, NEF PROTEIN, GAG-POL POLYPROTEIN, PR160GAG-POL, ART/TRS, ANTI-REPRESSION TRANSACTI…
1df5A	gp41	2v1yB	PIK3R1	5295	P27986	VIL2	7430	P15311	Cantin et al.	yes	interacts with HIV-sim	Envelope surface glycoprotein gp120	GAG PROTEIN, NEF
1j5oA	reverse transcriptase	1yjrA	ATP7A	538	Q04656	ATOX1	475	O00244	Zhou et al.	no	interacts with HIV-sim
2cmrA	gp41	1rw6A	APP	351	P05067	PSEN2	5664	P49810	Konig et al.	no	interacts with HIV-sim
1ihwA	integrase	1zsgA	ARHGEF7	8874	Q14155	RAC1	5879	P63000	Chertova et al.	no	interacts with HIV-sim	Nef	NEGATIVE FACTOR, 3'ORF, F-PROTEIN, NEF PROTEIN
1bvgB	protease	3braA	BACE1	23621	P56817	PDIA3	2923	P30101	Zhou et al., Chertova et al.	no	interacts with HIV-sim	Envelope surface glycoprotein gp120
1klmA	reverse transcriptase	1aw0	ATP7A	538	Q04656	ATOX1	475	O00244	Zhou et al.	no	interacts with HIV-sim
1bdrA	protease	1lyaA	CTSD	1509	P07339	FN1	2335	P02751	Chertova et al.	no	interacts with HIV-sim	retropepsin, Envelope surface glycoprotein gp160, precursor, Envelope surface glycoprotein gp120, Envelope transmembrane glycoprotein gp41
1rt1A	reverse transcriptase	1mb8A	PLEC1	5339	Q15149	SPTAN1	6709	Q13813	Brass et al.	yes	interacts with HIV-sim	retropepsin
2p3aA	protease	1xn3C	BACE1	23621	P56817	PDIA3	2923	P30101	Zhou et al., Chertova et al.	no	interacts with HIV-sim	Envelope surface glycoprotein gp120
1u57A	p2	1fosE	FOS	2353	P01100	STAT1	6772	P42224	Chertova et al.	no	interacts with HIV-sim		TRANSACTIVATING REGULATORY PROTEIN
1dlbA	gp41	1hynQ	SLC4A1	6521	P02730	SLC4A1	6521	P02730	Yeung et al.	no	interacts with HIV-sim
1qmcA	integrase	2jw4A	NCK1	4690	P16333	RAC1	5879	P63000	Chertova et al.	no	interacts with HIV-sim	Nef	NEGATIVE FACTOR, 3'ORF, F-PROTEIN, NEF PROTEIN
1revB	reverse transcriptase	1mb8A	PLEC1	5339	Q15149	VIM	7431	P08670	Chertova et al.	yes	interacts with HIV-sim	retropepsin
1a8o	capsid	1grnB	ARHGAP1	392	Q07960	ARHGAP1	392	Q07960	Chertova et al.	no	interacts with HIV-sim
2vg5A	reverse transcriptase	1qu6A	EIF2AK2	5610	P19525	RAC1	5879	P63000	Chertova et al.	no	interacts with HIV-sim	Nef	NEGATIVE FACTOR, 3'ORF, F-PROTEIN, NEF PROTEIN
2b6aA	reverse transcriptase	1pbuA	EEF1G	1937	P26641	ARF1	375	P84077	Brass et al., Chertova et al.	no	interacts with HIV-sim	Nef	NEGATIVE FACTOR, 3'ORF, F-PROTEIN, NEF PROTEIN
1qr8A	gp41	3brtD	IKBKG	8517	Q9Y6K9	NFKB1	4790	P19838	Zhou et al., Yeung et al.	no	interacts with HIV-sim	retropepsin, Vpr, Tat, Envelope surface glycoprotein gp120	TRANSACTIVATING REGULATORY PROTEIN, VPU PRECURSOR
1fk9A	reverse transcriptase	1tceA	SHC1	6464	P29353	EPS8	2059	Q12929	Brass et al.	no	interacts with HIV-sim
1ce0B	gp41	1gk7A	VIM	7431	P08670	YWHAZ	7534	P63104	Chertova et al.	no	interacts with HIV-sim
1a94B	protease	1lyaB	CTSD	1509	P07339	CD4	920	P01730	Brass et al., Zhou et al.	yes	interacts with HIV-sim	Vif, Vpu, Envelope surface glycoprotein gp160, precursor, Envelope surface glycoprotein gp120, Envelope transmembrane glycoprotein gp41, Nef	VPU PRECURSOR, TRANSACTIVATING REGULATORY PROTEIN, GLYCOPROTEIN GP120=ENVELOP GLYCOPROTEIN, SOR PROTEIN, ENV PROTEIN, ENVELOPE POLYPROTEIN VARIANT, VPU PROTEIN, ENVELOPE POLYPROTEIN GP160 PRECURSOR, ENVELOPE POLYPROTEIN; NCBI GI: 328423, GAG POLYPROTEIN, PR55GAG, GAG, GAG PROTEIN, NEGATIVE FACTOR, 3'ORF, F-PROTEIN, NEF PROTEIN, GAG-POL POLYPROTEIN, PR160GAG-POL, ART/TRS, ANTI-REPRESSION TRANSACTI…
2p3dA	protease	2ohuA	BACE1	23621	P56817	NCSTN	23385	Q92542	Chertova et al.	no	interacts with HIV-sim
2cmrA	gp41	1k04A	PTK2	5747	Q05397	VIL2	7430	P15311	Cantin et al.	yes	interacts with HIV-sim	Envelope surface glycoprotein gp120	GAG PROTEIN, NEF
1ce0B	gp41	1io4B	CEBPB	1051	P17676	HMGB1	3146	P09429	Konig et al.	no	interacts with HIV-sim
1mt7A	protease	2ikoA	REN	5972	P00797	ATP6AP2	10159	O75787	Chertova et al.	no	interacts with HIV-sim
1ex4A	integrase	1uhcA	DNMBP	23268	Q6XZF7	HSPA1B	3304	P08107	Chertova et al., Saphire et al., Cantin et al.	no	interacts with HIV-sim		TRANSACTIVATING REGULATORY PROTEIN, GAG PROTEIN
1bv9A	protease	1lyaB	CTSD	1509	P07339	FN1	2335	P02751	Chertova et al.	yes	interacts with HIV-sim	retropepsin, Envelope surface glycoprotein gp160, precursor, Envelope surface glycoprotein gp120, Envelope transmembrane glycoprotein gp41
1f23C	gp41	1wq6A	RUNX1T1	862	Q06455	UBQLN4	56893	Q9NRR5	Brass et al.	no	interacts with HIV-sim
1ex4A	integrase	1gcqB	GRB2	2885	P62993	BCR	613	P11274	Zhou et al.	no	interacts with HIV-sim
1u57A	p2	2q13A	APPL1	26060	Q9UKG1	AKT1	207	P31749	Brass et al., Zhou et al.	no	interacts with HIV-sim
1df4A	gp41	1rw6A	APP	351	P05067	APBA2BP	63941	Q96P71	Konig et al.	no	interacts with HIV-sim
1ex4A	integrase	1gfc	GRB2	2885	P62993	LCP2	3937	Q13094	Brass et al.	no	interacts with HIV-sim
1df4A	gp41	1wq6A	RUNX1T1	862	Q06455	NCOR2	9612	Q9Y618	Brass et al.	no	interacts with HIV-sim
1b6jA	protease	2qk5A	BACE1	23621	P56817	NCSTN	23385	Q92542	Chertova et al.	no	interacts with HIV-sim
1f23A	gp41	3brtD	IKBKG	8517	Q9Y6K9	TNFAIP3	7128	P21580	Chertova et al.	no	interacts with HIV-sim
2qhzA	protease	2qk5A	BACE1	23621	P56817	PDIA3	2923	P30101	Zhou et al., Chertova et al.	no	interacts with HIV-sim	Envelope surface glycoprotein gp120
1har	reverse transcriptase	2qt7B	PTPRN	5798	Q16849	UBQLN4	56893	Q9NRR5	Brass et al.	no	interacts with HIV-sim
1u57A	p2	1gk7A	VIM	7431	P08670	TRIM29	23650	Q14134	Konig et al.	no	interacts with HIV-sim
2pk6A	protease	3braA	BACE1	23621	P56817	PDIA3	2923	P30101	Zhou et al., Chertova et al.	no	interacts with HIV-sim	Envelope surface glycoprotein gp120
1vruA	reverse transcriptase	1tceA	SHC1	6464	P29353	BCR	613	P11274	Zhou et al.	no	interacts with HIV-sim
2i5jA	reverse transcriptase	1ft8E	NXF1	10482	Q9UBU9	NUP214	8021	P35658	Konig et al.	yes	interacts with HIV-sim	Rev	GAG POLYPROTEIN, PR55GAG, GAG, GAG PROTEIN, GAG-POL POLYPROTEIN, PR160GAG-POL, ART/TRS, ANTI-REPRESSION TRANSACTIVATOR PROTEIN, REV PROTEIN, SOR PROTEIN, VIRION INFECTIVITY FACTOR, VIF, R ORF PROTEIN, VPR PROTEIN, VPU PROTEIN, U ORF PROTEIN, VPU PRECURSOR
1c1bA	reverse transcriptase	1aw0	ATP7A	538	Q04656	ATOX1	475	O00244	Zhou et al.	no	interacts with HIV-sim
2ot5A	gp41	1hciA	ACTN2	88	P35609	TTN	7273	Q8WZ42	Chertova et al.	no	interacts with HIV-sim
1ce0B	gp41	1bf5A	STAT1	6772	P42224	CXCR4	7852	P61073	Brass et al., Zhou et al.	no	interacts with HIV-sim	Tat, Envelope surface glycoprotein gp120, Envelope transmembrane glycoprotein gp41, Nef	TRANSACTIVATING REGULATORY PROTEIN, ENVELOPE POLYPROTEIN GP160 PRECURSOR, ENVELOPE POLYPROTEIN; NCBI GI: 328423, GAG POLYPROTEIN, PR55GAG, GAG, GAG PROTEIN, GAG-POL POLYPROTEIN, PR160GAG-POL, ART/TRS, ANTI-REPRESSION TRANSACTIVATOR PROTEIN, REV PROTEIN, SOR PROTEIN, VIRION INFECTIVITY FACTOR, VIF, R ORF PROTEIN, VPR PROTEIN, VPU PROTEIN, U ORF PROTEIN, VPU PRECURSOR
1qmcA	integrase	2bkdN	FMR1	2332	Q06787	YBX1	4904	P67809	Konig et al.	no	interacts with HIV-sim	Tat	TRANSACTIVATING REGULATORY PROTEIN
1ce0C	gp41	1usdA	VASP	7408	P50552	ERMAP	114625	Q96PL5	Chertova et al.	no	interacts with HIV-sim
1favA	gp41	2h8nA	HDAC4	9759	P56524	SUMO2	6613	P61956	Konig et al.	no	interacts with HIV-sim
1a8o	capsid	1am4B	ARHGAP1	392	Q07960	ARHGAP1	392	Q07960	Chertova et al.	no	interacts with HIV-sim
3cp1A	gp41	3brtC	IKBKB	3551	O14920	NCOA3	8202	Q9Y6Q9	Yeung et al.	no	interacts with HIV-sim		TRANSACTIVATING REGULATORY PROTEIN
1f23E	gp41	2hv8E	RAB11FIP3	9727	O75154	RAB11A	8766	P62491	Yeung et al., Chertova et al.	no	interacts with HIV-sim
1u57A	p2	1bf5A	STAT1	6772	P42224	BRCA1	672	P38398	Zhou et al.	no	interacts with HIV-sim
1j5oB	reverse transcriptase	1qu6A	EIF2AK2	5610	P19525	STAT1	6772	P42224	Chertova et al.	no	interacts with HIV-sim		TRANSACTIVATING REGULATORY PROTEIN
1fgcD	protease	1tzsA	CTSE	1510	P14091	BAT3	7917	P46379	Zhou et al.	no	interacts with HIV-sim
1k6yB	integrase	1p0sL	F10	2159	P00742	SERPINB6	5269	P35237	Zhou et al.	no	interacts with HIV-sim
2cmrA	gp41	2oduA	PLEC1	5339	Q6S383	EGFR	1956	P00533	Brass et al.	no	interacts with HIV-sim
1i5yA	gp41	1jm7A	BRCA1	672	P38398	BRCA1	672	P38398	Zhou et al.	no	interacts with HIV-sim
2be2A	reverse transcriptase	1aw0	ATP7A	538	Q04656	ATOX1	475	O00244	Zhou et al.	no	interacts with HIV-sim
1dtqA	reverse transcriptase	1h6hA	NCF4	4689	Q15080	CORO1A	11151	P31146	Chertova et al.	no	interacts with HIV-sim
1a8o	capsid	1hk5A	ALB	213	P02768	APOE	348	P02649	Chertova et al.	no	interacts with HIV-sim	Envelope surface glycoprotein gp120	TRANSACTIVATING REGULATORY PROTEIN
2p3cA	protease	3braA	BACE1	23621	P56817	NCSTN	23385	Q92542	Chertova et al.	no	interacts with HIV-sim
1k34A	gp41	2db7A	HEY1	23462	Q9Y5J3	LAPTM5	7805	Q13571	Brass et al.	no	interacts with HIV-sim
9hvpB	protease	1lyaB	CTSD	1509	P07339	FN1	2335	P02751	Chertova et al.	no	interacts with HIV-sim	retropepsin, Envelope surface glycoprotein gp160, precursor, Envelope surface glycoprotein gp120, Envelope transmembrane glycoprotein gp41
1b6jA	protease	3braA	BACE1	23621	P56817	PDIA3	2923	P30101	Zhou et al., Chertova et al.	no	interacts with HIV-sim	Envelope surface glycoprotein gp120
1s6pA	reverse transcriptase	1jfiC	TBP	6908	P20226	GTF2A1	2957	P52655	Zhou et al.	no	interacts with HIV-sim		TRANSACTIVATING REGULATORY PROTEIN
1hvuG	reverse transcriptase	2ropA	ATP7B	540	P35670	ATOX1	475	O00244	Zhou et al.	no	interacts with HIV-sim
1ihvA	integrase	3dlmA	SETDB1	9869	Q15047	ERH	2079	P84090	Yeung et al.	no	interacts with HIV-sim
1df5A	gp41	1urfA	PKN1	5585	Q16512	CD44	960	P16070	Chertova et al.	no	interacts with HIV-sim
1favA	gp41	1gk7A	VIM	7431	P08670	PSME1	5720	Q06323	Chertova et al.	no	interacts with HIV-sim	integrase, Vif, Tat	TRANSACTIVATING REGULATORY PROTEIN, SOR PROTEIN
1ihwA	integrase	2jw4A	NCK1	4690	P16333	CAV2	858	P51636	Brass et al.	no	interacts with HIV-sim
2golA	matrix	2dkyA	DLC1	10395	Q96QB1	AKT1	207	P31749	Brass et al., Zhou et al.	no	interacts with HIV-sim
1szt	gp41	1avoA	PSME1	5720	Q06323	VCL	7414	P18206	Chertova et al.	no	interacts with HIV-sim
2cmrA	gp41	1qjbB	YWHAZ	7534	P63104	YWHAZ			Chertova et al.	no	is HIV-sim
1ce0B	gp41	1t2kC	JUN	3725	P05412	TCF20	6942	Q9UGU0	Konig et al.	no	interacts with HIV-sim
1f23A	gp41	2oduA	PLEC1	5339	Q6S383	ACTG1	71	P63261	Chertova et al.	no	interacts with HIV-sim	matrix, nucleocapsid, retropepsin
1ex4A	integrase	1mwpA	APP	351	P05067	EPB41	2035	P11171	Yeung et al.	no	interacts with HIV-sim
1df4A	gp41	3e1rA	CEP55	55165	Q53EZ4	TSG101	7251	Q99816	Chertova et al., Cantin et al.	no	interacts with HIV-sim	p6	GAG PROTEIN, GAG POLYPROTEIN
1mtrA	protease	1lyaB	CTSD	1509	P07339	FN1	2335	P02751	Chertova et al.	no	interacts with HIV-sim	retropepsin, Envelope surface glycoprotein gp160, precursor, Envelope surface glycoprotein gp120, Envelope transmembrane glycoprotein gp41
4phvA	protease	1lyaB	CTSD	1509	P07339	CD4	920	P01730	Brass et al., Zhou et al.	yes	interacts with HIV-sim	Vif, Vpu, Envelope surface glycoprotein gp160, precursor, Envelope surface glycoprotein gp120, Envelope transmembrane glycoprotein gp41, Nef	VPU PRECURSOR, TRANSACTIVATING REGULATORY PROTEIN, GLYCOPROTEIN GP120=ENVELOP GLYCOPROTEIN, SOR PROTEIN, ENV PROTEIN, ENVELOPE POLYPROTEIN VARIANT, VPU PROTEIN, ENVELOPE POLYPROTEIN GP160 PRECURSOR, ENVELOPE POLYPROTEIN; NCBI GI: 328423, GAG POLYPROTEIN, PR55GAG, GAG, GAG PROTEIN, NEGATIVE FACTOR, 3'ORF, F-PROTEIN, NEF PROTEIN, GAG-POL POLYPROTEIN, PR160GAG-POL, ART/TRS, ANTI-REPRESSION TRANSACTI…
1bi4A	integrase	1mwpA	APP	351	P05067	BCAP31	10134	P51572	Chertova et al.	no	interacts with HIV-sim
1hvjA	protease	1lyaA	CTSD	1509	P07339	CD4	920	P01730	Brass et al., Zhou et al.	yes	interacts with HIV-sim	Vif, Vpu, Envelope surface glycoprotein gp160, precursor, Envelope surface glycoprotein gp120, Envelope transmembrane glycoprotein gp41, Nef	VPU PRECURSOR, TRANSACTIVATING REGULATORY PROTEIN, GLYCOPROTEIN GP120=ENVELOP GLYCOPROTEIN, SOR PROTEIN, ENV PROTEIN, ENVELOPE POLYPROTEIN VARIANT, VPU PROTEIN, ENVELOPE POLYPROTEIN GP160 PRECURSOR, ENVELOPE POLYPROTEIN; NCBI GI: 328423, GAG POLYPROTEIN, PR55GAG, GAG, GAG PROTEIN, NEGATIVE FACTOR, 3'ORF, F-PROTEIN, NEF PROTEIN, GAG-POL POLYPROTEIN, PR160GAG-POL, ART/TRS, ANTI-REPRESSION TRANSACTI…
1hvuD	reverse transcriptase	2ew9A	ATP7B	540	P35670	ATOX1	475	O00244	Zhou et al.	no	interacts with HIV-sim
1a8o	capsid	1ow3A	ARHGAP1	392	Q07960	ARHGAP1	392	Q07960	Chertova et al.	no	interacts with HIV-sim
1favA	gp41	1gk4A	VIM	7431	P08670	TRIM29	23650	Q14134	Konig et al.	no	interacts with HIV-sim
1f23D	gp41	1avoB	PSME1	5720	Q06323	VCL	7414	P18206	Chertova et al.	no	interacts with HIV-sim
1revB	reverse transcriptase	1mb8A	PLEC1	5339	Q15149	SPTAN1	6709	Q13813	Brass et al.	yes	interacts with HIV-sim	retropepsin
9hvpB	protease	3braA	BACE1	23621	P56817	PDIA3	2923	P30101	Zhou et al., Chertova et al.	no	interacts with HIV-sim	Envelope surface glycoprotein gp120
1rtdC	reverse transcriptase	1jfiC	TBP	6908	P20226	NCOA3	8202	Q9Y6Q9	Yeung et al.	no	interacts with HIV-sim		TRANSACTIVATING REGULATORY PROTEIN
2r3tB	protease	1lyaB	CTSD	1509	P07339	FN1	2335	P02751	Chertova et al.	no	interacts with HIV-sim	retropepsin, Envelope surface glycoprotein gp160, precursor, Envelope surface glycoprotein gp120, Envelope transmembrane glycoprotein gp41
1ex4A	integrase	2feiA	CD2AP	23607	Q9Y5K6	CAPZA1	829	P52907	Chertova et al.	no	interacts with HIV-sim
1hpsA	protease	3braA	BACE1	23621	P56817	PDIA3	2923	P30101	Zhou et al., Chertova et al.	no	interacts with HIV-sim	Envelope surface glycoprotein gp120
1f23E	gp41	1uk0A	PARP1	142	P09874	NCOA6	23054	Q14686	Konig et al.	no	interacts with HIV-sim
2cmrA	gp41	1ib1C	YWHAZ	7534	P63104	CRTC2	200186	-	Brass et al.	no	interacts with HIV-sim
1g2kA	protease	2ikoA	REN	5972	P00797	ATP6AP2	10159	O75787	Chertova et al.	no	interacts with HIV-sim
2cmrA	gp41	2z0vA	SH3GL3	6457	Q99963	AES	166	Q08117	Konig et al.	no	interacts with HIV-sim
3cyoA	gp41	1gk7A	VIM	7431	P08670	SRRT	51593	-	Konig et al.	no	interacts with HIV-sim
1rtjA	reverse transcriptase	2rd7A	C8A	731	P07357	CD59	966	P13987	Cantin et al.	no	interacts with HIV-sim	Envelope surface glycoprotein gp120	GAG PROTEIN
1hefE	protease	3braA	BACE1	23621	P56817	NCSTN	23385	Q92542	Chertova et al.	no	interacts with HIV-sim
1ce0B	gp41	2h8nA	HDAC4	9759	P56524	RANBP2	5903	P49792	Brass et al., Konig et al.	no	interacts with HIV-sim		GAG POLYPROTEIN, PR55GAG, GAG, GAG PROTEIN, GAG-POL POLYPROTEIN, PR160GAG-POL, ART/TRS, ANTI-REPRESSION TRANSACTIVATOR PROTEIN, REV PROTEIN, SOR PROTEIN, VIRION INFECTIVITY FACTOR, VIF, R ORF PROTEIN, VPR PROTEIN, VPU PROTEIN, U ORF PROTEIN, VPU PRECURSOR
1eetA	reverse transcriptase	1tceA	SHC1	6464	P29353	MAPK1	5594	P28482	Cantin et al.	no	interacts with HIV-sim	matrix, p6, reverse transcriptase, Vif, Tat, Rev, Nef
1s1xA	reverse transcriptase	1aw0	ATP7A	538	Q04656	ATOX1	475	O00244	Zhou et al.	no	interacts with HIV-sim
1s6qA	reverse transcriptase	1qu6A	EIF2AK2	5610	P19525	HSP90AA1	3320	P07900	Chertova et al.	no	interacts with HIV-sim		TRANSACTIVATING REGULATORY PROTEIN
1u57A	p2	1fosE	FOS	2353	P01100	MAP3K7	6885	O43318	Zhou et al.	no	interacts with HIV-sim
1wjbA	integrase	2yqkA	RERE	473	Q9P2R6	PSMA3	5684	P25788	Konig et al.	no	interacts with HIV-sim	integrase, Vif, Tat	TRANSACTIVATING REGULATORY PROTEIN, SOR PROTEIN
1f23A	gp41	1tr2A	VCL	7414	P18206	VCL			Chertova et al.	no	is HIV-sim
1dloA	reverse transcriptase	1qu6A	EIF2AK2	5610	P19525	MAP3K7	6885	O43318	Zhou et al.	no	interacts with HIV-sim
2cmrA	gp41	1qjaA	YWHAZ	7534	P63104	TNFAIP3	7128	P21580	Chertova et al.	no	interacts with HIV-sim
2cmrA	gp41	2c1nA	YWHAZ	7534	P63104	BCR	613	P11274	Zhou et al.	no	interacts with HIV-sim
2p3aA	protease	2vj9A	BACE1	23621	P56817	PDIA3	2923	P30101	Zhou et al., Chertova et al.	no	interacts with HIV-sim	Envelope surface glycoprotein gp120
1ex4A	integrase	1fynA	FYN	2534	P06241	CD44	960	P16070	Chertova et al.	no	interacts with HIV-sim
1ex4A	integrase	4hck	HCK	3055	P08631	DNM2	1785	P50570	Konig et al.	no	interacts with HIV-sim
1hihB	protease	1lyaA	CTSD	1509	P07339	FN1	2335	P02751	Chertova et al.	no	interacts with HIV-sim	retropepsin, Envelope surface glycoprotein gp160, precursor, Envelope surface glycoprotein gp120, Envelope transmembrane glycoprotein gp41
1ihvA	integrase	1ue9A	ITSN2	50618	Q9NZM3	LSM8	51691	O95777	Yeung et al.	no	interacts with HIV-sim
1t03A	reverse transcriptase	1tceA	SHC1	6464	P29353	LCP2	3937	Q13094	Brass et al.	no	interacts with HIV-sim
1c6xA	protease	3braA	BACE1	23621	P56817	NCSTN	23385	Q92542	Chertova et al.	no	interacts with HIV-sim
1c1cA	reverse transcriptase	1j4wA	FUBP1	8880	Q96AE4	GTF2H1	2965	P32780	Zhou et al.	no	interacts with HIV-sim	Tat	TRANSACTIVATING REGULATORY PROTEIN, TAT PROTEIN, TAT
1wjbA	integrase	6paxA	PAX6	5080	P26367	INADL	10207	Q8NI35	Yeung et al.	no	interacts with HIV-sim
1s1vA	reverse transcriptase	1ft8E	NXF1	10482	Q9UBU9	SFRS7	6432	Q16629	Yeung et al.	no	interacts with HIV-sim		TRANSACTIVATING REGULATORY PROTEIN
1ikyA	reverse transcriptase	1tceA	SHC1	6464	P29353	EPS8	2059	Q12929	Brass et al.	no	interacts with HIV-sim
1f23A	gp41	1syqA	VCL	7414	P18206	CLTC	1213	Q00610	Chertova et al.	no	interacts with HIV-sim	Nef
1dlbA	gp41	2v1yB	PIK3R1	5295	P27986	PFN1	5216	P07737	Chertova et al.	no	interacts with HIV-sim
1qr8A	gp41	1debA	APC	324	P25054	CTBP1	1487	Q13363	Yeung et al.	no	interacts with HIV-sim
1a8o	capsid	2bxbB	ALB	213	Q5D0D7	ALB			Chertova et al.	no	is HIV-sim	Envelope surface glycoprotein gp120, Envelope transmembrane glycoprotein gp41	TRANSACTIVATING REGULATORY PROTEIN
1f23C	gp41	2ficB	BIN1	274	O00499	ATXN2	6311	Q99700	Konig et al.	no	interacts with HIV-sim
1wjbA	integrase	1cf7A	E2F4	1874	Q16254	BRCA1	672	P38398	Zhou et al.	no	interacts with HIV-sim
1ce0A	gp41	2qa7C	HIP1	3092	O00291	CLTA	1211	P09496	Konig et al., Chertova et al.	no	interacts with HIV-sim
2cmrA	gp41	1k04A	PTK2	5747	Q05397	ITGAV	3685	P06756	Chertova et al.	yes	interacts with HIV-sim	Tat, Envelope surface glycoprotein gp120	TRANSACTIVATING REGULATORY PROTEIN
2p3aA	protease	2f3eB	BACE1	23621	P56817	NCSTN	23385	Q92542	Chertova et al.	no	interacts with HIV-sim
1szt	gp41	1rw6A	APP	351	P05067	PSEN2	5664	P49810	Konig et al.	no	interacts with HIV-sim
2b6aA	reverse transcriptase	2ew9A	ATP7B	540	P35670	ATOX1	475	O00244	Zhou et al.	no	interacts with HIV-sim
2cmrA	gp41	1qjbB	YWHAZ	7534	P63104	SNF1LK	150094	P57059	Zhou et al.	no	interacts with HIV-sim
1t05A	reverse transcriptase	1qu6A	EIF2AK2	5610	P19525	PTGES3	10728	Q15185	Konig et al.	no	interacts with HIV-sim	Vpr
1qr8A	gp41	2v1yB	PIK3R1	5295	P27986	ARHGAP1	392	Q07960	Chertova et al.	no	interacts with HIV-sim
1fkpB	reverse transcriptase	1ft8E	NXF1	10482	Q9UBU9	NUP214	8021	P35658	Konig et al.	yes	interacts with HIV-sim	Rev	GAG POLYPROTEIN, PR55GAG, GAG, GAG PROTEIN, GAG-POL POLYPROTEIN, PR160GAG-POL, ART/TRS, ANTI-REPRESSION TRANSACTIVATOR PROTEIN, REV PROTEIN, SOR PROTEIN, VIRION INFECTIVITY FACTOR, VIF, R ORF PROTEIN, VPR PROTEIN, VPU PROTEIN, U ORF PROTEIN, VPU PRECURSOR
2p3dA	protease	2ohuA	BACE1	23621	P56817	PDIA3	2923	P30101	Zhou et al., Chertova et al.	no	interacts with HIV-sim	Envelope surface glycoprotein gp120
1k6yB	integrase	1s3xA	HSPA1B	3304	P08107	YWHAZ	7534	P63104	Chertova et al.	no	interacts with HIV-sim
1t05B	reverse transcriptase	1qu6A	EIF2AK2	5610	P19525	STAT1	6772	P42224	Chertova et al.	no	interacts with HIV-sim		TRANSACTIVATING REGULATORY PROTEIN
1favA	gp41	1h88B	CEBPB	1051	P17676	EP300	2033	Q09472	Konig et al.	no	interacts with HIV-sim	Vpr, Tat	TAT PROTEIN
1rpiA	protease	2q11A	BACE1	23621	P56817	PDIA3	2923	P30101	Zhou et al., Chertova et al.	no	interacts with HIV-sim	Envelope surface glycoprotein gp120
1rtjB	reverse transcriptase	1mb8A	PLEC1	5339	Q15149	MSN	4478	P26038	Yeung et al., Chertova et al., Cantin et al.	no	interacts with HIV-sim	Envelope surface glycoprotein gp120	GAG PROTEIN
1ikvA	reverse transcriptase	1tceA	SHC1	6464	P29353	ITGB3	3690	P05106	Chertova et al.	no	interacts with HIV-sim	Tat
1ce0B	gp41	1a02F	FOS	2353	P01100	MAP3K7	6885	O43318	Zhou et al.	no	interacts with HIV-sim
2cmrA	gp41	2o02B	YWHAZ	7534	P63104	AKT1	207	P31749	Brass et al., Zhou et al.	no	interacts with HIV-sim
1ex4A	integrase	2yuqA	ITK	3702	Q08881	KHDRBS1	10657	Q07666	Konig et al.	no	interacts with HIV-sim	Rev	ANTI-REPRESSION TRANSACTIVATOR PROTEIN
1f23D	gp41	1eqfA	TAF1	6872	P21675	HMGB1	3146	P09429	Konig et al.	no	interacts with HIV-sim
1rtiA	reverse transcriptase	1mb8A	PLEC1	5339	Q15149	ACTG1	71	P63261	Chertova et al.	yes	interacts with HIV-sim	matrix, nucleocapsid, retropepsin
3cyoA	gp41	1m5iA	APC	324	P25054	CTBP1	1487	Q13363	Yeung et al.	no	interacts with HIV-sim
3cyoA	gp41	3brtC	IKBKB	3551	O14920	HSP90AA1	3320	P07900	Chertova et al.	no	interacts with HIV-sim		TRANSACTIVATING REGULATORY PROTEIN
2cmrA	gp41	2cprA	EXOSC10	5394	Q01780	EXOSC10	5394	Q01780	Konig et al.	no	interacts with HIV-sim
1hniA	reverse transcriptase	1jfiC	TBP	6908	P20226	SUB1	10923	P53999	Konig et al.	no	interacts with HIV-sim	Tat	TAT PROTEIN, TRANSACTIVATING REGULATORY PROTEIN
1ce0B	gp41	1bf5A	STAT1	6772	P42224	JAK1	3716	P23458	Brass et al., Zhou et al.	no	interacts with HIV-sim
1hiwA	matrix	2h80A	STARD13	90627	Q9Y3M8	TUBA4A	7277	P68366	Chertova et al.	no	interacts with HIV-sim	Tat	ANTI-REPRESSION TRANSACTIVATOR PROTEIN, TRANSACTIVATING REGULATORY PROTEIN
1l6nA	capsid, matrix	1o9kE	RB1	5925	P06400	NCOA6	23054	Q14686	Konig et al.	no	interacts with HIV-sim
2cmrA	gp41	2b05A	YWHAG	7532	P61981	BCLAF1	9774	Q9NYF8	Zhou et al.	no	interacts with HIV-sim
3cp1A	gp41	2v1yB	PIK3R1	5295	P27986	CENTG1	116986	Q99490	Brass et al.	no	interacts with HIV-sim
1f23F	gp41	2v1yB	PIK3R1	5295	P27986	RAC1	5879	P63000	Chertova et al.	no	interacts with HIV-sim	Nef	NEGATIVE FACTOR, 3'ORF, F-PROTEIN, NEF PROTEIN
1lw2A	reverse transcriptase	1q8kA	EIF2S1	1965	P05198	EIF2B3	8891	Q9NR50	Yeung et al.	no	interacts with HIV-sim
2cmrA	gp41	2o02A	YWHAZ	7534	P63104	YWHAZ	7534	P63104	Chertova et al.	no	interacts with HIV-sim
1k6tA	protease	3braA	BACE1	23621	P56817	NCSTN	23385	Q92542	Chertova et al.	no	interacts with HIV-sim
1hqeA	reverse transcriptase	1tceA	SHC1	6464	P29353	LCP2	3937	Q13094	Brass et al.	no	interacts with HIV-sim
1f23D	gp41	1urfA	PKN1	5585	Q16512	CD44	960	P16070	Chertova et al.	no	interacts with HIV-sim
1qmcB	integrase	1hsq	PLCG1	5335	P19174	EEF1A1	1915	P68104	Saphire et al.	no	interacts with HIV-sim	matrix, integrase, Tat	TRANSACTIVATING REGULATORY PROTEIN, GAG PROTEIN, GAG POLYPROTEIN
1df5A	gp41	1rw6A	APP	351	P05067	APBA2BP	63941	Q96P71	Konig et al.	no	interacts with HIV-sim
1fkoA	reverse transcriptase	1jfiC	TBP	6908	P20226	SUB1	10923	P53999	Konig et al.	no	interacts with HIV-sim	Tat	TAT PROTEIN, TRANSACTIVATING REGULATORY PROTEIN
2hmiA	reverse transcriptase	1rjaA	PTK6	5753	Q13882	KHDRBS1	10657	Q07666	Konig et al.	no	interacts with HIV-sim	Rev	ANTI-REPRESSION TRANSACTIVATOR PROTEIN
2p3dA	protease	1sgzA	BACE1	23621	P56817	NCSTN	23385	Q92542	Chertova et al.	no	interacts with HIV-sim
1f23A	gp41	1qgrA	KPNB1	3837	Q14974	NUP50	10762	Q9UKX7	Konig et al.	no	interacts with HIV-sim		GAG POLYPROTEIN, PR55GAG, GAG, GAG PROTEIN, GAG-POL POLYPROTEIN, PR160GAG-POL, ART/TRS, ANTI-REPRESSION TRANSACTIVATOR PROTEIN, REV PROTEIN, SOR PROTEIN, VIRION INFECTIVITY FACTOR, VIF, R ORF PROTEIN, VPR PROTEIN, VPU PROTEIN, U ORF PROTEIN, VPU PRECURSOR
1hosA	protease	1lyaA	CTSD	1509	P07339	FN1	2335	P02751	Chertova et al.	no	interacts with HIV-sim	retropepsin, Envelope surface glycoprotein gp160, precursor, Envelope surface glycoprotein gp120, Envelope transmembrane glycoprotein gp41
1qbuB	protease	1lyaA	CTSD	1509	P07339	CD4	920	P01730	Brass et al., Zhou et al.	yes	interacts with HIV-sim	Vif, Vpu, Envelope surface glycoprotein gp160, precursor, Envelope surface glycoprotein gp120, Envelope transmembrane glycoprotein gp41, Nef	VPU PRECURSOR, TRANSACTIVATING REGULATORY PROTEIN, GLYCOPROTEIN GP120=ENVELOP GLYCOPROTEIN, SOR PROTEIN, ENV PROTEIN, ENVELOPE POLYPROTEIN VARIANT, VPU PROTEIN, ENVELOPE POLYPROTEIN GP160 PRECURSOR, ENVELOPE POLYPROTEIN; NCBI GI: 328423, GAG POLYPROTEIN, PR55GAG, GAG, GAG PROTEIN, NEGATIVE FACTOR, 3'ORF, F-PROTEIN, NEF PROTEIN, GAG-POL POLYPROTEIN, PR160GAG-POL, ART/TRS, ANTI-REPRESSION TRANSACTI…
1f23A	gp41	1ywtA	SFN	2810	P31947	CHST1	8534	O43916	Konig et al., Zhou et al.	no	interacts with HIV-sim
1hysA	reverse transcriptase	2gl6A	CKMT2	1160	P17540	C1orf103	55791	Q5T3J3	Brass et al.	no	interacts with HIV-sim
1f23F	gp41	1t2kC	JUN	3725	P05412	BRCA1	672	P38398	Zhou et al.	no	interacts with HIV-sim
1k34A	gp41	1nvpD	GTF2A2	2958	P52657	GTF2A1	2957	P52655	Zhou et al.	no	interacts with HIV-sim		TRANSACTIVATING REGULATORY PROTEIN
3cp1A	gp41	3brtD	IKBKG	8517	Q9Y6K9	NFKB1	4790	P19838	Zhou et al., Yeung et al.	no	interacts with HIV-sim	retropepsin, Vpr, Tat, Envelope surface glycoprotein gp120	TRANSACTIVATING REGULATORY PROTEIN, VPU PRECURSOR
2p3aA	protease	2f3fC	BACE1	23621	P56817	PDIA3	2923	P30101	Zhou et al., Chertova et al.	no	interacts with HIV-sim	Envelope surface glycoprotein gp120
1hniA	reverse transcriptase	1aw0	ATP7A	538	Q04656	ATOX1	475	O00244	Zhou et al.	no	interacts with HIV-sim
1rt2A	reverse transcriptase	1ft8E	NXF1	10482	Q9UBU9	UBQLN4	56893	Q9NRR5	Brass et al.	no	interacts with HIV-sim
1eetA	reverse transcriptase	1jfiC	TBP	6908	P20226	HMGB1	3146	P09429	Konig et al.	no	interacts with HIV-sim
1ex4A	integrase	1hsq	PLCG1	5335	P19174	GTF2H1	2965	P32780	Zhou et al.	no	interacts with HIV-sim	Tat	TRANSACTIVATING REGULATORY PROTEIN, TAT PROTEIN, TAT
1rthA	reverse transcriptase	1picA	PIK3R1	5295	P27986	AKT1	207	P31749	Brass et al., Zhou et al.	no	interacts with HIV-sim
1wjbA	integrase	1pog	POU2F1	5451	P14859	BRCA1	672	P38398	Zhou et al.	no	interacts with HIV-sim
1f23A	gp41	1nwmX	GGA1	26088	Q9UJY5	CLTC	1213	Q00610	Chertova et al.	no	interacts with HIV-sim	Nef
1ihwB	integrase	2yupA	SORBS3	10174	O60504	MAPK1	5594	P28482	Cantin et al.	no	interacts with HIV-sim	matrix, p6, reverse transcriptase, Vif, Tat, Rev, Nef
1dtqA	reverse transcriptase	1kviA	ATP7A	538	Q04656	ATOX1	475	O00244	Zhou et al.	no	interacts with HIV-sim
2hmiA	reverse transcriptase	1ft8E	NXF1	10482	Q9UBU9	NUP98	4928	P52948	Konig et al., Yeung et al.	yes	interacts with HIV-sim	Rev	GAG POLYPROTEIN, PR55GAG, GAG, GAG PROTEIN, GAG-POL POLYPROTEIN, PR160GAG-POL, ART/TRS, ANTI-REPRESSION TRANSACTIVATOR PROTEIN, REV PROTEIN, SOR PROTEIN, VIRION INFECTIVITY FACTOR, VIF, R ORF PROTEIN, VPR PROTEIN, VPU PROTEIN, U ORF PROTEIN, VPU PRECURSOR
2b7zA	protease	2f3fC	BACE1	23621	P56817	PDIA3	2923	P30101	Zhou et al., Chertova et al.	no	interacts with HIV-sim	Envelope surface glycoprotein gp120
1hvc	protease	1lyaA	CTSD	1509	P07339	CD4	920	P01730	Brass et al., Zhou et al.	no	interacts with HIV-sim	Vif, Vpu, Envelope surface glycoprotein gp160, precursor, Envelope surface glycoprotein gp120, Envelope transmembrane glycoprotein gp41, Nef	VPU PRECURSOR, TRANSACTIVATING REGULATORY PROTEIN, GLYCOPROTEIN GP120=ENVELOP GLYCOPROTEIN, SOR PROTEIN, ENV PROTEIN, ENVELOPE POLYPROTEIN VARIANT, VPU PROTEIN, ENVELOPE POLYPROTEIN GP160 PRECURSOR, ENVELOPE POLYPROTEIN; NCBI GI: 328423, GAG POLYPROTEIN, PR55GAG, GAG, GAG PROTEIN, NEGATIVE FACTOR, 3'ORF, F-PROTEIN, NEF PROTEIN, GAG-POL POLYPROTEIN, PR160GAG-POL, ART/TRS, ANTI-REPRESSION TRANSACTI…
1df4A	gp41	1wer	RASA1	5921	P20936	ARHGAP1	392	Q07960	Chertova et al.	no	interacts with HIV-sim
3cyoA	gp41	1usdA	VASP	7408	P50552	ZYX	7791	Q15942	Konig et al.	no	interacts with HIV-sim
1ex4A	integrase	1h92A	LCK	3932	P06239	CD48	962	P09326	Saphire et al.	no	interacts with HIV-sim
1df5A	gp41	1l3eB	EP300	2033	Q09472	NCOA3	8202	Q9Y6Q9	Yeung et al.	no	interacts with HIV-sim		TRANSACTIVATING REGULATORY PROTEIN
2q63A	protease	2qk5A	BACE1	23621	P56817	NCSTN	23385	Q92542	Chertova et al.	no	interacts with HIV-sim
1c1cB	reverse transcriptase	1qu6A	EIF2AK2	5610	P19525	STAT1	6772	P42224	Chertova et al.	no	interacts with HIV-sim		TRANSACTIVATING REGULATORY PROTEIN
1hiwC	matrix	2dkyA	DLC1	10395	Q96QB1	AKT1	207	P31749	Brass et al., Zhou et al.	no	interacts with HIV-sim
1fkpA	reverse transcriptase	1j4wA	FUBP1	8880	Q96AE4	VIM	7431	P08670	Chertova et al.	yes	interacts with HIV-sim	retropepsin
1rtiA	reverse transcriptase	1yjrA	ATP7A	538	Q04656	ATOX1	475	O00244	Zhou et al.	no	interacts with HIV-sim
2i4dB	protease	2ikoA	REN	5972	P00797	ATP6AP2	10159	O75787	Chertova et al.	no	interacts with HIV-sim
1sv5A	reverse transcriptase	1qu6A	EIF2AK2	5610	P19525	MAP3K7IP2	23118	Q9NYJ8	Yeung et al.	no	interacts with HIV-sim
1ztzA	protease	3braA	BACE1	23621	P56817	NCSTN	23385	Q92542	Chertova et al.	no	interacts with HIV-sim
1difB	protease	1lyaB	CTSD	1509	P07339	CD4	920	P01730	Brass et al., Zhou et al.	yes	interacts with HIV-sim	Vif, Vpu, Envelope surface glycoprotein gp160, precursor, Envelope surface glycoprotein gp120, Envelope transmembrane glycoprotein gp41, Nef	VPU PRECURSOR, TRANSACTIVATING REGULATORY PROTEIN, GLYCOPROTEIN GP120=ENVELOP GLYCOPROTEIN, SOR PROTEIN, ENV PROTEIN, ENVELOPE POLYPROTEIN VARIANT, VPU PROTEIN, ENVELOPE POLYPROTEIN GP160 PRECURSOR, ENVELOPE POLYPROTEIN; NCBI GI: 328423, GAG POLYPROTEIN, PR55GAG, GAG, GAG PROTEIN, NEGATIVE FACTOR, 3'ORF, F-PROTEIN, NEF PROTEIN, GAG-POL POLYPROTEIN, PR160GAG-POL, ART/TRS, ANTI-REPRESSION TRANSACTI…
1u57A	p2	1a02J	JUN	3725	P05412	PIN1	5300	Q13526	Cantin et al.	no	interacts with HIV-sim
1f23F	gp41	1fosE	FOS	2353	P01100	SUMO1	7341	P63165	Saphire et al.	no	interacts with HIV-sim	p6
1klmA	reverse transcriptase	2ew9A	ATP7B	540	P35670	ATOX1	475	O00244	Zhou et al.	no	interacts with HIV-sim
1ce0A	gp41	3brtC	IKBKB	3551	O14920	NCOA3	8202	Q9Y6Q9	Yeung et al.	no	interacts with HIV-sim		TRANSACTIVATING REGULATORY PROTEIN
1k34A	gp41	1l3eB	EP300	2033	Q09472	KLF2	10365	Q9Y5W3	Zhou et al.	no	interacts with HIV-sim
1szt	gp41	1uk0A	PARP1	142	P09874	NCOA6	23054	Q14686	Konig et al.	no	interacts with HIV-sim
1bqnA	reverse transcriptase	1qu6A	EIF2AK2	5610	P19525	STAT1	6772	P42224	Chertova et al.	no	interacts with HIV-sim		TRANSACTIVATING REGULATORY PROTEIN
2cmrA	gp41	1hciA	ACTN2	88	P35609	TTN	7273	Q8WZ42	Chertova et al.	no	interacts with HIV-sim
1l6nA	capsid, matrix	1gh6B	RB1	5925	P06400	PPIA	5478	P62937	Chertova et al., Saphire et al., Cantin et al.	yes	interacts with HIV-sim	Pr55(Gag), matrix, capsid, Vif, Nef	GAG PROTEIN, P26, P17, P24GAG, SOR PROTEIN, GAG-POL POLYPROTEIN, GAG POLYPROTEIN, ENVELOPE POLYPROTEIN GP160 PRECURSOR, ENVELOPE POLYPROTEIN; NCBI GI: 328423, PR55GAG, GAG, PR160GAG-POL, ART/TRS, ANTI-REPRESSION TRANSACTIVATOR PROTEIN, REV PROTEIN, VIRION INFECTIVITY FACTOR, VIF, R ORF PROTEIN, VPR PROTEIN, VPU PROTEIN, U ORF PROTEIN, VPU PRECURSOR
2cmrA	gp41	2c1nA	YWHAZ	7534	P63104	PCTK1	5127	Q00536	Yeung et al.	no	interacts with HIV-sim
2b7zA	protease	2qp8A	BACE1	23621	P56817	NCSTN	23385	Q92542	Chertova et al.	no	interacts with HIV-sim
1qmcB	integrase	1zsgA	ARHGEF7	8874	Q14155	CDC42	998	P60953	Chertova et al.	no	interacts with HIV-sim	Nef
1rtiA	reverse transcriptase	1j4wA	FUBP1	8880	Q96AE4	VIM	7431	P08670	Chertova et al.	yes	interacts with HIV-sim	retropepsin
1s1tA	reverse transcriptase	2ropA	ATP7B	540	P35670	ATOX1	475	O00244	Zhou et al.	no	interacts with HIV-sim
1u57A	p2	1uklC	SREBF2	6721	Q12772	EP300	2033	Q09472	Konig et al.	no	interacts with HIV-sim	Vpr, Tat	TAT PROTEIN
1c0uA	reverse transcriptase	1ft8E	NXF1	10482	Q9UBU9	SFRS7	6432	Q16629	Yeung et al.	no	interacts with HIV-sim		TRANSACTIVATING REGULATORY PROTEIN
1bqnA	reverse transcriptase	1qu6A	EIF2AK2	5610	P19525	CDC42	998	P60953	Chertova et al.	no	interacts with HIV-sim	Nef
2p3aA	protease	2p83C	BACE1	23621	P56817	NCSTN	23385	Q92542	Chertova et al.	no	interacts with HIV-sim
1mtrA	protease	1lyaA	CTSD	1509	P07339	CD4	920	P01730	Brass et al., Zhou et al.	yes	interacts with HIV-sim	Vif, Vpu, Envelope surface glycoprotein gp160, precursor, Envelope surface glycoprotein gp120, Envelope transmembrane glycoprotein gp41, Nef	VPU PRECURSOR, TRANSACTIVATING REGULATORY PROTEIN, GLYCOPROTEIN GP120=ENVELOP GLYCOPROTEIN, SOR PROTEIN, ENV PROTEIN, ENVELOPE POLYPROTEIN VARIANT, VPU PROTEIN, ENVELOPE POLYPROTEIN GP160 PRECURSOR, ENVELOPE POLYPROTEIN; NCBI GI: 328423, GAG POLYPROTEIN, PR55GAG, GAG, GAG PROTEIN, NEGATIVE FACTOR, 3'ORF, F-PROTEIN, NEF PROTEIN, GAG-POL POLYPROTEIN, PR160GAG-POL, ART/TRS, ANTI-REPRESSION TRANSACTI…
1ihvA	integrase	2jxbA	NCK2	8440	O43639	PKN2	5586	Q16513	Zhou et al.	no	interacts with HIV-sim
1dlbA	gp41	1m5iA	APC	324	P25054	CTBP1	1487	Q13363	Yeung et al.	no	interacts with HIV-sim
1u57A	p2	1gk4A	VIM	7431	P08670	SRRT	51593	-	Konig et al.	no	interacts with HIV-sim
1rt2A	reverse transcriptase	1yjrA	ATP7A	538	Q04656	ATOX1	475	O00244	Zhou et al.	no	interacts with HIV-sim
1df5A	gp41	2v1yB	PIK3R1	5295	P27986	AKT1	207	P31749	Brass et al., Zhou et al.	no	interacts with HIV-sim
1kj7B	protease	3braA	BACE1	23621	P56817	PDIA3	2923	P30101	Zhou et al., Chertova et al.	no	interacts with HIV-sim	Envelope surface glycoprotein gp120
1hysA	reverse transcriptase	2ew9A	ATP7B	540	P35670	ATOX1	475	O00244	Zhou et al.	no	interacts with HIV-sim
1ihvA	integrase	2ct3A	SORBS3	10174	O60504	KIAA0408	9729	Q6ZU52	Yeung et al.	no	interacts with HIV-sim
1df4A	gp41	2v1yB	PIK3R1	5295	P27986	JAK1	3716	P23458	Brass et al., Zhou et al.	no	interacts with HIV-sim
1f23A	gp41	2ficB	BIN1	274	O00499	ATXN2	6311	Q99700	Konig et al.	no	interacts with HIV-sim
1df5A	gp41	1rw6A	APP	351	P05067	EPB41	2035	P11171	Yeung et al.	no	interacts with HIV-sim
1odxB	protease	1lyaB	CTSD	1509	P07339	CD4	920	P01730	Brass et al., Zhou et al.	yes	interacts with HIV-sim	Vif, Vpu, Envelope surface glycoprotein gp160, precursor, Envelope surface glycoprotein gp120, Envelope transmembrane glycoprotein gp41, Nef	VPU PRECURSOR, TRANSACTIVATING REGULATORY PROTEIN, GLYCOPROTEIN GP120=ENVELOP GLYCOPROTEIN, SOR PROTEIN, ENV PROTEIN, ENVELOPE POLYPROTEIN VARIANT, VPU PROTEIN, ENVELOPE POLYPROTEIN GP160 PRECURSOR, ENVELOPE POLYPROTEIN; NCBI GI: 328423, GAG POLYPROTEIN, PR55GAG, GAG, GAG PROTEIN, NEGATIVE FACTOR, 3'ORF, F-PROTEIN, NEF PROTEIN, GAG-POL POLYPROTEIN, PR160GAG-POL, ART/TRS, ANTI-REPRESSION TRANSACTI…
1hqeA	reverse transcriptase	1jfiC	TBP	6908	P20226	SUB1	10923	P53999	Konig et al.	no	interacts with HIV-sim	Tat	TAT PROTEIN, TRANSACTIVATING REGULATORY PROTEIN
1f23F	gp41	2db7A	HEY1	23462	Q9Y5J3	LAPTM5	7805	Q13571	Brass et al.	no	interacts with HIV-sim
1f23A	gp41	1avoB	PSME1	5720	Q06323	VCL	7414	P18206	Chertova et al.	no	interacts with HIV-sim
1dloA	reverse transcriptase	2ropA	ATP7B	540	P35670	ATOX1	475	O00244	Zhou et al.	no	interacts with HIV-sim
2b7zA	protease	2ikoA	REN	5972	P00797	ATP6AP2	10159	O75787	Chertova et al.	no	interacts with HIV-sim
1proA	protease	1lyaB	CTSD	1509	P07339	CD4	920	P01730	Brass et al., Zhou et al.	yes	interacts with HIV-sim	Vif, Vpu, Envelope surface glycoprotein gp160, precursor, Envelope surface glycoprotein gp120, Envelope transmembrane glycoprotein gp41, Nef	VPU PRECURSOR, TRANSACTIVATING REGULATORY PROTEIN, GLYCOPROTEIN GP120=ENVELOP GLYCOPROTEIN, SOR PROTEIN, ENV PROTEIN, ENVELOPE POLYPROTEIN VARIANT, VPU PROTEIN, ENVELOPE POLYPROTEIN GP160 PRECURSOR, ENVELOPE POLYPROTEIN; NCBI GI: 328423, GAG POLYPROTEIN, PR55GAG, GAG, GAG PROTEIN, NEGATIVE FACTOR, 3'ORF, F-PROTEIN, NEF PROTEIN, GAG-POL POLYPROTEIN, PR160GAG-POL, ART/TRS, ANTI-REPRESSION TRANSACTI…
3cp1A	gp41	1gk7A	VIM	7431	P08670	SRRT	51593	-	Konig et al.	no	interacts with HIV-sim
1dloB	reverse transcriptase	1qu6A	EIF2AK2	5610	P19525	CDC42	998	P60953	Chertova et al.	no	interacts with HIV-sim	Nef
1f23F	gp41	1uk0A	PARP1	142	P09874	NFKB1	4790	P19838	Zhou et al., Yeung et al.	no	interacts with HIV-sim	retropepsin, Vpr, Tat, Envelope surface glycoprotein gp120	TRANSACTIVATING REGULATORY PROTEIN, VPU PRECURSOR
1f23A	gp41	1seuA	TOP1	7150	P11387	NCOA6	23054	Q14686	Konig et al.	no	interacts with HIV-sim
1f23F	gp41	1t2kC	JUN	3725	P05412	NCOA3	8202	Q9Y6Q9	Yeung et al.	no	interacts with HIV-sim		TRANSACTIVATING REGULATORY PROTEIN
1ex4A	integrase	1bu1A	HCK	3055	P08631	IL6ST	3572	P40189	Yeung et al.	no	interacts with HIV-sim
1df5A	gp41	3bc1B	SYTL2	54843	Q9HCH5	NRXN1	9378	Q9ULB1	Yeung et al.	no	interacts with HIV-sim
1dloB	reverse transcriptase	1j4wA	FUBP1	8880	Q96AE4	GTF2H1	2965	P32780	Zhou et al.	no	interacts with HIV-sim	Tat	TRANSACTIVATING REGULATORY PROTEIN, TAT PROTEIN, TAT
1lwcA	reverse transcriptase	1mb8A	PLEC1	5339	Q15149	EGFR	1956	P00533	Brass et al.	no	interacts with HIV-sim
1j5oA	reverse transcriptase	1j4wA	FUBP1	8880	Q96AE4	GTF2H1	2965	P32780	Zhou et al.	no	interacts with HIV-sim	Tat	TRANSACTIVATING REGULATORY PROTEIN, TAT PROTEIN, TAT
1n6qA	reverse transcriptase	2hvzA	SFRS7	6432	Q16629	NXF1	10482	Q9UBU9	Konig et al.	no	interacts with HIV-sim
1ikwA	reverse transcriptase	1jfiC	TBP	6908	P20226	GTF2A1	2957	P52655	Zhou et al.	no	interacts with HIV-sim		TRANSACTIVATING REGULATORY PROTEIN
1l6nA	capsid, matrix	1uplB	CAB39	51719	Q9Y376	PRKAA1	5562	Q13131	Zhou et al.	no	interacts with HIV-sim
2cmrA	gp41	1oxzA	GGA1	26088	Q9UJY5	ARF1	375	P84077	Brass et al., Chertova et al.	no	interacts with HIV-sim	Nef	NEGATIVE FACTOR, 3'ORF, F-PROTEIN, NEF PROTEIN
2p3cA	protease	2vj6A	BACE1	23621	P56817	PDIA3	2923	P30101	Zhou et al., Chertova et al.	no	interacts with HIV-sim	Envelope surface glycoprotein gp120
1hpsA	protease	2ikoA	REN	5972	P00797	ATP6AP2	10159	O75787	Chertova et al.	no	interacts with HIV-sim
1ex4A	integrase	2hsp	PLCG1	5335	P19174	EGFR	1956	P00533	Brass et al.	no	interacts with HIV-sim
1favA	gp41	3brtD	IKBKG	8517	Q9Y6K9	TNFAIP3	7128	P21580	Chertova et al.	no	interacts with HIV-sim
1qmcA	integrase	2yupA	SORBS3	10174	O60504	KIAA0408	9729	Q6ZU52	Yeung et al.	no	interacts with HIV-sim
1f23D	gp41	2v1yB	PIK3R1	5295	P27986	LCK	3932	P06239	Saphire et al.	no	interacts with HIV-sim	Envelope surface glycoprotein gp160, precursor, Envelope surface glycoprotein gp120, Nef	TRANSACTIVATING REGULATORY PROTEIN, NEGATIVE FACTOR, 3'ORF, F-PROTEIN, NEF PROTEIN
1qs4C	integrase	1mwpA	APP	351	P05067	FBLN1	2192	P23142	Chertova et al.	no	interacts with HIV-sim
1ihvA	integrase	2feiA	CD2AP	23607	Q9Y5K6	CAPZA1	829	P52907	Chertova et al.	no	interacts with HIV-sim
1ce0B	gp41	1av1A	APOA1	335	P02647	GPLD1	2822	P80108	Yeung et al.	no	interacts with HIV-sim
2qhyA	protease	2qk5A	BACE1	23621	P56817	PDIA3	2923	P30101	Zhou et al., Chertova et al.	no	interacts with HIV-sim	Envelope surface glycoprotein gp120
1a8o	capsid	1e7cA	ALB	213	P02768	APOE	348	P02649	Chertova et al.	no	interacts with HIV-sim	Envelope surface glycoprotein gp120	TRANSACTIVATING REGULATORY PROTEIN
2jygA	capsid	2fi2A	MZF1	7593	P28698	FHL3	2275	Q13643	Brass et al.	no	interacts with HIV-sim
2cmrA	gp41	1wr6D	GGA3	23163	Q9NZ52	CLTC	1213	Q00610	Chertova et al.	no	interacts with HIV-sim	Nef
2cmrA	gp41	2rajA	SNX9	51429	Q9Y5X1	DNM2	1785	P50570	Konig et al.	no	interacts with HIV-sim
1szt	gp41	1lotA	GC	2638	P02774	C3	718	P01024	Chertova et al.	no	interacts with HIV-sim	Envelope surface glycoprotein gp120
1bqnA	reverse transcriptase	1tceA	SHC1	6464	P29353	BCR	613	P11274	Zhou et al.	no	interacts with HIV-sim
2cmrA	gp41	2j1dG	DAAM1	23002	Q9Y4D1	RHOA	387	P61586	Chertova et al.	no	interacts with HIV-sim
2p3dA	protease	2qmdA	BACE1	23621	P56817	NCSTN	23385	Q92542	Chertova et al.	no	interacts with HIV-sim
1f23A	gp41	1tr2B	VCL	7414	P18206	CLTC	1213	Q00610	Chertova et al.	no	interacts with HIV-sim	Nef
1c1cA	reverse transcriptase	1mb8A	PLEC1	5339	Q15149	EGFR	1956	P00533	Brass et al.	no	interacts with HIV-sim
1s9gA	reverse transcriptase	1tceA	SHC1	6464	P29353	LCP2	3937	Q13094	Brass et al.	no	interacts with HIV-sim
1u57A	p2	1bf5A	STAT1	6772	P42224	RAC1	5879	P63000	Chertova et al.	no	interacts with HIV-sim	Nef	NEGATIVE FACTOR, 3'ORF, F-PROTEIN, NEF PROTEIN
1hquA	reverse transcriptase	1ft8E	NXF1	10482	Q9UBU9	UBQLN4	56893	Q9NRR5	Brass et al.	no	interacts with HIV-sim
1f23E	gp41	1yd8G	GGA3	23163	Q9NZ52	TSG101	7251	Q99816	Chertova et al., Cantin et al.	no	interacts with HIV-sim	p6	GAG PROTEIN, GAG POLYPROTEIN
2p3cA	protease	2qmdA	BACE1	23621	P56817	NCSTN	23385	Q92542	Chertova et al.	no	interacts with HIV-sim
2rkiA	reverse transcriptase	1j4wA	FUBP1	8880	Q96AE4	VIM	7431	P08670	Chertova et al.	yes	interacts with HIV-sim	retropepsin
1favA	gp41	2k1aA	ITGA2B	3674	P08514	F2	2147	P00734	Zhou et al.	no	interacts with HIV-sim	Envelope surface glycoprotein gp120
1g9nG	gp120	1ywhM	PLAUR	5329	Q03405	EEF1A1	1915	P68104	Saphire et al.	no	interacts with HIV-sim	matrix, integrase, Tat	TRANSACTIVATING REGULATORY PROTEIN, GAG PROTEIN, GAG POLYPROTEIN
2b4jB	integrase	1mwpA	APP	351	P05067	EPB41	2035	P11171	Yeung et al.	no	interacts with HIV-sim
3cp1A	gp41	1nhlA	SNAP23	8773	O00161	VAMP8	8673	Q9BV40	Chertova et al.	no	interacts with HIV-sim
1qr9A	gp41	1jocA	EEA1	8411	Q15075	RAB5C	5878	P51148	Chertova et al.	no	interacts with HIV-sim
1ex4A	integrase	1g83A	FYN	2534	P06241	PTPRC	5788	P08575	Chertova et al.	no	interacts with HIV-sim	Envelope surface glycoprotein gp120
1ihwB	integrase	2jxbA	NCK2	8440	O43639	PKN2	5586	Q16513	Zhou et al.	no	interacts with HIV-sim
1dlbA	gp41	2v1yB	PIK3R1	5295	P27986	JAK1	3716	P23458	Brass et al., Zhou et al.	no	interacts with HIV-sim
1df4A	gp41	1rw6A	APP	351	P05067	GAPDH	2597	P04406	Saphire et al., Cantin et al.	no	interacts with HIV-sim
1k34A	gp41	1kw2A	GC	2638	P02774	ACTA1	58	P68133	Cantin et al.	no	interacts with HIV-sim	matrix, retropepsin
1suqA	reverse transcriptase	1ft8E	NXF1	10482	Q9UBU9	NUP214	8021	P35658	Konig et al.	yes	interacts with HIV-sim	Rev	GAG POLYPROTEIN, PR55GAG, GAG, GAG PROTEIN, GAG-POL POLYPROTEIN, PR160GAG-POL, ART/TRS, ANTI-REPRESSION TRANSACTIVATOR PROTEIN, REV PROTEIN, SOR PROTEIN, VIRION INFECTIVITY FACTOR, VIF, R ORF PROTEIN, VPR PROTEIN, VPU PROTEIN, U ORF PROTEIN, VPU PRECURSOR
1ce0B	gp41	1junB	JUN	3725	P05412	TCF20	6942	Q9UGU0	Konig et al.	no	interacts with HIV-sim
1ikyA	reverse transcriptase	1qu6A	EIF2AK2	5610	P19525	STAT1	6772	P42224	Chertova et al.	no	interacts with HIV-sim		TRANSACTIVATING REGULATORY PROTEIN
2b4jB	integrase	1mwpA	APP	351	P05067	APOE	348	P02649	Chertova et al.	no	interacts with HIV-sim	Envelope surface glycoprotein gp120	TRANSACTIVATING REGULATORY PROTEIN
1wjcA	integrase	2cqrA	DNAJC1	64215	Q96KC8	HSPA8	3312	P11142	Chertova et al., Cantin et al.	no	interacts with HIV-sim		TRANSACTIVATING REGULATORY PROTEIN, GAG PROTEIN
1f23C	gp41	2pp4A	RUNX1T1	862	Q06455	HDAC1	3065	Q13547	Konig et al.	no	interacts with HIV-sim		TRANSACTIVATING REGULATORY PROTEIN
1ce0B	gp41	2k1aA	ITGA2B	3674	P08514	VWF	7450	P04275	Konig et al.	no	interacts with HIV-sim
1dlbA	gp41	1wlxA	ACTN4	81	O43707	GSN	2934	P06396	Chertova et al.	no	interacts with HIV-sim
2cmrA	gp41	1ib1C	YWHAZ	7534	P63104	YWHAZ			Chertova et al.	no	is HIV-sim
2jylA	capsid	2fi2A	MZF1	7593	P28698	FHL3	2275	Q13643	Brass et al.	no	interacts with HIV-sim
1f23A	gp41	2rd0B	PIK3R1	5295	P27986	GTF2H1	2965	P32780	Zhou et al.	no	interacts with HIV-sim	Tat	TRANSACTIVATING REGULATORY PROTEIN, TAT PROTEIN, TAT
2cmrA	gp41	2btpA	YWHAQ	10971	P27348	KCNK9	51305	Q9NPC2	Brass et al.	no	interacts with HIV-sim
1u57A	p2	1fzbF	FGG	2266	P02679	ITGAM	3684	P11215	Chertova et al.	no	interacts with HIV-sim	Envelope surface glycoprotein gp120, Nef
1g9nG	gp120	1ywhG	PLAUR	5329	Q03405	ITGAM	3684	P11215	Chertova et al.	no	interacts with HIV-sim	Envelope surface glycoprotein gp120, Nef
1c1cB	reverse transcriptase	1j4wA	FUBP1	8880	Q96AE4	GTF2H1	2965	P32780	Zhou et al.	no	interacts with HIV-sim	Tat	TRANSACTIVATING REGULATORY PROTEIN, TAT PROTEIN, TAT
1suqA	reverse transcriptase	1jfiC	TBP	6908	P20226	GTF2A1	2957	P52655	Zhou et al.	no	interacts with HIV-sim		TRANSACTIVATING REGULATORY PROTEIN
1f23A	gp41	1usdA	VASP	7408	P50552	ACTA1	58	P68133	Cantin et al.	no	interacts with HIV-sim	matrix, retropepsin
2p3cA	protease	2va5A	BACE1	23621	P56817	NCSTN	23385	Q92542	Chertova et al.	no	interacts with HIV-sim
1favA	gp41	1debA	APC	324	P25054	IQGAP1	8826	P46940	Chertova et al.	no	interacts with HIV-sim
7upjB	protease	2yujA	UFD1L	7353	Q92890	VCP	7415	P55072	Chertova et al.	no	interacts with HIV-sim
2p3dA	protease	1xn2D	BACE1	23621	P56817	PDIA3	2923	P30101	Zhou et al., Chertova et al.	no	interacts with HIV-sim	Envelope surface glycoprotein gp120
1a8kE	protease	1tzsA	CTSE	1510	P14091	BAT3	7917	P46379	Zhou et al.	no	interacts with HIV-sim
1ex4A	integrase	2gqiA	RASA1	5921	P20936	PTPRC	5788	P08575	Chertova et al.	no	interacts with HIV-sim	Envelope surface glycoprotein gp120
1ikwA	reverse transcriptase	1qu6A	EIF2AK2	5610	P19525	PTGES3	10728	Q15185	Konig et al.	no	interacts with HIV-sim	Vpr
1szt	gp41	1jm7A	BRCA1	672	P38398	VCP	7415	P55072	Chertova et al.	no	interacts with HIV-sim
2nxzA	gp120	2fd6U	PLAUR	5329	Q03405	ITGAM	3684	P11215	Chertova et al.	no	interacts with HIV-sim	Envelope surface glycoprotein gp120, Nef
2cmrA	gp41	1tknA	APP	351	P05067	CHRNA7	1139	P36544	Konig et al.	no	interacts with HIV-sim
1ihvA	integrase	3dlmA	SETDB1	9869	Q15047	MRPL44	65080	Q9H9J2	Zhou et al.	no	interacts with HIV-sim
1u57A	p2	1gk4D	VIM	7431	P08670	VIM	7431	P08670	Chertova et al.	no	interacts with HIV-sim	retropepsin
1u57A	p2	1s1cY	ROCK1	6093	Q13464	LIMK2	3985	P53671	Konig et al.	no	interacts with HIV-sim
2cmrA	gp41	2btpB	YWHAQ	10971	P27348	KCNK9	51305	Q9NPC2	Brass et al.	no	interacts with HIV-sim
1f23B	gp41	1rw6A	APP	351	P05067	FBLN1	2192	P23142	Chertova et al.	no	interacts with HIV-sim
1suqA	reverse transcriptase	2rd7A	C8A	731	P07357	CD59	966	P13987	Cantin et al.	no	interacts with HIV-sim	Envelope surface glycoprotein gp120	GAG PROTEIN
2b6aA	reverse transcriptase	1ft8E	NXF1	10482	Q9UBU9	NUP153	9972	P49790	Brass et al., Konig et al.	yes	interacts with HIV-sim	Rev	GAG POLYPROTEIN, PR55GAG, GAG, GAG PROTEIN, GAG-POL POLYPROTEIN, PR160GAG-POL, ART/TRS, ANTI-REPRESSION TRANSACTIVATOR PROTEIN, REV PROTEIN, SOR PROTEIN, VIRION INFECTIVITY FACTOR, VIF, R ORF PROTEIN, VPR PROTEIN, VPU PROTEIN, U ORF PROTEIN, VPU PRECURSOR
1a8o	capsid	1am4B	ARHGAP1	392	Q07960	ARHGAP1			Chertova et al.	no	is HIV-sim
1df4A	gp41	1rw6A	APP	351	P05067	PSEN2	5664	P49810	Konig et al.	no	interacts with HIV-sim
1n49C	protease	3braA	BACE1	23621	P56817	PDIA3	2923	P30101	Zhou et al., Chertova et al.	no	interacts with HIV-sim	Envelope surface glycoprotein gp120
1f23A	gp41	1tr2A	VCL	7414	P18206	CLTC	1213	Q00610	Chertova et al.	no	interacts with HIV-sim	Nef
1f23E	gp41	1wq6A	RUNX1T1	862	Q06455	HSP90AA1	3320	P07900	Chertova et al.	no	interacts with HIV-sim		TRANSACTIVATING REGULATORY PROTEIN
1f23A	gp41	1zzpA	ABL1	25	P00519	ACTA1	58	P68133	Cantin et al.	no	interacts with HIV-sim	matrix, retropepsin
1f23A	gp41	2gd5D	VPS24	51652	Q9Y3E7	RAB11A	8766	P62491	Yeung et al., Chertova et al.	no	interacts with HIV-sim
1u57A	p2	1usdA	VASP	7408	P50552	ACTG1	71	P63261	Chertova et al.	no	interacts with HIV-sim	matrix, nucleocapsid, retropepsin
1qr9A	gp41	1fzaA	FGA	2243	P02671	THBS1	7057	P07996	Chertova et al.	no	interacts with HIV-sim	Tat, Envelope surface glycoprotein gp120	TRANSACTIVATING REGULATORY PROTEIN
1ex4A	integrase	1griB	GRB2	2885	P62993	JAK1	3716	P23458	Brass et al., Zhou et al.	no	interacts with HIV-sim
1ce0A	gp41	1nkpA	MYC	4609	P01106	GCN5L2	2648	Q92830	Brass et al.	no	interacts with HIV-sim	Tat	TAT PROTEIN, TRANSACTIVATING REGULATORY PROTEIN
2cmrA	gp41	1bf5A	STAT1	6772	P42224	BRCA1	672	P38398	Zhou et al.	no	interacts with HIV-sim
1a8o	capsid	1r8qE	PSCD2	9266	Q99418	ITGB2	3689	P05107	Chertova et al.	no	interacts with HIV-sim	Tat, Envelope surface glycoprotein gp120	TRANSACTIVATING REGULATORY PROTEIN
1k34A	gp41	1l3eB	EP300	2033	Q09472	MRE11A	4361	P49959	Konig et al., Zhou et al.	no	interacts with HIV-sim
2p3cA	protease	2ohsA	BACE1	23621	P56817	NCSTN	23385	Q92542	Chertova et al.	no	interacts with HIV-sim
1b6kB	protease	2qk5A	BACE1	23621	P56817	NCSTN	23385	Q92542	Chertova et al.	no	interacts with HIV-sim
1qs4A	integrase	1mwpA	APP	351	P05067	PSEN2	5664	P49810	Konig et al.	no	interacts with HIV-sim
1ce0C	gp41	1gk7A	VIM	7431	P08670	PSMA1	5682	P25786	Konig et al.	no	interacts with HIV-sim	integrase, Vif, Tat	TRANSACTIVATING REGULATORY PROTEIN, SOR PROTEIN
2cmrA	gp41	1k04A	PTK2	5747	Q05397	ITGB3	3690	P05106	Chertova et al.	no	interacts with HIV-sim	Tat
1u57A	p2	1fzaE	FGB	2244	P02675	FBLN1	2192	P23142	Chertova et al.	no	interacts with HIV-sim
1hefE	protease	1lyaA	CTSD	1509	P07339	FN1	2335	P02751	Chertova et al.	no	interacts with HIV-sim	retropepsin, Envelope surface glycoprotein gp160, precursor, Envelope surface glycoprotein gp120, Envelope transmembrane glycoprotein gp41
1szt	gp41	1sc7A	TOP1	7150	P11387	SUMO1	7341	P63165	Saphire et al.	no	interacts with HIV-sim	p6
1wjfA	integrase	1gt0C	POU2F1	5451	P14859	RELA	5970	Q04206	Brass et al., Konig et al., Zhou et al.	no	interacts with HIV-sim	Tat	TRANSACTIVATING REGULATORY PROTEIN, ANTI-REPRESSION TRANSACTIVATOR PROTEIN, VPU PRECURSOR
1favA	gp41	2e50P	SET	6418	Q01105	EP300	2033	Q09472	Konig et al.	no	interacts with HIV-sim	Vpr, Tat	TAT PROTEIN
3cyoA	gp41	1wq6A	RUNX1T1	862	Q06455	NCOR2	9612	Q9Y618	Brass et al.	no	interacts with HIV-sim
2cmrA	gp41	1qjbA	YWHAZ	7534	P63104	PCTK1	5127	Q00536	Yeung et al.	no	interacts with HIV-sim
1f23D	gp41	1zl8B	RP11-540L11.1	8573	O14936	SDC2	6383	P34741	Chertova et al.	no	interacts with HIV-sim	Tat, Envelope surface glycoprotein gp120
1f23C	gp41	2a01A	APOA1	335	P02647	PLTP	5360	P55058	Chertova et al.	no	interacts with HIV-sim
1f23E	gp41	2ficB	BIN1	274	O00499	ITGA3	3675	P26006	Chertova et al.	no	interacts with HIV-sim	retropepsin	TRANSACTIVATING REGULATORY PROTEIN
1hquA	reverse transcriptase	1j4wA	FUBP1	8880	Q96AE4	VIM	7431	P08670	Chertova et al.	no	interacts with HIV-sim	retropepsin
2p3cA	protease	2viyA	BACE1	23621	P56817	PDIA3	2923	P30101	Zhou et al., Chertova et al.	no	interacts with HIV-sim	Envelope surface glycoprotein gp120
1har	reverse transcriptase	1jfiC	TBP	6908	P20226	RELA	5970	Q04206	Brass et al., Konig et al., Zhou et al.	no	interacts with HIV-sim	Tat	TRANSACTIVATING REGULATORY PROTEIN, ANTI-REPRESSION TRANSACTIVATOR PROTEIN, VPU PRECURSOR
1ihvB	integrase	2yupA	SORBS3	10174	O60504	KIAA0408	9729	Q6ZU52	Yeung et al.	no	interacts with HIV-sim
2cmrA	gp41	1yz5B	SFN	2810	P31947	BCR	613	P11274	Zhou et al.	no	interacts with HIV-sim
1df5A	gp41	1rw6A	APP	351	P05067	FBLN1	2192	P23142	Chertova et al.	no	interacts with HIV-sim
1u57A	p2	1gu5A	CEBPB	1051	P17676	EP300	2033	Q09472	Konig et al.	no	interacts with HIV-sim	Vpr, Tat	TAT PROTEIN
1kjfB	protease	3braA	BACE1	23621	P56817	PDIA3	2923	P30101	Zhou et al., Chertova et al.	no	interacts with HIV-sim	Envelope surface glycoprotein gp120
1ce0B	gp41	1t2kC	JUN	3725	P05412	SUMO1	7341	P63165	Saphire et al.	no	interacts with HIV-sim	p6
2hmiA	reverse transcriptase	1p1tA	CSTF2	1478	P33240	UBQLN4	56893	Q9NRR5	Brass et al.	no	interacts with HIV-sim
1rt2A	reverse transcriptase	1mb8A	PLEC1	5339	Q15149	VIM	7431	P08670	Chertova et al.	yes	interacts with HIV-sim	retropepsin
1f23A	gp41	1owaA	SPTA1	6708	P02549	ACTA1	58	P68133	Cantin et al.	no	interacts with HIV-sim	matrix, retropepsin
1rt2A	reverse transcriptase	1tceA	SHC1	6464	P29353	CD81	975	P60033	Chertova et al.	no	interacts with HIV-sim
1f23E	gp41	1irl	IL2	3558	P60568	CD53	963	P19397	Chertova et al.	no	interacts with HIV-sim
1s1tB	reverse transcriptase	1mb8A	PLEC1	5339	Q15149	EGFR	1956	P00533	Brass et al.	no	interacts with HIV-sim
1k34A	gp41	1yz1A	TPT1	7178	P13693	TPT1	7178	P13693	Zhou et al.	no	interacts with HIV-sim
1favA	gp41	1h88B	CEBPB	1051	P17676	HMGB1	3146	P09429	Konig et al.	no	interacts with HIV-sim
1bqnA	reverse transcriptase	1tceA	SHC1	6464	P29353	CD81	975	P60033	Chertova et al.	no	interacts with HIV-sim
1f23D	gp41	1i49A	ARFIP2	23647	P53365	RAC1	5879	P63000	Chertova et al.	no	interacts with HIV-sim	Nef	NEGATIVE FACTOR, 3'ORF, F-PROTEIN, NEF PROTEIN
1qr9A	gp41	1x8yA	LMNA	4000	P02545	EGF	1950	P01133	Brass et al.	no	interacts with HIV-sim	Tat	TRANSACTIVATING REGULATORY PROTEIN
1bqnA	reverse transcriptase	1qu6A	EIF2AK2	5610	P19525	MAP3K7	6885	O43318	Zhou et al.	no	interacts with HIV-sim
1f23A	gp41	1i4lA	ARFIP2	23647	P53365	RAC2	5880	P15153	Chertova et al.	no	interacts with HIV-sim
2fguB	protease	1tzsA	CTSE	1510	P14091	BAT3	7917	P46379	Zhou et al.	no	interacts with HIV-sim
1ihvA	integrase	2yuqA	ITK	3702	Q08881	PPIA	5478	P62937	Chertova et al., Saphire et al., Cantin et al.	yes	interacts with HIV-sim	Pr55(Gag), matrix, capsid, Vif, Nef	GAG PROTEIN, P26, P17, P24GAG, SOR PROTEIN, GAG-POL POLYPROTEIN, GAG POLYPROTEIN, ENVELOPE POLYPROTEIN GP160 PRECURSOR, ENVELOPE POLYPROTEIN; NCBI GI: 328423, PR55GAG, GAG, PR160GAG-POL, ART/TRS, ANTI-REPRESSION TRANSACTIVATOR PROTEIN, REV PROTEIN, VIRION INFECTIVITY FACTOR, VIF, R ORF PROTEIN, VPR PROTEIN, VPU PROTEIN, U ORF PROTEIN, VPU PRECURSOR
2cmrA	gp41	1s4bP	THOP1	7064	P52888	MPHOSPH6	10200	Q99547	Brass et al.	no	interacts with HIV-sim
1ce0B	gp41	1h89A	CEBPB	1051	P17676	EGFR	1956	P00533	Brass et al.	no	interacts with HIV-sim
2p3cA	protease	1ym4C	BACE1	23621	P56817	PDIA3	2923	P30101	Zhou et al., Chertova et al.	no	interacts with HIV-sim	Envelope surface glycoprotein gp120
1rpiA	protease	2qmgA	BACE1	23621	P56817	NCSTN	23385	Q92542	Chertova et al.	no	interacts with HIV-sim
1wjcA	integrase	2dodA	TCERG1	10915	O14776	PCBP1	5093	Q15365	Chertova et al.	no	interacts with HIV-sim
1mt8A	protease	3braA	BACE1	23621	P56817	NCSTN	23385	Q92542	Chertova et al.	no	interacts with HIV-sim
1f23D	gp41	1m5iA	APC	324	P25054	IQGAP1	8826	P46940	Chertova et al.	no	interacts with HIV-sim
1f23A	gp41	1o3xA	GGA1	26088	Q9UJY5	TSG101	7251	Q99816	Chertova et al., Cantin et al.	no	interacts with HIV-sim	p6	GAG PROTEIN, GAG POLYPROTEIN
3hvtA	reverse transcriptase	1dxxA	DMD	1756	P11532	ACTA1	58	P68133	Cantin et al.	no	interacts with HIV-sim	matrix, retropepsin
1f23A	gp41	1usdA	VASP	7408	P50552	PFN1	5216	P07737	Chertova et al.	no	interacts with HIV-sim
1k34A	gp41	2imsA	BAK1	578	Q16611	HSPD1	3329	P10809	Chertova et al., Cantin et al.	yes	interacts with HIV-sim	Envelope transmembrane glycoprotein gp41	GAG PROTEIN
1ex4A	integrase	1mwpA	APP	351	P05067	NUMBL	9253	Q9Y6R0	Konig et al.	no	interacts with HIV-sim
1fkpA	reverse transcriptase	1dxxA	DMD	1756	P11532	DTNA	1837	Q9Y4J8	Yeung et al.	no	interacts with HIV-sim
1ihvA	integrase	1uhcA	DNMBP	23268	Q6XZF7	ACTA1	58	P68133	Cantin et al.	no	interacts with HIV-sim	matrix, retropepsin
1s6pB	reverse transcriptase	1qu6A	EIF2AK2	5610	P19525	HSP90AA1	3320	P07900	Chertova et al.	no	interacts with HIV-sim		TRANSACTIVATING REGULATORY PROTEIN
1n5yA	reverse transcriptase	1a81A	SYK	6850	P43405	ITGB2	3689	P05107	Chertova et al.	no	interacts with HIV-sim	Tat, Envelope surface glycoprotein gp120	TRANSACTIVATING REGULATORY PROTEIN
1har	reverse transcriptase	1cvjA	PABPC1	26986	P11940	STAU1	6780	O95793	Cantin et al.	no	interacts with HIV-sim	Pr55(Gag)	GAG PROTEIN
1qr8A	gp41	1fosE	FOS	2353	P01100	RELA	5970	Q04206	Brass et al., Konig et al., Zhou et al.	no	interacts with HIV-sim	Tat	TRANSACTIVATING REGULATORY PROTEIN, ANTI-REPRESSION TRANSACTIVATOR PROTEIN, VPU PRECURSOR
2cmrA	gp41	3bu8B	TERF2	7014	Q15554	TERF2	7014	Q15554	Zhou et al.	no	interacts with HIV-sim
2cmrA	gp41	1a17	PPP5C	5536	P53041	HSP90AA1	3320	P07900	Chertova et al.	no	interacts with HIV-sim		TRANSACTIVATING REGULATORY PROTEIN
1ihvB	integrase	2jw4A	NCK1	4690	P16333	EGFR	1956	P00533	Brass et al.	no	interacts with HIV-sim
1rt1A	reverse transcriptase	1mb8A	PLEC1	5339	Q15149	EGFR	1956	P00533	Brass et al.	no	interacts with HIV-sim
1ce0A	gp41	1avoA	PSME1	5720	Q06323	PSME1	5720	Q06323	Chertova et al.	no	interacts with HIV-sim	integrase, Vif, Tat	TRANSACTIVATING REGULATORY PROTEIN, SOR PROTEIN
1ex4A	integrase	2oi3A	HCK	3055	P08631	TSG101	7251	Q99816	Chertova et al., Cantin et al.	no	interacts with HIV-sim	p6	GAG PROTEIN, GAG POLYPROTEIN
1szt	gp41	1wlxA	ACTN4	81	O43707	ITGB1	3688	P05556	Chertova et al.	no	interacts with HIV-sim	Tat
1sv5A	reverse transcriptase	1ft8E	NXF1	10482	Q9UBU9	NUP214	8021	P35658	Konig et al.	yes	interacts with HIV-sim	Rev	GAG POLYPROTEIN, PR55GAG, GAG, GAG PROTEIN, GAG-POL POLYPROTEIN, PR160GAG-POL, ART/TRS, ANTI-REPRESSION TRANSACTIVATOR PROTEIN, REV PROTEIN, SOR PROTEIN, VIRION INFECTIVITY FACTOR, VIF, R ORF PROTEIN, VPR PROTEIN, VPU PROTEIN, U ORF PROTEIN, VPU PRECURSOR
1ce0B	gp41	1fosE	FOS	2353	P01100	SUMO1	7341	P63165	Saphire et al.	no	interacts with HIV-sim	p6
2cmrA	gp41	1qjbB	YWHAZ	7534	P63104	VIM	7431	P08670	Chertova et al.	no	interacts with HIV-sim	retropepsin
1szt	gp41	1il6	LOC541472	3569	P05231	IL6ST	3572	P40189	Yeung et al.	no	interacts with HIV-sim
1f23A	gp41	1rw6A	APP	351	P05067	NCSTN	23385	Q92542	Chertova et al.	no	interacts with HIV-sim
1ex4A	integrase	2dybA	NCF4	4689	Q15080	MSN	4478	P26038	Yeung et al., Chertova et al., Cantin et al.	no	interacts with HIV-sim	Envelope surface glycoprotein gp120	GAG PROTEIN
1dloA	reverse transcriptase	1yurA	S100A13	6284	Q99584	IL1A	3552	P01583	Zhou et al.	no	interacts with HIV-sim	Envelope surface glycoprotein gp120	TRANSACTIVATING REGULATORY PROTEIN
1ihwB	integrase	2jw4A	NCK1	4690	P16333	RAC1	5879	P63000	Chertova et al.	no	interacts with HIV-sim	Nef	NEGATIVE FACTOR, 3'ORF, F-PROTEIN, NEF PROTEIN
3hvtA	reverse transcriptase	1jfiC	TBP	6908	P20226	SUB1	10923	P53999	Konig et al.	no	interacts with HIV-sim	Tat	TAT PROTEIN, TRANSACTIVATING REGULATORY PROTEIN
1ihwA	integrase	2epdA	ARHGAP4	393	P98171	NRAS	4893	P01111	Yeung et al.	no	interacts with HIV-sim
1dlbA	gp41	3e1rA	CEP55	55165	Q53EZ4	TSG101	7251	Q99816	Chertova et al., Cantin et al.	no	interacts with HIV-sim	p6	GAG PROTEIN, GAG POLYPROTEIN
1ihvA	integrase	2e6zA	SUPT5H	6829	O00267	SAP30BP	29115	Q9UHR5	Konig et al.	no	interacts with HIV-sim
1lw2A	reverse transcriptase	1y3jA	ATP7A	538	Q04656	ATOX1	475	O00244	Zhou et al.	no	interacts with HIV-sim
1u57A	p2	1gu4A	CEBPB	1051	P17676	EP300	2033	Q09472	Konig et al.	no	interacts with HIV-sim	Vpr, Tat	TAT PROTEIN
1u57A	p2	1a02F	FOS	2353	P01100	NFKB1	4790	P19838	Zhou et al., Yeung et al.	no	interacts with HIV-sim	retropepsin, Vpr, Tat, Envelope surface glycoprotein gp120	TRANSACTIVATING REGULATORY PROTEIN, VPU PRECURSOR
1rt2B	reverse transcriptase	1mb8A	PLEC1	5339	Q15149	SPTAN1	6709	Q13813	Brass et al.	yes	interacts with HIV-sim	retropepsin
2vg7A	reverse transcriptase	1qu6A	EIF2AK2	5610	P19525	HSP90AA1	3320	P07900	Chertova et al.	no	interacts with HIV-sim		TRANSACTIVATING REGULATORY PROTEIN
1rtdA	reverse transcriptase	1jfiC	TBP	6908	P20226	HMGB1	3146	P09429	Konig et al.	no	interacts with HIV-sim
1dlbA	gp41	1rw6A	APP	351	P05067	GAPDH	2597	P04406	Saphire et al., Cantin et al.	no	interacts with HIV-sim
1rzkG	gp120	1ywhM	PLAUR	5329	Q03405	IL6ST	3572	P40189	Yeung et al.	no	interacts with HIV-sim
1f23E	gp41	1h6kC	NCBP1	4686	Q09161	STAU1	6780	O95793	Cantin et al.	no	interacts with HIV-sim	Pr55(Gag)	GAG PROTEIN
1ex4A	integrase	1bu1A	HCK	3055	P08631	TSG101	7251	Q99816	Chertova et al., Cantin et al.	no	interacts with HIV-sim	p6	GAG PROTEIN, GAG POLYPROTEIN
2zd1A	reverse transcriptase	1qu6A	EIF2AK2	5610	P19525	PTGES3	10728	Q15185	Konig et al.	no	interacts with HIV-sim	Vpr
1f23C	gp41	1j1eF	TNNI3	7137	P19429	ACTA1	58	P68133	Cantin et al.	no	interacts with HIV-sim	matrix, retropepsin
1ikwA	reverse transcriptase	1jfiC	TBP	6908	P20226	RELA	5970	Q04206	Brass et al., Konig et al., Zhou et al.	no	interacts with HIV-sim	Tat	TRANSACTIVATING REGULATORY PROTEIN, ANTI-REPRESSION TRANSACTIVATOR PROTEIN, VPU PRECURSOR
1ce0A	gp41	3brtC	IKBKB	3551	O14920	IKBKG	8517	Q9Y6K9	Brass et al.	no	interacts with HIV-sim
1n5yA	reverse transcriptase	2qndB	FMR1	2332	Q06787	YBX1	4904	P67809	Konig et al.	no	interacts with HIV-sim	Tat	TRANSACTIVATING REGULATORY PROTEIN
1tktA	reverse transcriptase	1ft8E	NXF1	10482	Q9UBU9	NUP214	8021	P35658	Konig et al.	yes	interacts with HIV-sim	Rev	GAG POLYPROTEIN, PR55GAG, GAG, GAG PROTEIN, GAG-POL POLYPROTEIN, PR160GAG-POL, ART/TRS, ANTI-REPRESSION TRANSACTIVATOR PROTEIN, REV PROTEIN, SOR PROTEIN, VIRION INFECTIVITY FACTOR, VIF, R ORF PROTEIN, VPR PROTEIN, VPU PROTEIN, U ORF PROTEIN, VPU PRECURSOR
1c1cA	reverse transcriptase	1qu6A	EIF2AK2	5610	P19525	HSP90AA1	3320	P07900	Chertova et al.	no	interacts with HIV-sim		TRANSACTIVATING REGULATORY PROTEIN
2p3dA	protease	2g94C	BACE1	23621	P56817	PDIA3	2923	P30101	Zhou et al., Chertova et al.	no	interacts with HIV-sim	Envelope surface glycoprotein gp120
2b7zA	protease	1ym4A	BACE1	23621	P56817	NCSTN	23385	Q92542	Chertova et al.	no	interacts with HIV-sim
2cmrA	gp41	1bf5A	STAT1	6772	P42224	XPO1	7514	O14980	Zhou et al.	no	interacts with HIV-sim	Rev	ANTI-REPRESSION TRANSACTIVATOR PROTEIN, GAG PROTEIN, ART/TRS, REV PROTEIN
1kj4D	protease	2qk5A	BACE1	23621	P56817	NCSTN	23385	Q92542	Chertova et al.	no	interacts with HIV-sim
1har	reverse transcriptase	2qndB	FMR1	2332	Q06787	FXR1	8087	P51114	Konig et al.	no	interacts with HIV-sim
1a30A	protease	2qk5A	BACE1	23621	P56817	PDIA3	2923	P30101	Zhou et al., Chertova et al.	no	interacts with HIV-sim	Envelope surface glycoprotein gp120
1f23A	gp41	2a01A	APOA1	335	P02647	ATP5B	506	P06576	Zhou et al., Chertova et al.	no	interacts with HIV-sim
1u57A	p2	1io4A	CEBPB	1051	P17676	MAPK1	5594	P28482	Cantin et al.	no	interacts with HIV-sim	matrix, p6, reverse transcriptase, Vif, Tat, Rev, Nef
2vg7A	reverse transcriptase	1ft8E	NXF1	10482	Q9UBU9	NUP98	4928	P52948	Konig et al., Yeung et al.	yes	interacts with HIV-sim	Rev	GAG POLYPROTEIN, PR55GAG, GAG, GAG PROTEIN, GAG-POL POLYPROTEIN, PR160GAG-POL, ART/TRS, ANTI-REPRESSION TRANSACTIVATOR PROTEIN, REV PROTEIN, SOR PROTEIN, VIRION INFECTIVITY FACTOR, VIF, R ORF PROTEIN, VPR PROTEIN, VPU PROTEIN, U ORF PROTEIN, VPU PRECURSOR
3cyoA	gp41	1gk4A	VIM	7431	P08670	PKD1	5310	P98161	Yeung et al.	no	interacts with HIV-sim
3cp1A	gp41	1gk4A	VIM	7431	P08670	PSMA1	5682	P25786	Konig et al.	no	interacts with HIV-sim	integrase, Vif, Tat	TRANSACTIVATING REGULATORY PROTEIN, SOR PROTEIN
1ce0B	gp41	1a02F	FOS	2353	P01100	MAPK1	5594	P28482	Cantin et al.	no	interacts with HIV-sim	matrix, p6, reverse transcriptase, Vif, Tat, Rev, Nef
1ihvA	integrase	1ixdA	CYLD	1540	Q9NQC7	IKBKG	8517	Q9Y6K9	Brass et al.	no	interacts with HIV-sim
1kjfB	protease	2qk5A	BACE1	23621	P56817	PDIA3	2923	P30101	Zhou et al., Chertova et al.	no	interacts with HIV-sim	Envelope surface glycoprotein gp120
1ihvA	integrase	1d3bL	SNRPB	6628	P14678	TOP3B	8940	O95985	Konig et al.	no	interacts with HIV-sim
1ytgB	protease	3braA	BACE1	23621	P56817	NCSTN	23385	Q92542	Chertova et al.	no	interacts with HIV-sim
1mt9A	protease	1lyaA	CTSD	1509	P07339	CD4	920	P01730	Brass et al., Zhou et al.	yes	interacts with HIV-sim	Vif, Vpu, Envelope surface glycoprotein gp160, precursor, Envelope surface glycoprotein gp120, Envelope transmembrane glycoprotein gp41, Nef	VPU PRECURSOR, TRANSACTIVATING REGULATORY PROTEIN, GLYCOPROTEIN GP120=ENVELOP GLYCOPROTEIN, SOR PROTEIN, ENV PROTEIN, ENVELOPE POLYPROTEIN VARIANT, VPU PROTEIN, ENVELOPE POLYPROTEIN GP160 PRECURSOR, ENVELOPE POLYPROTEIN; NCBI GI: 328423, GAG POLYPROTEIN, PR55GAG, GAG, GAG PROTEIN, NEGATIVE FACTOR, 3'ORF, F-PROTEIN, NEF PROTEIN, GAG-POL POLYPROTEIN, PR160GAG-POL, ART/TRS, ANTI-REPRESSION TRANSACTI…
1c0tA	reverse transcriptase	1ft8E	NXF1	10482	Q9UBU9	NUP153	9972	P49790	Brass et al., Konig et al.	yes	interacts with HIV-sim	Rev	GAG POLYPROTEIN, PR55GAG, GAG, GAG PROTEIN, GAG-POL POLYPROTEIN, PR160GAG-POL, ART/TRS, ANTI-REPRESSION TRANSACTIVATOR PROTEIN, REV PROTEIN, SOR PROTEIN, VIRION INFECTIVITY FACTOR, VIF, R ORF PROTEIN, VPR PROTEIN, VPU PROTEIN, U ORF PROTEIN, VPU PRECURSOR
1f23B	gp41	3cl3D	IKBKG	8517	Q9Y6K9	TNFAIP3	7128	P21580	Chertova et al.	no	interacts with HIV-sim
2hmiA	reverse transcriptase	1qu6A	EIF2AK2	5610	P19525	MAP3K7	6885	O43318	Zhou et al.	no	interacts with HIV-sim
2r5pA	protease	3ckrA	BACE1	23621	P56817	NCSTN	23385	Q92542	Chertova et al.	no	interacts with HIV-sim
1dlbA	gp41	1hynQ	SLC4A1	6521	P02730	EPB41	2035	P11171	Yeung et al.	no	interacts with HIV-sim
1szt	gp41	1jm4B	PCAF	8850	Q92831	CTBP1	1487	Q13363	Yeung et al.	no	interacts with HIV-sim
3bgrA	reverse transcriptase	1qu6A	EIF2AK2	5610	P19525	RAC1	5879	P63000	Chertova et al.	no	interacts with HIV-sim	Nef	NEGATIVE FACTOR, 3'ORF, F-PROTEIN, NEF PROTEIN
1f23F	gp41	1rw6A	APP	351	P05067	EPB41	2035	P11171	Yeung et al.	no	interacts with HIV-sim
1qmcB	integrase	1b34B	SNRPD2	6633	P62316	STXBP2	6813	Q15833	Yeung et al.	no	interacts with HIV-sim
1f23D	gp41	1wq6A	RUNX1T1	862	Q06455	UBQLN4	56893	Q9NRR5	Brass et al.	no	interacts with HIV-sim
2p3aA	protease	1xn3C	BACE1	23621	P56817	NCSTN	23385	Q92542	Chertova et al.	no	interacts with HIV-sim
1n49B	protease	1tzsA	CTSE	1510	P14091	BAT3	7917	P46379	Zhou et al.	no	interacts with HIV-sim
1qr8A	gp41	2pp4A	RUNX1T1	862	Q06455	UBQLN4	56893	Q9NRR5	Brass et al.	no	interacts with HIV-sim
1bisB	integrase	1mwpA	APP	351	P05067	APBA2BP	63941	Q96P71	Konig et al.	no	interacts with HIV-sim
2cmrA	gp41	1qjaA	YWHAZ	7534	P63104	YWHAZ	7534	P63104	Chertova et al.	no	interacts with HIV-sim
2vg5A	reverse transcriptase	1ft8E	NXF1	10482	Q9UBU9	NUP98	4928	P52948	Konig et al., Yeung et al.	yes	interacts with HIV-sim	Rev	GAG POLYPROTEIN, PR55GAG, GAG, GAG PROTEIN, GAG-POL POLYPROTEIN, PR160GAG-POL, ART/TRS, ANTI-REPRESSION TRANSACTIVATOR PROTEIN, REV PROTEIN, SOR PROTEIN, VIRION INFECTIVITY FACTOR, VIF, R ORF PROTEIN, VPR PROTEIN, VPU PROTEIN, U ORF PROTEIN, VPU PRECURSOR
2p3cA	protease	2vieA	BACE1	23621	P56817	NCSTN	23385	Q92542	Chertova et al.	no	interacts with HIV-sim
1ihvA	integrase	1d3bL	SNRPB	6628	P14678	WBP4	11193	O75554	Konig et al.	no	interacts with HIV-sim
1rtjA	reverse transcriptase	1jfiC	TBP	6908	P20226	HMGB1	3146	P09429	Konig et al.	no	interacts with HIV-sim
1t05A	reverse transcriptase	1qu6A	EIF2AK2	5610	P19525	MAP3K7IP2	23118	Q9NYJ8	Yeung et al.	no	interacts with HIV-sim
1wjdA	integrase	2dodA	TCERG1	10915	O14776	SF3B1	23451	O75533	Konig et al.	no	interacts with HIV-sim
1rtdA	reverse transcriptase	1aw0	ATP7A	538	Q04656	ATOX1	475	O00244	Zhou et al.	no	interacts with HIV-sim
8hvpA	protease	3braA	BACE1	23621	P56817	NCSTN	23385	Q92542	Chertova et al.	no	interacts with HIV-sim
2cmrA	gp41	1ib1A	YWHAZ	7534	P63104	HSPA1B	3304	P08107	Chertova et al., Saphire et al., Cantin et al.	no	interacts with HIV-sim		TRANSACTIVATING REGULATORY PROTEIN, GAG PROTEIN
1ce0B	gp41	1uklF	SREBF2	6721	Q12772	KPNB1	3837	Q14974	Konig et al., Chertova et al.	no	interacts with HIV-sim	integrase, Tat, Rev	GAG PROTEIN, ANTI-REPRESSION TRANSACTIVATOR PROTEIN, TRANSACTIVATING REGULATORY PROTEIN, ART/TRS, REV PROTEIN
1szt	gp41	2v1yB	PIK3R1	5295	P27986	EGFR	1956	P00533	Brass et al.	no	interacts with HIV-sim
1u57A	p2	1gk7A	VIM	7431	P08670	MRPL44	65080	Q9H9J2	Zhou et al.	no	interacts with HIV-sim
1tkxB	reverse transcriptase	1mb8A	PLEC1	5339	Q15149	ACTG1	71	P63261	Chertova et al.	yes	interacts with HIV-sim	matrix, nucleocapsid, retropepsin
1f23D	gp41	3brtD	IKBKG	8517	Q9Y6K9	TNFAIP3	7128	P21580	Chertova et al.	no	interacts with HIV-sim
1f23A	gp41	1y2oA	BAIAP2	10458	Q9UQB8	RAC1	5879	P63000	Chertova et al.	no	interacts with HIV-sim	Nef	NEGATIVE FACTOR, 3'ORF, F-PROTEIN, NEF PROTEIN
1f23D	gp41	1debA	APC	324	P25054	CTBP1	1487	Q13363	Yeung et al.	no	interacts with HIV-sim
3cp1A	gp41	1go4G	MAD1L1	8379	Q9Y6D9	TRIM29	23650	Q14134	Konig et al.	no	interacts with HIV-sim
1wbkA	protease	1lyaB	CTSD	1509	P07339	FN1	2335	P02751	Chertova et al.	no	interacts with HIV-sim	retropepsin, Envelope surface glycoprotein gp160, precursor, Envelope surface glycoprotein gp120, Envelope transmembrane glycoprotein gp41
1wjdA	integrase	1x41A	TADA2L	6871	O75478	GCN5L2	2648	Q92830	Brass et al.	no	interacts with HIV-sim	Tat	TAT PROTEIN, TRANSACTIVATING REGULATORY PROTEIN
1rtjA	reverse transcriptase	1qu6A	EIF2AK2	5610	P19525	PTGES3	10728	Q15185	Konig et al.	no	interacts with HIV-sim	Vpr
1n6qA	reverse transcriptase	1ft8E	NXF1	10482	Q9UBU9	NUP62	23636	P37198	Konig et al.	yes	interacts with HIV-sim	Rev	ANTI-REPRESSION TRANSACTIVATOR PROTEIN, GAG POLYPROTEIN, PR55GAG, GAG, GAG PROTEIN, GAG-POL POLYPROTEIN, PR160GAG-POL, ART/TRS, REV PROTEIN, SOR PROTEIN, VIRION INFECTIVITY FACTOR, VIF, R ORF PROTEIN, VPR PROTEIN, VPU PROTEIN, U ORF PROTEIN, VPU PRECURSOR
1k6yD	integrase	1mwpA	APP	351	P05067	EPB41	2035	P11171	Yeung et al.	no	interacts with HIV-sim
2hmiA	reverse transcriptase	1qu6A	EIF2AK2	5610	P19525	MAP3K7IP2	23118	Q9NYJ8	Yeung et al.	no	interacts with HIV-sim
1ihvA	integrase	1b34B	SNRPD2	6633	P62316	STXBP2	6813	Q15833	Yeung et al.	no	interacts with HIV-sim
1ajxA	protease	2yujA	UFD1L	7353	Q92890	VCP	7415	P55072	Chertova et al.	no	interacts with HIV-sim
1fkoA	reverse transcriptase	2ropA	ATP7B	540	P35670	ATOX1	475	O00244	Zhou et al.	no	interacts with HIV-sim
1ex4A	integrase	1bu1B	HCK	3055	P08631	KHDRBS1	10657	Q07666	Konig et al.	no	interacts with HIV-sim	Rev	ANTI-REPRESSION TRANSACTIVATOR PROTEIN
1u57A	p2	1gk4D	VIM	7431	P08670	C1orf103	55791	Q5T3J3	Brass et al.	no	interacts with HIV-sim
2ot5A	gp41	1kjs	C5	727	P01031	C3	718	P01024	Chertova et al.	no	interacts with HIV-sim	Envelope surface glycoprotein gp120
1uwbA	reverse transcriptase	1qu6A	EIF2AK2	5610	P19525	MAP3K7	6885	O43318	Zhou et al.	no	interacts with HIV-sim
1dttA	reverse transcriptase	1a81A	SYK	6850	P43405	TUBA4A	7277	P68366	Chertova et al.	no	interacts with HIV-sim	Tat	ANTI-REPRESSION TRANSACTIVATOR PROTEIN, TRANSACTIVATING REGULATORY PROTEIN
1f23A	gp41	2v1yB	PIK3R1	5295	P27986	PTPN6	5777	P29350	Chertova et al.	no	interacts with HIV-sim
1ce0B	gp41	1h8aB	CEBPB	1051	P17676	MAPK1	5594	P28482	Cantin et al.	no	interacts with HIV-sim	matrix, p6, reverse transcriptase, Vif, Tat, Rev, Nef
2cmrA	gp41	2b05A	YWHAG	7532	P61981	CCT2	10576	P78371	Zhou et al., Chertova et al.	no	interacts with HIV-sim
2r3tA	protease	1lyaB	CTSD	1509	P07339	CD4	920	P01730	Brass et al., Zhou et al.	yes	interacts with HIV-sim	Vif, Vpu, Envelope surface glycoprotein gp160, precursor, Envelope surface glycoprotein gp120, Envelope transmembrane glycoprotein gp41, Nef	VPU PRECURSOR, TRANSACTIVATING REGULATORY PROTEIN, GLYCOPROTEIN GP120=ENVELOP GLYCOPROTEIN, SOR PROTEIN, ENV PROTEIN, ENVELOPE POLYPROTEIN VARIANT, VPU PROTEIN, ENVELOPE POLYPROTEIN GP160 PRECURSOR, ENVELOPE POLYPROTEIN; NCBI GI: 328423, GAG POLYPROTEIN, PR55GAG, GAG, GAG PROTEIN, NEGATIVE FACTOR, 3'ORF, F-PROTEIN, NEF PROTEIN, GAG-POL POLYPROTEIN, PR160GAG-POL, ART/TRS, ANTI-REPRESSION TRANSACTI…
2cmrA	gp41	1ywtA	SFN	2810	P31947	KIAA0408	9729	Q6ZU52	Yeung et al.	no	interacts with HIV-sim
1u57A	p2	1fosH	JUN	3725	P05412	SUMO1	7341	P63165	Saphire et al.	no	interacts with HIV-sim	p6
1bv9A	protease	3braA	BACE1	23621	P56817	NCSTN	23385	Q92542	Chertova et al.	no	interacts with HIV-sim
1ajvA	protease	1lyaB	CTSD	1509	P07339	CD4	920	P01730	Brass et al., Zhou et al.	yes	interacts with HIV-sim	Vif, Vpu, Envelope surface glycoprotein gp160, precursor, Envelope surface glycoprotein gp120, Envelope transmembrane glycoprotein gp41, Nef	VPU PRECURSOR, TRANSACTIVATING REGULATORY PROTEIN, GLYCOPROTEIN GP120=ENVELOP GLYCOPROTEIN, SOR PROTEIN, ENV PROTEIN, ENVELOPE POLYPROTEIN VARIANT, VPU PROTEIN, ENVELOPE POLYPROTEIN GP160 PRECURSOR, ENVELOPE POLYPROTEIN; NCBI GI: 328423, GAG POLYPROTEIN, PR55GAG, GAG, GAG PROTEIN, NEGATIVE FACTOR, 3'ORF, F-PROTEIN, NEF PROTEIN, GAG-POL POLYPROTEIN, PR160GAG-POL, ART/TRS, ANTI-REPRESSION TRANSACTI…
1s9gA	reverse transcriptase	1mb8A	PLEC1	5339	Q15149	MSN	4478	P26038	Yeung et al., Chertova et al., Cantin et al.	no	interacts with HIV-sim	Envelope surface glycoprotein gp120	GAG PROTEIN
2qhyA	protease	1lyaA	CTSD	1509	P07339	FN1	2335	P02751	Chertova et al.	no	interacts with HIV-sim	retropepsin, Envelope surface glycoprotein gp160, precursor, Envelope surface glycoprotein gp120, Envelope transmembrane glycoprotein gp41
1rpiA	protease	1m4hB	BACE1	23621	P56817	PDIA3	2923	P30101	Zhou et al., Chertova et al.	no	interacts with HIV-sim	Envelope surface glycoprotein gp120
3cp1A	gp41	3brtC	IKBKB	3551	O14920	RELA	5970	Q04206	Brass et al., Konig et al., Zhou et al.	no	interacts with HIV-sim	Tat	TRANSACTIVATING REGULATORY PROTEIN, ANTI-REPRESSION TRANSACTIVATOR PROTEIN, VPU PRECURSOR
1a8o	capsid	1fchA	PEX5	5830	P50542	DDO	8528	Q99489	Zhou et al.	no	interacts with HIV-sim
1szt	gp41	2h8nA	HDAC4	9759	P56524	EVI1	2122	Q03112	Zhou et al.	no	interacts with HIV-sim
1ihvA	integrase	2ew3A	SH3GL3	6457	Q99963	CALCOCO1	57658	-	Konig et al.	no	interacts with HIV-sim
3cp1A	gp41	2v1yB	PIK3R1	5295	P27986	AKT1	207	P31749	Brass et al., Zhou et al.	no	interacts with HIV-sim
2p3aA	protease	2fdpC	BACE1	23621	P56817	NCSTN	23385	Q92542	Chertova et al.	no	interacts with HIV-sim
1f23A	gp41	1x03A	SH3GL2	6456	Q99962	ERH	2079	P84090	Yeung et al.	no	interacts with HIV-sim
1ex4A	integrase	1wyxA	BCAR1	9564	P56945	YWHAZ	7534	P63104	Chertova et al.	no	interacts with HIV-sim
2cmrA	gp41	2qv2A	OCRL	4952	Q01968	CDC42	998	P60953	Chertova et al.	no	interacts with HIV-sim	Nef
2cmrA	gp41	1lpe	APOE	348	P02649	APOE			Chertova et al.	yes	is HIV-sim	Envelope surface glycoprotein gp120	TRANSACTIVATING REGULATORY PROTEIN
1f23E	gp41	1urfA	PKN1	5585	Q16512	VIM	7431	P08670	Chertova et al.	no	interacts with HIV-sim	retropepsin
1s6pB	reverse transcriptase	2rd7A	C8A	731	P07357	CD59	966	P13987	Cantin et al.	no	interacts with HIV-sim	Envelope surface glycoprotein gp120	GAG PROTEIN
1f23A	gp41	2z0vA	SH3GL3	6457	Q99963	PDCD6IP	10015	Q8WUM4	Chertova et al., Cantin et al.	no	interacts with HIV-sim	Pr55(Gag), p6, Nef	GAG POLYPROTEIN, PR55GAG
1bi4C	integrase	1mwpA	APP	351	P05067	GSN	2934	P06396	Chertova et al.	no	interacts with HIV-sim
1wjeB	integrase	2ecbA	ZHX1	11244	Q9UKY1	IDH1	3417	O75874	Brass et al., Konig et al.	no	interacts with HIV-sim
1u57A	p2	3e1rB	CEP55	55165	Q53EZ4	MAPK1	5594	P28482	Cantin et al.	no	interacts with HIV-sim	matrix, p6, reverse transcriptase, Vif, Tat, Rev, Nef
2cmrA	gp41	1rz4A	EIF3K	27335	Q9UBQ5	EIF3S3	8667	O15372	Brass et al.	no	interacts with HIV-sim
1df5A	gp41	1l3eB	EP300	2033	Q09472	SNW1	22938	Q13573	Konig et al.	no	interacts with HIV-sim
1f23A	gp41	1tu3J	RABEP1	9135	Q15276	AP1G2	8906	O75843	Konig et al.	no	interacts with HIV-sim	Envelope transmembrane glycoprotein gp41, Nef
1ex4A	integrase	1mhnA	SMN2	6607	Q16637	POLR2A	5430	P24928	Konig et al.	no	interacts with HIV-sim	Tat	TRANSACTIVATING REGULATORY PROTEIN, TAT PROTEIN, TAT
1t7jA	protease	3braA	BACE1	23621	P56817	NCSTN	23385	Q92542	Chertova et al.	no	interacts with HIV-sim
1htfB	protease	1lyaB	CTSD	1509	P07339	FN1	2335	P02751	Chertova et al.	no	interacts with HIV-sim	retropepsin, Envelope surface glycoprotein gp160, precursor, Envelope surface glycoprotein gp120, Envelope transmembrane glycoprotein gp41
1l6nA	capsid, matrix	1gh6B	RB1	5925	P06400	HMGB1	3146	P09429	Konig et al.	no	interacts with HIV-sim
1sv5A	reverse transcriptase	1tceA	SHC1	6464	P29353	LCK	3932	P06239	Saphire et al.	no	interacts with HIV-sim	Envelope surface glycoprotein gp160, precursor, Envelope surface glycoprotein gp120, Nef	TRANSACTIVATING REGULATORY PROTEIN, NEGATIVE FACTOR, 3'ORF, F-PROTEIN, NEF PROTEIN
1ikyA	reverse transcriptase	1tceA	SHC1	6464	P29353	EGFR	1956	P00533	Brass et al.	no	interacts with HIV-sim
1ex4A	integrase	1lckA	LCK	3932	P06239	CD44	960	P16070	Chertova et al.	no	interacts with HIV-sim
2pk6A	protease	2qk5A	BACE1	23621	P56817	PDIA3	2923	P30101	Zhou et al., Chertova et al.	no	interacts with HIV-sim	Envelope surface glycoprotein gp120
1ce0C	gp41	2jwaA	ERBB2	2064	P04626	IL6ST	3572	P40189	Yeung et al.	no	interacts with HIV-sim
1ce0B	gp41	1junA	JUN	3725	P05412	PIN1	5300	Q13526	Cantin et al.	no	interacts with HIV-sim
1ce0A	gp41	2qa7C	HIP1	3092	O00291	CLTB	1212	P09497	Chertova et al.	no	interacts with HIV-sim
1szt	gp41	3e1rA	CEP55	55165	Q53EZ4	MAPK1	5594	P28482	Cantin et al.	no	interacts with HIV-sim	matrix, p6, reverse transcriptase, Vif, Tat, Rev, Nef
2qhzB	protease	1lyaA	CTSD	1509	P07339	FN1	2335	P02751	Chertova et al.	no	interacts with HIV-sim	retropepsin, Envelope surface glycoprotein gp160, precursor, Envelope surface glycoprotein gp120, Envelope transmembrane glycoprotein gp41
1qr9A	gp41	1debA	APC	324	P25054	CTBP1	1487	Q13363	Yeung et al.	no	interacts with HIV-sim
1c1cA	reverse transcriptase	1qu6A	EIF2AK2	5610	P19525	MAP3K7IP2	23118	Q9NYJ8	Yeung et al.	no	interacts with HIV-sim
2r5pA	protease	2qp8A	BACE1	23621	P56817	NCSTN	23385	Q92542	Chertova et al.	no	interacts with HIV-sim
1k6pA	protease	1lyaA	CTSD	1509	P07339	FN1	2335	P02751	Chertova et al.	no	interacts with HIV-sim	retropepsin, Envelope surface glycoprotein gp160, precursor, Envelope surface glycoprotein gp120, Envelope transmembrane glycoprotein gp41
1aidB	protease	1lyaB	CTSD	1509	P07339	CD4	920	P01730	Brass et al., Zhou et al.	yes	interacts with HIV-sim	Vif, Vpu, Envelope surface glycoprotein gp160, precursor, Envelope surface glycoprotein gp120, Envelope transmembrane glycoprotein gp41, Nef	VPU PRECURSOR, TRANSACTIVATING REGULATORY PROTEIN, GLYCOPROTEIN GP120=ENVELOP GLYCOPROTEIN, SOR PROTEIN, ENV PROTEIN, ENVELOPE POLYPROTEIN VARIANT, VPU PROTEIN, ENVELOPE POLYPROTEIN GP160 PRECURSOR, ENVELOPE POLYPROTEIN; NCBI GI: 328423, GAG POLYPROTEIN, PR55GAG, GAG, GAG PROTEIN, NEGATIVE FACTOR, 3'ORF, F-PROTEIN, NEF PROTEIN, GAG-POL POLYPROTEIN, PR160GAG-POL, ART/TRS, ANTI-REPRESSION TRANSACTI…
1hwrA	protease	2ikoA	REN	5972	P00797	ATP6AP2	10159	O75787	Chertova et al.	no	interacts with HIV-sim
1u57A	p2	2gzhB	RAB11FIP2	22841	Q7L804	RAB11A	8766	P62491	Yeung et al., Chertova et al.	no	interacts with HIV-sim
1l6nA	capsid, matrix	1o9kE	RB1	5925	P06400	PRDM2	7799	Q13029	Yeung et al.	no	interacts with HIV-sim
1l6nA	capsid, matrix	1p32A	C1QBP	708	Q07021	YWHAB	7529	P31946	Chertova et al.	no	interacts with HIV-sim
1ce0B	gp41	1e5wA	MSN	4478	P26038	BCAP31	10134	P51572	Chertova et al.	no	interacts with HIV-sim
1wjaA	integrase	2eqrA	NCOR1	9611	O75376	SPEN	23013	Q96T58	Konig et al.	no	interacts with HIV-sim
2fntA	protease	3braA	BACE1	23621	P56817	NCSTN	23385	Q92542	Chertova et al.	no	interacts with HIV-sim
1a8o	capsid	1dk8A	AXIN1	8312	O15169	EEF1A1	1915	P68104	Saphire et al.	no	interacts with HIV-sim	matrix, integrase, Tat	TRANSACTIVATING REGULATORY PROTEIN, GAG PROTEIN, GAG POLYPROTEIN
1eetA	reverse transcriptase	2ew9A	ATP7B	540	P35670	ATOX1	475	O00244	Zhou et al.	no	interacts with HIV-sim
7upjA	protease	1lyaB	CTSD	1509	P07339	CD4	920	P01730	Brass et al., Zhou et al.	yes	interacts with HIV-sim	Vif, Vpu, Envelope surface glycoprotein gp160, precursor, Envelope surface glycoprotein gp120, Envelope transmembrane glycoprotein gp41, Nef	VPU PRECURSOR, TRANSACTIVATING REGULATORY PROTEIN, GLYCOPROTEIN GP120=ENVELOP GLYCOPROTEIN, SOR PROTEIN, ENV PROTEIN, ENVELOPE POLYPROTEIN VARIANT, VPU PROTEIN, ENVELOPE POLYPROTEIN GP160 PRECURSOR, ENVELOPE POLYPROTEIN; NCBI GI: 328423, GAG POLYPROTEIN, PR55GAG, GAG, GAG PROTEIN, NEGATIVE FACTOR, 3'ORF, F-PROTEIN, NEF PROTEIN, GAG-POL POLYPROTEIN, PR160GAG-POL, ART/TRS, ANTI-REPRESSION TRANSACTI…
1qr9A	gp41	1fosE	FOS	2353	P01100	NCOR2	9612	Q9Y618	Brass et al.	no	interacts with HIV-sim
1ex4A	integrase	3dlmA	SETDB1	9869	Q15047	PTPRS	5802	Q13332	Yeung et al.	no	interacts with HIV-sim
1s6qA	reverse transcriptase	1qu6A	EIF2AK2	5610	P19525	STAT1	6772	P42224	Chertova et al.	no	interacts with HIV-sim		TRANSACTIVATING REGULATORY PROTEIN
2ze2A	reverse transcriptase	1jfiC	TBP	6908	P20226	HMGB1	3146	P09429	Konig et al.	no	interacts with HIV-sim
2cmrA	gp41	1rw6A	APP	351	P05067	BCAP31	10134	P51572	Chertova et al.	no	interacts with HIV-sim
3hvtA	reverse transcriptase	1jfiC	TBP	6908	P20226	HMGB1	3146	P09429	Konig et al.	no	interacts with HIV-sim
1f23E	gp41	1k04A	PTK2	5747	Q05397	TLN1	7094	Q9Y490	Chertova et al.	no	interacts with HIV-sim	retropepsin
1dlbA	gp41	1t2kC	JUN	3725	P05412	TCF20	6942	Q9UGU0	Konig et al.	no	interacts with HIV-sim
2b6aA	reverse transcriptase	2ropA	ATP7B	540	P35670	ATOX1	475	O00244	Zhou et al.	no	interacts with HIV-sim
1rpiA	protease	2vieA	BACE1	23621	P56817	PDIA3	2923	P30101	Zhou et al., Chertova et al.	no	interacts with HIV-sim	Envelope surface glycoprotein gp120
1t03A	reverse transcriptase	1khmA	HNRPK	3190	P61978	HMGB1	3146	P09429	Konig et al.	no	interacts with HIV-sim
1qmcB	integrase	2gtjA	FYB	2533	O15117	LCP2	3937	Q13094	Brass et al.	no	interacts with HIV-sim
2cmrA	gp41	2c1jB	YWHAZ	7534	P63104	VIM	7431	P08670	Chertova et al.	no	interacts with HIV-sim	retropepsin
4phvB	protease	2ikoA	REN	5972	P00797	ATP6AP2	10159	O75787	Chertova et al.	no	interacts with HIV-sim
1wjaA	integrase	2cueA	PAX6	5080	P26367	EP300	2033	Q09472	Konig et al.	no	interacts with HIV-sim	Vpr, Tat	TAT PROTEIN
2cmrA	gp41	1ib1C	YWHAZ	7534	P63104	FOXO3A	2309	O43524	Yeung et al.	no	interacts with HIV-sim
1bl3A	integrase	1mwpA	APP	351	P05067	BCAP31	10134	P51572	Chertova et al.	no	interacts with HIV-sim
1f23E	gp41	2dlvA	RGS18	64407	Q9NS28	GNAI2	2771	P04899	Chertova et al.	no	interacts with HIV-sim
1rtiA	reverse transcriptase	1tceA	SHC1	6464	P29353	SHCBP1	79801	Q8NEM2	Zhou et al.	no	interacts with HIV-sim
1ex4A	integrase	2rf0A	MAP3K10	4294	Q02779	CDC42	998	P60953	Chertova et al.	no	interacts with HIV-sim	Nef
2b7zA	protease	1ym4A	BACE1	23621	P56817	PDIA3	2923	P30101	Zhou et al., Chertova et al.	no	interacts with HIV-sim	Envelope surface glycoprotein gp120
2aidB	protease	3braA	BACE1	23621	P56817	NCSTN	23385	Q92542	Chertova et al.	no	interacts with HIV-sim
1l6nA	capsid, matrix	1mfqC	SRP54	6729	P61011	RNPS1	10921	Q15287	Konig et al.	no	interacts with HIV-sim
1ihvA	integrase	2coyA	DCTN1	1639	Q14203	BICD2	23299	Q8TD16	Zhou et al.	no	interacts with HIV-sim
1tl1A	reverse transcriptase	1ft8E	NXF1	10482	Q9UBU9	NUP98	4928	P52948	Konig et al., Yeung et al.	yes	interacts with HIV-sim	Rev	GAG POLYPROTEIN, PR55GAG, GAG, GAG PROTEIN, GAG-POL POLYPROTEIN, PR160GAG-POL, ART/TRS, ANTI-REPRESSION TRANSACTIVATOR PROTEIN, REV PROTEIN, SOR PROTEIN, VIRION INFECTIVITY FACTOR, VIF, R ORF PROTEIN, VPR PROTEIN, VPU PROTEIN, U ORF PROTEIN, VPU PRECURSOR
2cmrA	gp41	1qjbA	YWHAZ	7534	P63104	CFL1	1072	P23528	Chertova et al., Cantin et al.	no	interacts with HIV-sim		GAG PROTEIN
1fkpA	reverse transcriptase	1mb8A	PLEC1	5339	Q15149	SPTAN1	6709	Q13813	Brass et al.	yes	interacts with HIV-sim	retropepsin
1ex4A	integrase	1lckA	LCK	3932	P06239	VIL2	7430	P15311	Cantin et al.	no	interacts with HIV-sim	Envelope surface glycoprotein gp120	GAG PROTEIN, NEF
1szt	gp41	1wq6A	RUNX1T1	862	Q06455	HSP90AA1	3320	P07900	Chertova et al.	no	interacts with HIV-sim		TRANSACTIVATING REGULATORY PROTEIN
1c1cA	reverse transcriptase	1aw0	ATP7A	538	Q04656	ATOX1	475	O00244	Zhou et al.	no	interacts with HIV-sim
1t05A	reverse transcriptase	2g9oA	ATP7A	538	Q04656	ATOX1	475	O00244	Zhou et al.	no	interacts with HIV-sim
1fk9A	reverse transcriptase	1ft8E	NXF1	10482	Q9UBU9	SFRS7	6432	Q16629	Yeung et al.	no	interacts with HIV-sim		TRANSACTIVATING REGULATORY PROTEIN
1har	reverse transcriptase	2qt7B	PTPRN	5798	Q16849	PPIA	5478	P62937	Chertova et al., Saphire et al., Cantin et al.	no	interacts with HIV-sim	Pr55(Gag), matrix, capsid, Vif, Nef	GAG PROTEIN, P26, P17, P24GAG, SOR PROTEIN, GAG-POL POLYPROTEIN, GAG POLYPROTEIN, ENVELOPE POLYPROTEIN GP160 PRECURSOR, ENVELOPE POLYPROTEIN; NCBI GI: 328423, PR55GAG, GAG, PR160GAG-POL, ART/TRS, ANTI-REPRESSION TRANSACTIVATOR PROTEIN, REV PROTEIN, VIRION INFECTIVITY FACTOR, VIF, R ORF PROTEIN, VPR PROTEIN, VPU PROTEIN, U ORF PROTEIN, VPU PRECURSOR
2ot5A	gp41	1fzaA	FGA	2243	P02671	THBS1	7057	P07996	Chertova et al.	no	interacts with HIV-sim	Tat, Envelope surface glycoprotein gp120	TRANSACTIVATING REGULATORY PROTEIN
1revA	reverse transcriptase	1tceA	SHC1	6464	P29353	CD81	975	P60033	Chertova et al.	no	interacts with HIV-sim
1f23A	gp41	2bq0B	YWHAB	7529	P31946	ITGB1	3688	P05556	Chertova et al.	no	interacts with HIV-sim	Tat
1u57A	p2	2azeB	E2F1	1869	Q01094	BRCA1	672	P38398	Zhou et al.	no	interacts with HIV-sim
1favA	gp41	3cl3D	IKBKG	8517	Q9Y6K9	HSP90AA1	3320	P07900	Chertova et al.	no	interacts with HIV-sim		TRANSACTIVATING REGULATORY PROTEIN
1f23F	gp41	1wq6A	RUNX1T1	862	Q06455	HSP90AA1	3320	P07900	Chertova et al.	no	interacts with HIV-sim		TRANSACTIVATING REGULATORY PROTEIN
1df5A	gp41	2v1yB	PIK3R1	5295	P27986	KHDRBS1	10657	Q07666	Konig et al.	no	interacts with HIV-sim	Rev	ANTI-REPRESSION TRANSACTIVATOR PROTEIN
1dtqA	reverse transcriptase	2gsbA	RASA1	5921	P20936	STAU1	6780	O95793	Cantin et al.	no	interacts with HIV-sim	Pr55(Gag)	GAG PROTEIN
2cmrA	gp41	1ib1B	YWHAZ	7534	P63104	AKT1	207	P31749	Brass et al., Zhou et al.	no	interacts with HIV-sim
1f23A	gp41	2v1yB	PIK3R1	5295	P27986	HGS	9146	O14964	Brass et al.	no	interacts with HIV-sim
1s6pB	reverse transcriptase	1qu6A	EIF2AK2	5610	P19525	PTGES3	10728	Q15185	Konig et al.	no	interacts with HIV-sim	Vpr
2bpwB	protease	1lyaB	CTSD	1509	P07339	CD4	920	P01730	Brass et al., Zhou et al.	yes	interacts with HIV-sim	Vif, Vpu, Envelope surface glycoprotein gp160, precursor, Envelope surface glycoprotein gp120, Envelope transmembrane glycoprotein gp41, Nef	VPU PRECURSOR, TRANSACTIVATING REGULATORY PROTEIN, GLYCOPROTEIN GP120=ENVELOP GLYCOPROTEIN, SOR PROTEIN, ENV PROTEIN, ENVELOPE POLYPROTEIN VARIANT, VPU PROTEIN, ENVELOPE POLYPROTEIN GP160 PRECURSOR, ENVELOPE POLYPROTEIN; NCBI GI: 328423, GAG POLYPROTEIN, PR55GAG, GAG, GAG PROTEIN, NEGATIVE FACTOR, 3'ORF, F-PROTEIN, NEF PROTEIN, GAG-POL POLYPROTEIN, PR160GAG-POL, ART/TRS, ANTI-REPRESSION TRANSACTI…
3cp1A	gp41	2v1yB	PIK3R1	5295	P27986	EGFR	1956	P00533	Brass et al.	no	interacts with HIV-sim
1u57A	p2	1fosH	JUN	3725	P05412	NCOA3	8202	Q9Y6Q9	Yeung et al.	no	interacts with HIV-sim		TRANSACTIVATING REGULATORY PROTEIN
1a8o	capsid	1grnB	ARHGAP1	392	Q07960	HSP90AB1	3326	P08238	Chertova et al.	no	interacts with HIV-sim
2p3aA	protease	3cibA	BACE1	23621	P56817	PDIA3	2923	P30101	Zhou et al., Chertova et al.	no	interacts with HIV-sim	Envelope surface glycoprotein gp120
1f23E	gp41	1fzaA	FGA	2243	P02671	THBS1	7057	P07996	Chertova et al.	no	interacts with HIV-sim	Tat, Envelope surface glycoprotein gp120	TRANSACTIVATING REGULATORY PROTEIN
1k6pA	protease	2qk5A	BACE1	23621	P56817	PDIA3	2923	P30101	Zhou et al., Chertova et al.	no	interacts with HIV-sim	Envelope surface glycoprotein gp120
2r5pA	protease	2ohkA	BACE1	23621	P56817	PDIA3	2923	P30101	Zhou et al., Chertova et al.	no	interacts with HIV-sim	Envelope surface glycoprotein gp120
1k33A	gp41	1hynQ	SLC4A1	6521	P02730	SLC4A1	6521	P02730	Yeung et al.	no	interacts with HIV-sim
1ce0A	gp41	1yhnB	RILP	83547	Q96NA2	RAB7A	7879	P51149	Chertova et al.	no	interacts with HIV-sim
1f23A	gp41	3brtD	IKBKG	8517	Q9Y6K9	IKBKG	8517	Q9Y6K9	Brass et al.	no	interacts with HIV-sim
2qhzB	protease	1tzsA	CTSE	1510	P14091	BAT3	7917	P46379	Zhou et al.	no	interacts with HIV-sim
1ihvA	integrase	1mhnA	SMN2	6607	Q16637	POLR2A	5430	P24928	Konig et al.	no	interacts with HIV-sim	Tat	TRANSACTIVATING REGULATORY PROTEIN, TAT PROTEIN, TAT
1f23F	gp41	2a01A	APOA1	335	P02647	PLTP	5360	P55058	Chertova et al.	no	interacts with HIV-sim
1difA	protease	1lyaA	CTSD	1509	P07339	FN1	2335	P02751	Chertova et al.	no	interacts with HIV-sim	retropepsin, Envelope surface glycoprotein gp160, precursor, Envelope surface glycoprotein gp120, Envelope transmembrane glycoprotein gp41
1f23A	gp41	1quuA	ACTN2	88	P35609	TTN	7273	Q8WZ42	Chertova et al.	no	interacts with HIV-sim
1s6qA	reverse transcriptase	1tceA	SHC1	6464	P29353	EGFR	1956	P00533	Brass et al.	no	interacts with HIV-sim
2vg5A	reverse transcriptase	1qu6A	EIF2AK2	5610	P19525	MAP3K7IP2	23118	Q9NYJ8	Yeung et al.	no	interacts with HIV-sim
1hvkA	protease	1lyaB	CTSD	1509	P07339	CD4	920	P01730	Brass et al., Zhou et al.	yes	interacts with HIV-sim	Vif, Vpu, Envelope surface glycoprotein gp160, precursor, Envelope surface glycoprotein gp120, Envelope transmembrane glycoprotein gp41, Nef	VPU PRECURSOR, TRANSACTIVATING REGULATORY PROTEIN, GLYCOPROTEIN GP120=ENVELOP GLYCOPROTEIN, SOR PROTEIN, ENV PROTEIN, ENVELOPE POLYPROTEIN VARIANT, VPU PROTEIN, ENVELOPE POLYPROTEIN GP160 PRECURSOR, ENVELOPE POLYPROTEIN; NCBI GI: 328423, GAG POLYPROTEIN, PR55GAG, GAG, GAG PROTEIN, NEGATIVE FACTOR, 3'ORF, F-PROTEIN, NEF PROTEIN, GAG-POL POLYPROTEIN, PR160GAG-POL, ART/TRS, ANTI-REPRESSION TRANSACTI…
1f23E	gp41	2ficB	BIN1	274	O00499	RAP1A	5906	P62834	Chertova et al.	no	interacts with HIV-sim
1k6yA	integrase	1mwpA	APP	351	P05067	NCSTN	23385	Q92542	Chertova et al.	no	interacts with HIV-sim
1f23A	gp41	1yxrA	VPS4A	27183	Q9UN37	VPS4A	27183	Q9UN37	Zhou et al.	no	interacts with HIV-sim
1ex4A	integrase	1io6A	GRB2	2885	P62993	PNRC1	10957	Q12796	Brass et al.	no	interacts with HIV-sim
1ce0B	gp41	1gu4A	CEBPB	1051	P17676	EP300	2033	Q09472	Konig et al.	no	interacts with HIV-sim	Vpr, Tat	TAT PROTEIN
1favA	gp41	2yy0B	MYCBP	26292	Q99417	CFL1	1072	P23528	Chertova et al., Cantin et al.	no	interacts with HIV-sim		GAG PROTEIN
1ex4A	integrase	2dmoA	NCF2	4688	P19878	RAC2	5880	P15153	Chertova et al.	no	interacts with HIV-sim
1k34A	gp41	1sc7A	TOP1	7150	P11387	NCOA6	23054	Q14686	Konig et al.	no	interacts with HIV-sim
1dlbA	gp41	1t2kC	JUN	3725	P05412	ETS2	2114	P15036	Konig et al.	no	interacts with HIV-sim
2cmrA	gp41	1fchA	PEX5	5830	P50542	DDO	8528	Q99489	Zhou et al.	no	interacts with HIV-sim
2cmrA	gp41	2btpA	YWHAQ	10971	P27348	HSPA8	3312	P11142	Chertova et al., Cantin et al.	no	interacts with HIV-sim		TRANSACTIVATING REGULATORY PROTEIN, GAG PROTEIN
1uwbA	reverse transcriptase	1wf2A	HNRNPC	3183	P07910	PIN1	5300	Q13526	Cantin et al.	no	interacts with HIV-sim
1df5A	gp41	1rw6A	APP	351	P05067	GAPDH	2597	P04406	Saphire et al., Cantin et al.	no	interacts with HIV-sim
1szt	gp41	1jocA	EEA1	8411	Q15075	RAB5A	5868	P20339	Chertova et al.	no	interacts with HIV-sim
1f23A	gp41	1lpqA	TOP1	7150	P11387	NCOA6	23054	Q14686	Konig et al.	no	interacts with HIV-sim
1f23E	gp41	2v1yB	PIK3R1	5295	P27986	KHDRBS1	10657	Q07666	Konig et al.	no	interacts with HIV-sim	Rev	ANTI-REPRESSION TRANSACTIVATOR PROTEIN
1ce0B	gp41	1nkpA	MYC	4609	P01106	HSP90AA1	3320	P07900	Chertova et al.	no	interacts with HIV-sim		TRANSACTIVATING REGULATORY PROTEIN
2upjA	protease	1lyaB	CTSD	1509	P07339	FN1	2335	P02751	Chertova et al.	no	interacts with HIV-sim	retropepsin, Envelope surface glycoprotein gp160, precursor, Envelope surface glycoprotein gp120, Envelope transmembrane glycoprotein gp41
1fkoA	reverse transcriptase	1ft8E	NXF1	10482	Q9UBU9	NUP62	23636	P37198	Konig et al.	yes	interacts with HIV-sim	Rev	ANTI-REPRESSION TRANSACTIVATOR PROTEIN, GAG POLYPROTEIN, PR55GAG, GAG, GAG PROTEIN, GAG-POL POLYPROTEIN, PR160GAG-POL, ART/TRS, REV PROTEIN, SOR PROTEIN, VIRION INFECTIVITY FACTOR, VIF, R ORF PROTEIN, VPR PROTEIN, VPU PROTEIN, U ORF PROTEIN, VPU PRECURSOR
1hvc	protease	1lyaB	CTSD	1509	P07339	CD4	920	P01730	Brass et al., Zhou et al.	no	interacts with HIV-sim	Vif, Vpu, Envelope surface glycoprotein gp160, precursor, Envelope surface glycoprotein gp120, Envelope transmembrane glycoprotein gp41, Nef	VPU PRECURSOR, TRANSACTIVATING REGULATORY PROTEIN, GLYCOPROTEIN GP120=ENVELOP GLYCOPROTEIN, SOR PROTEIN, ENV PROTEIN, ENVELOPE POLYPROTEIN VARIANT, VPU PROTEIN, ENVELOPE POLYPROTEIN GP160 PRECURSOR, ENVELOPE POLYPROTEIN; NCBI GI: 328423, GAG POLYPROTEIN, PR55GAG, GAG, GAG PROTEIN, NEGATIVE FACTOR, 3'ORF, F-PROTEIN, NEF PROTEIN, GAG-POL POLYPROTEIN, PR160GAG-POL, ART/TRS, ANTI-REPRESSION TRANSACTI…
1hbvB	protease	1lyaA	CTSD	1509	P07339	CD4	920	P01730	Brass et al., Zhou et al.	yes	interacts with HIV-sim	Vif, Vpu, Envelope surface glycoprotein gp160, precursor, Envelope surface glycoprotein gp120, Envelope transmembrane glycoprotein gp41, Nef	VPU PRECURSOR, TRANSACTIVATING REGULATORY PROTEIN, GLYCOPROTEIN GP120=ENVELOP GLYCOPROTEIN, SOR PROTEIN, ENV PROTEIN, ENVELOPE POLYPROTEIN VARIANT, VPU PROTEIN, ENVELOPE POLYPROTEIN GP160 PRECURSOR, ENVELOPE POLYPROTEIN; NCBI GI: 328423, GAG POLYPROTEIN, PR55GAG, GAG, GAG PROTEIN, NEGATIVE FACTOR, 3'ORF, F-PROTEIN, NEF PROTEIN, GAG-POL POLYPROTEIN, PR160GAG-POL, ART/TRS, ANTI-REPRESSION TRANSACTI…
2cmrA	gp41	1qgkA	KPNB1	3837	Q14974	NUP50	10762	Q9UKX7	Konig et al.	no	interacts with HIV-sim		GAG POLYPROTEIN, PR55GAG, GAG, GAG PROTEIN, GAG-POL POLYPROTEIN, PR160GAG-POL, ART/TRS, ANTI-REPRESSION TRANSACTIVATOR PROTEIN, REV PROTEIN, SOR PROTEIN, VIRION INFECTIVITY FACTOR, VIF, R ORF PROTEIN, VPR PROTEIN, VPU PROTEIN, U ORF PROTEIN, VPU PRECURSOR
1f23D	gp41	1fosE	FOS	2353	P01100	RELA	5970	Q04206	Brass et al., Konig et al., Zhou et al.	no	interacts with HIV-sim	Tat	TRANSACTIVATING REGULATORY PROTEIN, ANTI-REPRESSION TRANSACTIVATOR PROTEIN, VPU PRECURSOR
1f23A	gp41	1s35A	SPTB	6710	P11277	SPTAN1	6709	Q13813	Brass et al.	no	interacts with HIV-sim	retropepsin
1ce0B	gp41	1fu1B	XRCC4	7518	Q13426	VIM	7431	P08670	Chertova et al.	no	interacts with HIV-sim	retropepsin
1dlbA	gp41	1wq6A	RUNX1T1	862	Q06455	KPNB1	3837	Q14974	Konig et al., Chertova et al.	no	interacts with HIV-sim	integrase, Tat, Rev	GAG PROTEIN, ANTI-REPRESSION TRANSACTIVATOR PROTEIN, TRANSACTIVATING REGULATORY PROTEIN, ART/TRS, REV PROTEIN
1qs4A	integrase	1mwpA	APP	351	P05067	GSN	2934	P06396	Chertova et al.	no	interacts with HIV-sim
1ce0B	gp41	1usdA	VASP	7408	P50552	ACTA1	58	P68133	Cantin et al.	no	interacts with HIV-sim	matrix, retropepsin
1ex4A	integrase	2jw4A	NCK1	4690	P16333	KHDRBS1	10657	Q07666	Konig et al.	no	interacts with HIV-sim	Rev	ANTI-REPRESSION TRANSACTIVATOR PROTEIN
1k34A	gp41	2cprA	EXOSC10	5394	Q01780	LSM8	51691	O95777	Yeung et al.	no	interacts with HIV-sim
1f23B	gp41	2pp4A	RUNX1T1	862	Q06455	NCOR2	9612	Q9Y618	Brass et al.	no	interacts with HIV-sim
1hqeA	reverse transcriptase	1tceA	SHC1	6464	P29353	EPS8	2059	Q12929	Brass et al.	no	interacts with HIV-sim
1hosA	protease	1lyaB	CTSD	1509	P07339	FN1	2335	P02751	Chertova et al.	no	interacts with HIV-sim	retropepsin, Envelope surface glycoprotein gp160, precursor, Envelope surface glycoprotein gp120, Envelope transmembrane glycoprotein gp41
1t03A	reverse transcriptase	1qu6A	EIF2AK2	5610	P19525	HSP90AA1	3320	P07900	Chertova et al.	no	interacts with HIV-sim		TRANSACTIVATING REGULATORY PROTEIN
1bisB	integrase	1mwpA	APP	351	P05067	PSEN2	5664	P49810	Konig et al.	no	interacts with HIV-sim
2hnzA	reverse transcriptase	1j4wA	FUBP1	8880	Q96AE4	GTF2H1	2965	P32780	Zhou et al.	no	interacts with HIV-sim	Tat	TRANSACTIVATING REGULATORY PROTEIN, TAT PROTEIN, TAT
1u57A	p2	1io4A	CEBPB	1051	P17676	HMGB1	3146	P09429	Konig et al.	no	interacts with HIV-sim
1df5A	gp41	1debA	APC	324	P25054	CTBP1	1487	Q13363	Yeung et al.	no	interacts with HIV-sim
2p3cA	protease	2ph6A	BACE1	23621	P56817	NCSTN	23385	Q92542	Chertova et al.	no	interacts with HIV-sim
1ex4A	integrase	1gcqB	GRB2	2885	P62993	MED28	80306	Q9H204	Brass et al., Zhou et al.	no	interacts with HIV-sim
1klmA	reverse transcriptase	1jfiC	TBP	6908	P20226	RELA	5970	Q04206	Brass et al., Konig et al., Zhou et al.	no	interacts with HIV-sim	Tat	TRANSACTIVATING REGULATORY PROTEIN, ANTI-REPRESSION TRANSACTIVATOR PROTEIN, VPU PRECURSOR
1f23E	gp41	2pp4A	RUNX1T1	862	Q06455	UBQLN4	56893	Q9NRR5	Brass et al.	no	interacts with HIV-sim
1df5A	gp41	1l3eB	EP300	2033	Q09472	FOXO3A	2309	O43524	Yeung et al.	no	interacts with HIV-sim
1f23C	gp41	1wlxA	ACTN4	81	O43707	GSN	2934	P06396	Chertova et al.	no	interacts with HIV-sim
1f23A	gp41	1qgrA	KPNB1	3837	Q14974	RANBP2	5903	P49792	Brass et al., Konig et al.	no	interacts with HIV-sim		GAG POLYPROTEIN, PR55GAG, GAG, GAG PROTEIN, GAG-POL POLYPROTEIN, PR160GAG-POL, ART/TRS, ANTI-REPRESSION TRANSACTIVATOR PROTEIN, REV PROTEIN, SOR PROTEIN, VIRION INFECTIVITY FACTOR, VIF, R ORF PROTEIN, VPR PROTEIN, VPU PROTEIN, U ORF PROTEIN, VPU PRECURSOR
1u57A	p2	1k1fA	BCR	613	P11274	YWHAZ	7534	P63104	Chertova et al.	no	interacts with HIV-sim
1ikxA	reverse transcriptase	1mb8A	PLEC1	5339	Q15149	ACTG1	71	P63261	Chertova et al.	no	interacts with HIV-sim	matrix, nucleocapsid, retropepsin
2zd1A	reverse transcriptase	1qu6A	EIF2AK2	5610	P19525	STAT1	6772	P42224	Chertova et al.	no	interacts with HIV-sim		TRANSACTIVATING REGULATORY PROTEIN
1b9dA	integrase	1mwpA	APP	351	P05067	APBA2BP	63941	Q96P71	Konig et al.	no	interacts with HIV-sim
1rthA	reverse transcriptase	1tceA	SHC1	6464	P29353	CD81	975	P60033	Chertova et al.	no	interacts with HIV-sim
1c1bB	reverse transcriptase	2ew9A	ATP7B	540	P35670	ATOX1	475	O00244	Zhou et al.	no	interacts with HIV-sim
1f23C	gp41	1avoB	PSME1	5720	Q06323	VIM	7431	P08670	Chertova et al.	no	interacts with HIV-sim	retropepsin
1qr9A	gp41	2v1yB	PIK3R1	5295	P27986	VIL2	7430	P15311	Cantin et al.	no	interacts with HIV-sim	Envelope surface glycoprotein gp120	GAG PROTEIN, NEF
1bv9A	protease	1lyaA	CTSD	1509	P07339	FN1	2335	P02751	Chertova et al.	yes	interacts with HIV-sim	retropepsin, Envelope surface glycoprotein gp160, precursor, Envelope surface glycoprotein gp120, Envelope transmembrane glycoprotein gp41
1dlbA	gp41	1fosE	FOS	2353	P01100	SUMO1	7341	P63165	Saphire et al.	no	interacts with HIV-sim	p6
1fkpA	reverse transcriptase	1mb8A	PLEC1	5339	Q15149	MSN	4478	P26038	Yeung et al., Chertova et al., Cantin et al.	no	interacts with HIV-sim	Envelope surface glycoprotein gp120	GAG PROTEIN
2b7zA	protease	1xn2A	BACE1	23621	P56817	NCSTN	23385	Q92542	Chertova et al.	no	interacts with HIV-sim
1favA	gp41	1gk7A	VIM	7431	P08670	RAB8B	51762	Q92930	Chertova et al.	no	interacts with HIV-sim
1f23E	gp41	2a26A	CACYBP	27101	Q9HB71	S100A6	6277	P06703	Chertova et al.	no	interacts with HIV-sim
1bvgA	protease	2ikoA	REN	5972	P00797	ATP6AP2	10159	O75787	Chertova et al.	no	interacts with HIV-sim
1f23A	gp41	1debA	APC	324	P25054	CTBP1	1487	Q13363	Yeung et al.	no	interacts with HIV-sim
2p3dA	protease	2hizB	BACE1	23621	P56817	PDIA3	2923	P30101	Zhou et al., Chertova et al.	no	interacts with HIV-sim	Envelope surface glycoprotein gp120
1g9nG	gp120	1ywhG	PLAUR	5329	Q03405	JAK1	3716	P23458	Brass et al., Zhou et al.	no	interacts with HIV-sim
1ce0C	gp41	1gk7A	VIM	7431	P08670	C1orf103	55791	Q5T3J3	Brass et al.	no	interacts with HIV-sim
1biuB	integrase	1mwpA	APP	351	P05067	APOE	348	P02649	Chertova et al.	no	interacts with HIV-sim	Envelope surface glycoprotein gp120	TRANSACTIVATING REGULATORY PROTEIN
1f23A	gp41	1ywtA	SFN	2810	P31947	KCNK9	51305	Q9NPC2	Brass et al.	no	interacts with HIV-sim
1ex4A	integrase	2e70A	SUPT5H	6829	O00267	PPIA	5478	P62937	Chertova et al., Saphire et al., Cantin et al.	yes	interacts with HIV-sim	Pr55(Gag), matrix, capsid, Vif, Nef	GAG PROTEIN, P26, P17, P24GAG, SOR PROTEIN, GAG-POL POLYPROTEIN, GAG POLYPROTEIN, ENVELOPE POLYPROTEIN GP160 PRECURSOR, ENVELOPE POLYPROTEIN; NCBI GI: 328423, PR55GAG, GAG, PR160GAG-POL, ART/TRS, ANTI-REPRESSION TRANSACTIVATOR PROTEIN, REV PROTEIN, VIRION INFECTIVITY FACTOR, VIF, R ORF PROTEIN, VPR PROTEIN, VPU PROTEIN, U ORF PROTEIN, VPU PRECURSOR
1aaqA	protease	2yujA	UFD1L	7353	Q92890	VCP	7415	P55072	Chertova et al.	no	interacts with HIV-sim
1c1cB	reverse transcriptase	2rd7A	C8A	731	P07357	CD59	966	P13987	Cantin et al.	no	interacts with HIV-sim	Envelope surface glycoprotein gp120	GAG PROTEIN
1f23A	gp41	1zl8B	RP11-540L11.1	8573	O14936	SDC1	6382	P18827	Zhou et al.	no	interacts with HIV-sim	Tat, Envelope surface glycoprotein gp120	TRANSACTIVATING REGULATORY PROTEIN
1ex4A	integrase	1azeA	GRB2	2885	P62993	RAPGEF1	2889	Q13905	Brass et al.	no	interacts with HIV-sim
1lweA	reverse transcriptase	1ft8E	NXF1	10482	Q9UBU9	SFRS7	6432	Q16629	Yeung et al.	no	interacts with HIV-sim		TRANSACTIVATING REGULATORY PROTEIN
4phvB	protease	1lyaB	CTSD	1509	P07339	CD4	920	P01730	Brass et al., Zhou et al.	yes	interacts with HIV-sim	Vif, Vpu, Envelope surface glycoprotein gp160, precursor, Envelope surface glycoprotein gp120, Envelope transmembrane glycoprotein gp41, Nef	VPU PRECURSOR, TRANSACTIVATING REGULATORY PROTEIN, GLYCOPROTEIN GP120=ENVELOP GLYCOPROTEIN, SOR PROTEIN, ENV PROTEIN, ENVELOPE POLYPROTEIN VARIANT, VPU PROTEIN, ENVELOPE POLYPROTEIN GP160 PRECURSOR, ENVELOPE POLYPROTEIN; NCBI GI: 328423, GAG POLYPROTEIN, PR55GAG, GAG, GAG PROTEIN, NEGATIVE FACTOR, 3'ORF, F-PROTEIN, NEF PROTEIN, GAG-POL POLYPROTEIN, PR160GAG-POL, ART/TRS, ANTI-REPRESSION TRANSACTI…
1dlbA	gp41	3cl3D	IKBKG	8517	Q9Y6K9	NCOA3	8202	Q9Y6Q9	Yeung et al.	no	interacts with HIV-sim		TRANSACTIVATING REGULATORY PROTEIN
1ce0B	gp41	1gk4A	VIM	7431	P08670	BRD1	23774	O95696	Yeung et al.	no	interacts with HIV-sim
1f23F	gp41	1zl8B	RP11-540L11.1	8573	O14936	SDC1	6382	P18827	Zhou et al.	no	interacts with HIV-sim	Tat, Envelope surface glycoprotein gp120	TRANSACTIVATING REGULATORY PROTEIN
1ex4A	integrase	1x2pA	CRISP2	3275	P55345	NCOA6	23054	Q14686	Konig et al.	no	interacts with HIV-sim
1ihwA	integrase	2jw4A	NCK1	4690	P16333	PKN2	5586	Q16513	Zhou et al.	no	interacts with HIV-sim
1dlbA	gp41	1avoB	PSME1	5720	Q06323	PSME2	5721	Q9UL46	Brass et al.	no	interacts with HIV-sim	integrase, Vif, Tat
1bdqA	protease	3braA	BACE1	23621	P56817	NCSTN	23385	Q92542	Chertova et al.	no	interacts with HIV-sim
1ce0B	gp41	1a02J	JUN	3725	P05412	RELA	5970	Q04206	Brass et al., Konig et al., Zhou et al.	no	interacts with HIV-sim	Tat	TRANSACTIVATING REGULATORY PROTEIN, ANTI-REPRESSION TRANSACTIVATOR PROTEIN, VPU PRECURSOR
3hvtA	reverse transcriptase	2g9oA	ATP7A	538	Q04656	ATOX1	475	O00244	Zhou et al.	no	interacts with HIV-sim
2qnnB	protease	1lyaB	CTSD	1509	P07339	CD4	920	P01730	Brass et al., Zhou et al.	yes	interacts with HIV-sim	Vif, Vpu, Envelope surface glycoprotein gp160, precursor, Envelope surface glycoprotein gp120, Envelope transmembrane glycoprotein gp41, Nef	VPU PRECURSOR, TRANSACTIVATING REGULATORY PROTEIN, GLYCOPROTEIN GP120=ENVELOP GLYCOPROTEIN, SOR PROTEIN, ENV PROTEIN, ENVELOPE POLYPROTEIN VARIANT, VPU PROTEIN, ENVELOPE POLYPROTEIN GP160 PRECURSOR, ENVELOPE POLYPROTEIN; NCBI GI: 328423, GAG POLYPROTEIN, PR55GAG, GAG, GAG PROTEIN, NEGATIVE FACTOR, 3'ORF, F-PROTEIN, NEF PROTEIN, GAG-POL POLYPROTEIN, PR160GAG-POL, ART/TRS, ANTI-REPRESSION TRANSACTI…
1u57A	p2	1t2kC	JUN	3725	P05412	SUMO1	7341	P63165	Saphire et al.	no	interacts with HIV-sim	p6
2b7zA	protease	2qmdA	BACE1	23621	P56817	PDIA3	2923	P30101	Zhou et al., Chertova et al.	no	interacts with HIV-sim	Envelope surface glycoprotein gp120
1f23E	gp41	1hciA	ACTN2	88	P35609	TTN	7273	Q8WZ42	Chertova et al.	no	interacts with HIV-sim
3cp1A	gp41	2ve7B	NDC80	10403	O14777	CALCOCO1	57658	-	Konig et al.	no	interacts with HIV-sim
1lwcA	reverse transcriptase	2gl6A	CKMT2	1160	P17540	C1orf103	55791	Q5T3J3	Brass et al.	no	interacts with HIV-sim
2f81A	protease	3braA	BACE1	23621	P56817	PDIA3	2923	P30101	Zhou et al., Chertova et al.	no	interacts with HIV-sim	Envelope surface glycoprotein gp120
1kjgB	protease	1tzsA	CTSE	1510	P14091	BAT3	7917	P46379	Zhou et al.	no	interacts with HIV-sim
1k6vA	protease	1lyaA	CTSD	1509	P07339	CD4	920	P01730	Brass et al., Zhou et al.	yes	interacts with HIV-sim	Vif, Vpu, Envelope surface glycoprotein gp160, precursor, Envelope surface glycoprotein gp120, Envelope transmembrane glycoprotein gp41, Nef	VPU PRECURSOR, TRANSACTIVATING REGULATORY PROTEIN, GLYCOPROTEIN GP120=ENVELOP GLYCOPROTEIN, SOR PROTEIN, ENV PROTEIN, ENVELOPE POLYPROTEIN VARIANT, VPU PROTEIN, ENVELOPE POLYPROTEIN GP160 PRECURSOR, ENVELOPE POLYPROTEIN; NCBI GI: 328423, GAG POLYPROTEIN, PR55GAG, GAG, GAG PROTEIN, NEGATIVE FACTOR, 3'ORF, F-PROTEIN, NEF PROTEIN, GAG-POL POLYPROTEIN, PR160GAG-POL, ART/TRS, ANTI-REPRESSION TRANSACTI…
2qi3A	protease	1lyaA	CTSD	1509	P07339	CD4	920	P01730	Brass et al., Zhou et al.	yes	interacts with HIV-sim	Vif, Vpu, Envelope surface glycoprotein gp160, precursor, Envelope surface glycoprotein gp120, Envelope transmembrane glycoprotein gp41, Nef	VPU PRECURSOR, TRANSACTIVATING REGULATORY PROTEIN, GLYCOPROTEIN GP120=ENVELOP GLYCOPROTEIN, SOR PROTEIN, ENV PROTEIN, ENVELOPE POLYPROTEIN VARIANT, VPU PROTEIN, ENVELOPE POLYPROTEIN GP160 PRECURSOR, ENVELOPE POLYPROTEIN; NCBI GI: 328423, GAG POLYPROTEIN, PR55GAG, GAG, GAG PROTEIN, NEGATIVE FACTOR, 3'ORF, F-PROTEIN, NEF PROTEIN, GAG-POL POLYPROTEIN, PR160GAG-POL, ART/TRS, ANTI-REPRESSION TRANSACTI…
1bi4C	integrase	2e88A	HSPA1B	3304	P08107	YWHAZ	7534	P63104	Chertova et al.	no	interacts with HIV-sim
2cmrA	gp41	2z6eB	DAAM1	23002	Q9Y4D1	DVL1	1855	O14640	Zhou et al.	no	interacts with HIV-sim
1rthA	reverse transcriptase	1wvnA	PCBP1	5093	Q15365	PTBP1	5725	P26599	Chertova et al.	no	interacts with HIV-sim	Tat, Rev	TRANSACTIVATING REGULATORY PROTEIN, ANTI-REPRESSION TRANSACTIVATOR PROTEIN
1ex4A	integrase	2yupA	SORBS3	10174	O60504	KIAA0408	9729	Q6ZU52	Yeung et al.	no	interacts with HIV-sim
1bqmA	reverse transcriptase	1yjrA	ATP7A	538	Q04656	ATOX1	475	O00244	Zhou et al.	no	interacts with HIV-sim
2nxzA	gp120	1ywhC	PLAUR	5329	Q03405	JAK1	3716	P23458	Brass et al., Zhou et al.	no	interacts with HIV-sim
1meuB	protease	1lyaA	CTSD	1509	P07339	CD4	920	P01730	Brass et al., Zhou et al.	yes	interacts with HIV-sim	Vif, Vpu, Envelope surface glycoprotein gp160, precursor, Envelope surface glycoprotein gp120, Envelope transmembrane glycoprotein gp41, Nef	VPU PRECURSOR, TRANSACTIVATING REGULATORY PROTEIN, GLYCOPROTEIN GP120=ENVELOP GLYCOPROTEIN, SOR PROTEIN, ENV PROTEIN, ENVELOPE POLYPROTEIN VARIANT, VPU PROTEIN, ENVELOPE POLYPROTEIN GP160 PRECURSOR, ENVELOPE POLYPROTEIN; NCBI GI: 328423, GAG POLYPROTEIN, PR55GAG, GAG, GAG PROTEIN, NEGATIVE FACTOR, 3'ORF, F-PROTEIN, NEF PROTEIN, GAG-POL POLYPROTEIN, PR160GAG-POL, ART/TRS, ANTI-REPRESSION TRANSACTI…
1c6xA	protease	1tzsA	CTSE	1510	P14091	BAT3	7917	P46379	Zhou et al.	no	interacts with HIV-sim
1qr9A	gp41	1h88B	CEBPB	1051	P17676	EGFR	1956	P00533	Brass et al.	no	interacts with HIV-sim
1hysA	reverse transcriptase	1j4wA	FUBP1	8880	Q96AE4	VIM	7431	P08670	Chertova et al.	no	interacts with HIV-sim	retropepsin
1rtdA	reverse transcriptase	1j4wA	FUBP1	8880	Q96AE4	VIM	7431	P08670	Chertova et al.	no	interacts with HIV-sim	retropepsin
1i5yA	gp41	1jm7A	BRCA1	672	P38398	UBE2L3	7332	P68036	Konig et al.	no	interacts with HIV-sim
1c1cA	reverse transcriptase	1tceA	SHC1	6464	P29353	LCK	3932	P06239	Saphire et al.	no	interacts with HIV-sim	Envelope surface glycoprotein gp160, precursor, Envelope surface glycoprotein gp120, Nef	TRANSACTIVATING REGULATORY PROTEIN, NEGATIVE FACTOR, 3'ORF, F-PROTEIN, NEF PROTEIN
1lwcA	reverse transcriptase	1mb8A	PLEC1	5339	Q15149	SPTAN1	6709	Q13813	Brass et al.	yes	interacts with HIV-sim	retropepsin
1df5A	gp41	1l3eB	EP300	2033	Q09472	RAN	5901	P62826	Chertova et al.	no	interacts with HIV-sim	Rev	GAG PROTEIN, ANTI-REPRESSION TRANSACTIVATOR PROTEIN, ART/TRS, REV PROTEIN
2cmrA	gp41	2bq0B	YWHAB	7529	P31946	AKAP13	11214	Q12802	Konig et al.	no	interacts with HIV-sim
1har	reverse transcriptase	1j4wA	FUBP1	8880	Q96AE4	VIM	7431	P08670	Chertova et al.	no	interacts with HIV-sim	retropepsin
1f23A	gp41	2ibfA	VCL	7414	P18206	ACTA1	58	P68133	Cantin et al.	no	interacts with HIV-sim	matrix, retropepsin
1k6yB	integrase	2e88A	HSPA1B	3304	P08107	HSPA1B			Chertova et al., Saphire et al., Cantin et al.	no	is HIV-sim		TRANSACTIVATING REGULATORY PROTEIN, GAG PROTEIN
1ihvA	integrase	2aryA	CAPN1	823	P07384	VIM	7431	P08670	Chertova et al.	no	interacts with HIV-sim	retropepsin
1f23A	gp41	1i4tB	ARFIP2	23647	P53365	RAC2	5880	P15153	Chertova et al.	no	interacts with HIV-sim
1ikyA	reverse transcriptase	1jfiC	TBP	6908	P20226	HMGB1	3146	P09429	Konig et al.	no	interacts with HIV-sim
1ce0B	gp41	1s1cY	ROCK1	6093	Q13464	MSN	4478	P26038	Yeung et al., Chertova et al., Cantin et al.	no	interacts with HIV-sim	Envelope surface glycoprotein gp120	GAG PROTEIN
2p3cA	protease	2iqgA	BACE1	23621	P56817	NCSTN	23385	Q92542	Chertova et al.	no	interacts with HIV-sim
2b5jA	reverse transcriptase	1j4wA	FUBP1	8880	Q96AE4	VIM	7431	P08670	Chertova et al.	no	interacts with HIV-sim	retropepsin
1i5xA	gp41	2hacA	CD247	919	P20963	PTPN6	5777	P29350	Chertova et al.	no	interacts with HIV-sim
1k34A	gp41	1jm7A	BRCA1	672	P38398	H2AFX	3014	P16104	Saphire et al.	no	interacts with HIV-sim	Tat	TRANSACTIVATING REGULATORY PROTEIN
1c0uA	reverse transcriptase	1jfiC	TBP	6908	P20226	HMGB1	3146	P09429	Konig et al.	no	interacts with HIV-sim
2fgvB	protease	3braA	BACE1	23621	P56817	NCSTN	23385	Q92542	Chertova et al.	no	interacts with HIV-sim
1ce0B	gp41	1h88B	CEBPB	1051	P17676	HMGB1	3146	P09429	Konig et al.	no	interacts with HIV-sim
1szt	gp41	3brtD	IKBKG	8517	Q9Y6K9	IKBKG	8517	Q9Y6K9	Brass et al.	no	interacts with HIV-sim
1qr9A	gp41	3cl3D	IKBKG	8517	Q9Y6K9	NCOA3	8202	Q9Y6Q9	Yeung et al.	no	interacts with HIV-sim		TRANSACTIVATING REGULATORY PROTEIN
1bl3C	integrase	1mwpA	APP	351	P05067	EPB41	2035	P11171	Yeung et al.	no	interacts with HIV-sim
1lw0B	reverse transcriptase	2rd7A	C8A	731	P07357	CD59	966	P13987	Cantin et al.	no	interacts with HIV-sim	Envelope surface glycoprotein gp120	GAG PROTEIN
1c1cA	reverse transcriptase	1tceA	SHC1	6464	P29353	SHCBP1	79801	Q8NEM2	Zhou et al.	no	interacts with HIV-sim
2hmiA	reverse transcriptase	1aw0	ATP7A	538	Q04656	ATOX1	475	O00244	Zhou et al.	no	interacts with HIV-sim
1u57A	p2	1uklD	SREBF2	6721	Q12772	KPNB1	3837	Q14974	Konig et al., Chertova et al.	no	interacts with HIV-sim	integrase, Tat, Rev	GAG PROTEIN, ANTI-REPRESSION TRANSACTIVATOR PROTEIN, TRANSACTIVATING REGULATORY PROTEIN, ART/TRS, REV PROTEIN
1c1cA	reverse transcriptase	1tceA	SHC1	6464	P29353	EGFR	1956	P00533	Brass et al.	no	interacts with HIV-sim
1df5A	gp41	1nhlA	SNAP23	8773	O00161	VAMP8	8673	Q9BV40	Chertova et al.	no	interacts with HIV-sim
1gnnB	protease	2yujA	UFD1L	7353	Q92890	VCP	7415	P55072	Chertova et al.	no	interacts with HIV-sim
1ythA	protease	1lyaA	CTSD	1509	P07339	FN1	2335	P02751	Chertova et al.	no	interacts with HIV-sim	retropepsin, Envelope surface glycoprotein gp160, precursor, Envelope surface glycoprotein gp120, Envelope transmembrane glycoprotein gp41
1hpvA	protease	1lyaA	CTSD	1509	P07339	FN1	2335	P02751	Chertova et al.	no	interacts with HIV-sim	retropepsin, Envelope surface glycoprotein gp160, precursor, Envelope surface glycoprotein gp120, Envelope transmembrane glycoprotein gp41
1hqeA	reverse transcriptase	1qu6A	EIF2AK2	5610	P19525	RAC1	5879	P63000	Chertova et al.	no	interacts with HIV-sim	Nef	NEGATIVE FACTOR, 3'ORF, F-PROTEIN, NEF PROTEIN
2q63A	protease	2qk5A	BACE1	23621	P56817	PDIA3	2923	P30101	Zhou et al., Chertova et al.	no	interacts with HIV-sim	Envelope surface glycoprotein gp120
1wjbA	integrase	1cf7A	E2F4	1874	Q16254	TFDP2	7029	Q14188	Brass et al.	no	interacts with HIV-sim
1a8o	capsid	1ao6A	ALB	213	Q5D0D7	ALB			Chertova et al.	no	is HIV-sim	Envelope surface glycoprotein gp120, Envelope transmembrane glycoprotein gp41	TRANSACTIVATING REGULATORY PROTEIN
1lwfB	reverse transcriptase	1ft8E	NXF1	10482	Q9UBU9	NUP153	9972	P49790	Brass et al., Konig et al.	yes	interacts with HIV-sim	Rev	GAG POLYPROTEIN, PR55GAG, GAG, GAG PROTEIN, GAG-POL POLYPROTEIN, PR160GAG-POL, ART/TRS, ANTI-REPRESSION TRANSACTIVATOR PROTEIN, REV PROTEIN, SOR PROTEIN, VIRION INFECTIVITY FACTOR, VIF, R ORF PROTEIN, VPR PROTEIN, VPU PROTEIN, U ORF PROTEIN, VPU PRECURSOR
1f23A	gp41	2ficB	BIN1	274	O00499	ITGA3	3675	P26006	Chertova et al.	no	interacts with HIV-sim	retropepsin	TRANSACTIVATING REGULATORY PROTEIN
1vrtA	reverse transcriptase	1j4wA	FUBP1	8880	Q96AE4	VIM	7431	P08670	Chertova et al.	yes	interacts with HIV-sim	retropepsin
3cp1A	gp41	3brtC	IKBKB	3551	O14920	HSP90AA1	3320	P07900	Chertova et al.	no	interacts with HIV-sim		TRANSACTIVATING REGULATORY PROTEIN
2p3dA	protease	1sgzD	BACE1	23621	P56817	NCSTN	23385	Q92542	Chertova et al.	no	interacts with HIV-sim
2b6aA	reverse transcriptase	1j4wA	FUBP1	8880	Q96AE4	VIM	7431	P08670	Chertova et al.	no	interacts with HIV-sim	retropepsin
1i5xA	gp41	1jm7A	BRCA1	672	P38398	POLR2A	5430	P24928	Konig et al.	no	interacts with HIV-sim	Tat	TRANSACTIVATING REGULATORY PROTEIN, TAT PROTEIN, TAT
1ikwA	reverse transcriptase	1tceA	SHC1	6464	P29353	EGFR	1956	P00533	Brass et al.	no	interacts with HIV-sim
1f23E	gp41	1fosE	FOS	2353	P01100	RELA	5970	Q04206	Brass et al., Konig et al., Zhou et al.	no	interacts with HIV-sim	Tat	TRANSACTIVATING REGULATORY PROTEIN, ANTI-REPRESSION TRANSACTIVATOR PROTEIN, VPU PRECURSOR
1dtqA	reverse transcriptase	1mb8A	PLEC1	5339	Q15149	VIM	7431	P08670	Chertova et al.	yes	interacts with HIV-sim	retropepsin
1f23C	gp41	2pp4A	RUNX1T1	862	Q06455	HSP90AA1	3320	P07900	Chertova et al.	no	interacts with HIV-sim		TRANSACTIVATING REGULATORY PROTEIN
2qhzA	protease	1lyaA	CTSD	1509	P07339	CD4	920	P01730	Brass et al., Zhou et al.	yes	interacts with HIV-sim	Vif, Vpu, Envelope surface glycoprotein gp160, precursor, Envelope surface glycoprotein gp120, Envelope transmembrane glycoprotein gp41, Nef	VPU PRECURSOR, TRANSACTIVATING REGULATORY PROTEIN, GLYCOPROTEIN GP120=ENVELOP GLYCOPROTEIN, SOR PROTEIN, ENV PROTEIN, ENVELOPE POLYPROTEIN VARIANT, VPU PROTEIN, ENVELOPE POLYPROTEIN GP160 PRECURSOR, ENVELOPE POLYPROTEIN; NCBI GI: 328423, GAG POLYPROTEIN, PR55GAG, GAG, GAG PROTEIN, NEGATIVE FACTOR, 3'ORF, F-PROTEIN, NEF PROTEIN, GAG-POL POLYPROTEIN, PR160GAG-POL, ART/TRS, ANTI-REPRESSION TRANSACTI…
1hivB	protease	1lyaB	CTSD	1509	P07339	FN1	2335	P02751	Chertova et al.	yes	interacts with HIV-sim	retropepsin, Envelope surface glycoprotein gp160, precursor, Envelope surface glycoprotein gp120, Envelope transmembrane glycoprotein gp41
1szt	gp41	1jm7A	BRCA1	672	P38398	JAK1	3716	P23458	Brass et al., Zhou et al.	no	interacts with HIV-sim
1bqmA	reverse transcriptase	2ew9A	ATP7B	540	P35670	ATOX1	475	O00244	Zhou et al.	no	interacts with HIV-sim
1favA	gp41	1s1cY	ROCK1	6093	Q13464	RDX	5962	P35241	Chertova et al.	no	interacts with HIV-sim
1lweA	reverse transcriptase	1jfiC	TBP	6908	P20226	GTF2A1	2957	P52655	Zhou et al.	no	interacts with HIV-sim		TRANSACTIVATING REGULATORY PROTEIN
1ce0B	gp41	1uklD	SREBF2	6721	Q12772	KPNB1	3837	Q14974	Konig et al., Chertova et al.	no	interacts with HIV-sim	integrase, Tat, Rev	GAG PROTEIN, ANTI-REPRESSION TRANSACTIVATOR PROTEIN, TRANSACTIVATING REGULATORY PROTEIN, ART/TRS, REV PROTEIN
1favA	gp41	2h8nA	HDAC4	9759	P56524	NCOR2	9612	Q9Y618	Brass et al.	no	interacts with HIV-sim
2b6aA	reverse transcriptase	1ft8E	NXF1	10482	Q9UBU9	NUP62	23636	P37198	Konig et al.	yes	interacts with HIV-sim	Rev	ANTI-REPRESSION TRANSACTIVATOR PROTEIN, GAG POLYPROTEIN, PR55GAG, GAG, GAG PROTEIN, GAG-POL POLYPROTEIN, PR160GAG-POL, ART/TRS, REV PROTEIN, SOR PROTEIN, VIRION INFECTIVITY FACTOR, VIF, R ORF PROTEIN, VPR PROTEIN, VPU PROTEIN, U ORF PROTEIN, VPU PRECURSOR
1qr9A	gp41	2e50P	SET	6418	Q01105	EP300	2033	Q09472	Konig et al.	no	interacts with HIV-sim	Vpr, Tat	TAT PROTEIN
2p3dA	protease	1lyaA	CTSD	1509	P07339	CD4	920	P01730	Brass et al., Zhou et al.	no	interacts with HIV-sim	Vif, Vpu, Envelope surface glycoprotein gp160, precursor, Envelope surface glycoprotein gp120, Envelope transmembrane glycoprotein gp41, Nef	VPU PRECURSOR, TRANSACTIVATING REGULATORY PROTEIN, GLYCOPROTEIN GP120=ENVELOP GLYCOPROTEIN, SOR PROTEIN, ENV PROTEIN, ENVELOPE POLYPROTEIN VARIANT, VPU PROTEIN, ENVELOPE POLYPROTEIN GP160 PRECURSOR, ENVELOPE POLYPROTEIN; NCBI GI: 328423, GAG POLYPROTEIN, PR55GAG, GAG, GAG PROTEIN, NEGATIVE FACTOR, 3'ORF, F-PROTEIN, NEF PROTEIN, GAG-POL POLYPROTEIN, PR160GAG-POL, ART/TRS, ANTI-REPRESSION TRANSACTI…
1f23D	gp41	1fosE	FOS	2353	P01100	MAP3K7	6885	O43318	Zhou et al.	no	interacts with HIV-sim
1hvuG	reverse transcriptase	1jfiC	TBP	6908	P20226	GTF2A1	2957	P52655	Zhou et al.	no	interacts with HIV-sim		TRANSACTIVATING REGULATORY PROTEIN
2avvD	protease	3braA	BACE1	23621	P56817	NCSTN	23385	Q92542	Chertova et al.	no	interacts with HIV-sim
2cmrA	gp41	1nafA	GGA1	26088	Q9UJY5	TSG101	7251	Q99816	Chertova et al., Cantin et al.	no	interacts with HIV-sim	p6	GAG PROTEIN, GAG POLYPROTEIN
2cmrA	gp41	1wao1	PPP5C	5536	P53041	HSP90AA1	3320	P07900	Chertova et al.	no	interacts with HIV-sim		TRANSACTIVATING REGULATORY PROTEIN
1f23E	gp41	3cl3D	IKBKG	8517	Q9Y6K9	MAP3K14	9020	Q99558	Zhou et al.	no	interacts with HIV-sim		TRANSACTIVATING REGULATORY PROTEIN
1ex4A	integrase	1gcqB	GRB2	2885	P62993	PNRC1	10957	Q12796	Brass et al.	no	interacts with HIV-sim
1i5yA	gp41	1wlxA	ACTN4	81	O43707	ITGB1	3688	P05556	Chertova et al.	no	interacts with HIV-sim	Tat
1c1bA	reverse transcriptase	1mb8A	PLEC1	5339	Q15149	ACTG1	71	P63261	Chertova et al.	yes	interacts with HIV-sim	matrix, nucleocapsid, retropepsin
3cyoA	gp41	1gk4A	VIM	7431	P08670	YWHAZ	7534	P63104	Chertova et al.	no	interacts with HIV-sim
1qr8A	gp41	3brtD	IKBKG	8517	Q9Y6K9	NCOA3	8202	Q9Y6Q9	Yeung et al.	no	interacts with HIV-sim		TRANSACTIVATING REGULATORY PROTEIN
1f23B	gp41	1go4G	MAD1L1	8379	Q9Y6D9	TRIM29	23650	Q14134	Konig et al.	no	interacts with HIV-sim
1f23C	gp41	1h6kC	NCBP1	4686	Q09161	HNRPH1	3187	P31943	Konig et al.	no	interacts with HIV-sim
1har	reverse transcriptase	1p1tA	CSTF2	1478	P33240	BAT3	7917	P46379	Zhou et al.	no	interacts with HIV-sim
1f23E	gp41	2v1yB	PIK3R1	5295	P27986	PFN1	5216	P07737	Chertova et al.	no	interacts with HIV-sim
1a8o	capsid	2bxnA	ALB	213	P02768	APOE	348	P02649	Chertova et al.	no	interacts with HIV-sim	Envelope surface glycoprotein gp120	TRANSACTIVATING REGULATORY PROTEIN
1f23F	gp41	1jocA	EEA1	8411	Q15075	RAB5C	5878	P51148	Chertova et al.	no	interacts with HIV-sim
1ce0A	gp41	1k1fA	BCR	613	P11274	YWHAZ	7534	P63104	Chertova et al.	no	interacts with HIV-sim
3hvtA	reverse transcriptase	1qu6A	EIF2AK2	5610	P19525	STAT1	6772	P42224	Chertova et al.	no	interacts with HIV-sim		TRANSACTIVATING REGULATORY PROTEIN
2r43B	protease	1lyaB	CTSD	1509	P07339	CD4	920	P01730	Brass et al., Zhou et al.	yes	interacts with HIV-sim	Vif, Vpu, Envelope surface glycoprotein gp160, precursor, Envelope surface glycoprotein gp120, Envelope transmembrane glycoprotein gp41, Nef	VPU PRECURSOR, TRANSACTIVATING REGULATORY PROTEIN, GLYCOPROTEIN GP120=ENVELOP GLYCOPROTEIN, SOR PROTEIN, ENV PROTEIN, ENVELOPE POLYPROTEIN VARIANT, VPU PROTEIN, ENVELOPE POLYPROTEIN GP160 PRECURSOR, ENVELOPE POLYPROTEIN; NCBI GI: 328423, GAG POLYPROTEIN, PR55GAG, GAG, GAG PROTEIN, NEGATIVE FACTOR, 3'ORF, F-PROTEIN, NEF PROTEIN, GAG-POL POLYPROTEIN, PR160GAG-POL, ART/TRS, ANTI-REPRESSION TRANSACTI…
1rtiA	reverse transcriptase	1dxxA	DMD	1756	P11532	ACTA1	58	P68133	Cantin et al.	yes	interacts with HIV-sim	matrix, retropepsin
1hnvA	reverse transcriptase	2ropA	ATP7B	540	P35670	ATOX1	475	O00244	Zhou et al.	no	interacts with HIV-sim
2r5pA	protease	2ohpA	BACE1	23621	P56817	NCSTN	23385	Q92542	Chertova et al.	no	interacts with HIV-sim
1qr9A	gp41	2h8nA	HDAC4	9759	P56524	RANBP2	5903	P49792	Brass et al., Konig et al.	no	interacts with HIV-sim		GAG POLYPROTEIN, PR55GAG, GAG, GAG PROTEIN, GAG-POL POLYPROTEIN, PR160GAG-POL, ART/TRS, ANTI-REPRESSION TRANSACTIVATOR PROTEIN, REV PROTEIN, SOR PROTEIN, VIRION INFECTIVITY FACTOR, VIF, R ORF PROTEIN, VPR PROTEIN, VPU PROTEIN, U ORF PROTEIN, VPU PRECURSOR
1f23A	gp41	1rw6A	APP	351	P05067	PSEN2	5664	P49810	Konig et al.	no	interacts with HIV-sim
1mt9B	protease	2ikoA	REN	5972	P00797	ATP6AP2	10159	O75787	Chertova et al.	no	interacts with HIV-sim
1t03A	reverse transcriptase	2nn6G	EXOSC3	51010	Q9NQT5	EXOSC5	56915	Q9NQT4	Brass et al.	no	interacts with HIV-sim
2rkiB	reverse transcriptase	1mb8A	PLEC1	5339	Q15149	EGFR	1956	P00533	Brass et al.	no	interacts with HIV-sim
3cp1A	gp41	2v1yB	PIK3R1	5295	P27986	CD4	920	P01730	Brass et al., Zhou et al.	yes	interacts with HIV-sim	Vif, Vpu, Envelope surface glycoprotein gp160, precursor, Envelope surface glycoprotein gp120, Envelope transmembrane glycoprotein gp41, Nef	VPU PRECURSOR, TRANSACTIVATING REGULATORY PROTEIN, GLYCOPROTEIN GP120=ENVELOP GLYCOPROTEIN, SOR PROTEIN, ENV PROTEIN, ENVELOPE POLYPROTEIN VARIANT, VPU PROTEIN, ENVELOPE POLYPROTEIN GP160 PRECURSOR, ENVELOPE POLYPROTEIN; NCBI GI: 328423, GAG POLYPROTEIN, PR55GAG, GAG, GAG PROTEIN, NEGATIVE FACTOR, 3'ORF, F-PROTEIN, NEF PROTEIN, GAG-POL POLYPROTEIN, PR160GAG-POL, ART/TRS, ANTI-REPRESSION TRANSACTI…
2nxzA	gp120	2i9bH	PLAUR	5329	Q03405	EEF1A1	1915	P68104	Saphire et al.	no	interacts with HIV-sim	matrix, integrase, Tat	TRANSACTIVATING REGULATORY PROTEIN, GAG PROTEIN, GAG POLYPROTEIN
1eetA	reverse transcriptase	1tceA	SHC1	6464	P29353	LCP2	3937	Q13094	Brass et al.	no	interacts with HIV-sim
1ihwB	integrase	2o2oA	SH3KBP1	30011	Q96B97	CAPZA1	829	P52907	Chertova et al.	no	interacts with HIV-sim
1har	reverse transcriptase	2cpqA	FXR1	8087	P51114	FXR1	8087	P51114	Konig et al.	no	interacts with HIV-sim
1l6nA	capsid, matrix	1o9kE	RB1	5925	P06400	PPIA	5478	P62937	Chertova et al., Saphire et al., Cantin et al.	yes	interacts with HIV-sim	Pr55(Gag), matrix, capsid, Vif, Nef	GAG PROTEIN, P26, P17, P24GAG, SOR PROTEIN, GAG-POL POLYPROTEIN, GAG POLYPROTEIN, ENVELOPE POLYPROTEIN GP160 PRECURSOR, ENVELOPE POLYPROTEIN; NCBI GI: 328423, PR55GAG, GAG, PR160GAG-POL, ART/TRS, ANTI-REPRESSION TRANSACTIVATOR PROTEIN, REV PROTEIN, VIRION INFECTIVITY FACTOR, VIF, R ORF PROTEIN, VPR PROTEIN, VPU PROTEIN, U ORF PROTEIN, VPU PRECURSOR
1f23F	gp41	1jspB	CREBBP	1387	Q92793	ACTA2	59	P62736	Chertova et al.	no	interacts with HIV-sim	matrix, retropepsin
1f23D	gp41	1uk0A	PARP1	142	P09874	NFKB1	4790	P19838	Zhou et al., Yeung et al.	no	interacts with HIV-sim	retropepsin, Vpr, Tat, Envelope surface glycoprotein gp120	TRANSACTIVATING REGULATORY PROTEIN, VPU PRECURSOR
1rtjA	reverse transcriptase	1qu6A	EIF2AK2	5610	P19525	STAT1	6772	P42224	Chertova et al.	no	interacts with HIV-sim		TRANSACTIVATING REGULATORY PROTEIN
3cp1A	gp41	3cl3D	IKBKG	8517	Q9Y6K9	NFKB1	4790	P19838	Zhou et al., Yeung et al.	no	interacts with HIV-sim	retropepsin, Vpr, Tat, Envelope surface glycoprotein gp120	TRANSACTIVATING REGULATORY PROTEIN, VPU PRECURSOR
1favA	gp41	1x8yA	LMNA	4000	P02545	PCBP1	5093	Q15365	Chertova et al.	no	interacts with HIV-sim
1u57A	p2	1gk4C	VIM	7431	P08670	PSMA1	5682	P25786	Konig et al.	no	interacts with HIV-sim	integrase, Vif, Tat	TRANSACTIVATING REGULATORY PROTEIN, SOR PROTEIN
1rt1A	reverse transcriptase	1dxxA	DMD	1756	P11532	DTNA	1837	Q9Y4J8	Yeung et al.	no	interacts with HIV-sim
1qr9A	gp41	1uklC	SREBF2	6721	Q12772	EP300	2033	Q09472	Konig et al.	no	interacts with HIV-sim	Vpr, Tat	TAT PROTEIN
2cmrA	gp41	1ib1B	YWHAZ	7534	P63104	BCR	613	P11274	Zhou et al.	no	interacts with HIV-sim
1ohrB	protease	2ikoA	REN	5972	P00797	ATP6AP2	10159	O75787	Chertova et al.	no	interacts with HIV-sim
1favA	gp41	1fosE	FOS	2353	P01100	PSMC5	5705	P62195	Konig et al.	no	interacts with HIV-sim	integrase, Vif, Tat	TRANSACTIVATING REGULATORY PROTEIN, SOR PROTEIN
1ce0B	gp41	1am9D	SREBF1	6720	P36956	SUMO1	7341	P63165	Saphire et al.	no	interacts with HIV-sim	p6
1n49B	protease	2qk5A	BACE1	23621	P56817	NCSTN	23385	Q92542	Chertova et al.	no	interacts with HIV-sim
1f23F	gp41	1jm7A	BRCA1	672	P38398	EP300	2033	Q09472	Konig et al.	no	interacts with HIV-sim	Vpr, Tat	TAT PROTEIN
1c1cA	reverse transcriptase	1mb8A	PLEC1	5339	Q15149	SPTAN1	6709	Q13813	Brass et al.	yes	interacts with HIV-sim	retropepsin
1ex4A	integrase	1w70A	NCF4	4689	Q15080	CYBB	1536	P04839	Konig et al., Chertova et al.	no	interacts with HIV-sim		GAG PROTEIN
1ce0A	gp41	1usdA	VASP	7408	P50552	ZYX	7791	Q15942	Konig et al.	no	interacts with HIV-sim
1ex4A	integrase	2ekoA	HTATIP	10524	Q92993	H3F3B	3021	-	Saphire et al.	no	interacts with HIV-sim	Tat
2vg7A	reverse transcriptase	2ew9A	ATP7B	540	P35670	ATOX1	475	O00244	Zhou et al.	no	interacts with HIV-sim
1f23A	gp41	2oduA	PLEC1	5339	Q6S383	SPTAN1	6709	Q13813	Brass et al.	no	interacts with HIV-sim	retropepsin
2cmrA	gp41	2o02B	YWHAZ	7534	P63104	HSPA1B	3304	P08107	Chertova et al., Saphire et al., Cantin et al.	no	interacts with HIV-sim		TRANSACTIVATING REGULATORY PROTEIN, GAG PROTEIN
3hvtA	reverse transcriptase	1qu6A	EIF2AK2	5610	P19525	RAC1	5879	P63000	Chertova et al.	no	interacts with HIV-sim	Nef	NEGATIVE FACTOR, 3'ORF, F-PROTEIN, NEF PROTEIN
2b7zA	protease	2vieA	BACE1	23621	P56817	NCSTN	23385	Q92542	Chertova et al.	no	interacts with HIV-sim
1f23E	gp41	1m5iA	APC	324	P25054	IQGAP1	8826	P46940	Chertova et al.	no	interacts with HIV-sim
1a9mA	protease	2yujA	UFD1L	7353	Q92890	VCP	7415	P55072	Chertova et al.	no	interacts with HIV-sim
1ex4A	integrase	1gfc	GRB2	2885	P62993	EGFR	1956	P00533	Brass et al.	no	interacts with HIV-sim
2p3aA	protease	2ntrA	BACE1	23621	P56817	NCSTN	23385	Q92542	Chertova et al.	no	interacts with HIV-sim
1sv5A	reverse transcriptase	1qu6A	EIF2AK2	5610	P19525	PTGES3	10728	Q15185	Konig et al.	no	interacts with HIV-sim	Vpr
1df5A	gp41	1fzaB	FGB	2244	P02675	FBLN1	2192	P23142	Chertova et al.	no	interacts with HIV-sim
1wjeB	integrase	2ecbA	ZHX1	11244	Q9UKY1	DLST	1743	P36957	Zhou et al.	no	interacts with HIV-sim
1hihA	protease	1lyaB	CTSD	1509	P07339	CD4	920	P01730	Brass et al., Zhou et al.	yes	interacts with HIV-sim	Vif, Vpu, Envelope surface glycoprotein gp160, precursor, Envelope surface glycoprotein gp120, Envelope transmembrane glycoprotein gp41, Nef	VPU PRECURSOR, TRANSACTIVATING REGULATORY PROTEIN, GLYCOPROTEIN GP120=ENVELOP GLYCOPROTEIN, SOR PROTEIN, ENV PROTEIN, ENVELOPE POLYPROTEIN VARIANT, VPU PROTEIN, ENVELOPE POLYPROTEIN GP160 PRECURSOR, ENVELOPE POLYPROTEIN; NCBI GI: 328423, GAG POLYPROTEIN, PR55GAG, GAG, GAG PROTEIN, NEGATIVE FACTOR, 3'ORF, F-PROTEIN, NEF PROTEIN, GAG-POL POLYPROTEIN, PR160GAG-POL, ART/TRS, ANTI-REPRESSION TRANSACTI…
1u57A	p2	1gk7A	VIM	7431	P08670	PSME1	5720	Q06323	Chertova et al.	no	interacts with HIV-sim	integrase, Vif, Tat	TRANSACTIVATING REGULATORY PROTEIN, SOR PROTEIN
1a8o	capsid	2ngrB	ARHGAP1	392	Q07960	HSP90AB1	3326	P08238	Chertova et al.	no	interacts with HIV-sim
1dlbA	gp41	2v1yB	PIK3R1	5295	P27986	KHDRBS1	10657	Q07666	Konig et al.	no	interacts with HIV-sim	Rev	ANTI-REPRESSION TRANSACTIVATOR PROTEIN
1k6yA	integrase	1mwpA	APP	351	P05067	CHRNA7	1139	P36544	Konig et al.	no	interacts with HIV-sim
1hpoB	protease	3braA	BACE1	23621	P56817	PDIA3	2923	P30101	Zhou et al., Chertova et al.	no	interacts with HIV-sim	Envelope surface glycoprotein gp120
1ce0B	gp41	1gk4C	VIM	7431	P08670	RAB8B	51762	Q92930	Chertova et al.	no	interacts with HIV-sim
1dtqA	reverse transcriptase	1jfiC	TBP	6908	P20226	NCOA3	8202	Q9Y6Q9	Yeung et al.	no	interacts with HIV-sim		TRANSACTIVATING REGULATORY PROTEIN
1f23E	gp41	1uk0A	PARP1	142	P09874	MED6	10001	O75586	Brass et al., Konig et al., Zhou et al.	no	interacts with HIV-sim
1kjgB	protease	3braA	BACE1	23621	P56817	PDIA3	2923	P30101	Zhou et al., Chertova et al.	no	interacts with HIV-sim	Envelope surface glycoprotein gp120
1f23D	gp41	1j1eF	TNNI3	7137	P19429	ACTA1	58	P68133	Cantin et al.	no	interacts with HIV-sim	matrix, retropepsin
1qr9A	gp41	2e50P	SET	6418	Q01105	HIST3H3	8290	Q16695	Saphire et al.	no	interacts with HIV-sim	Tat	TRANSACTIVATING REGULATORY PROTEIN
1f23A	gp41	1gk7A	VIM	7431	P08670	C1orf103	55791	Q5T3J3	Brass et al.	no	interacts with HIV-sim
1qmcB	integrase	1hsq	PLCG1	5335	P19174	PKN2	5586	Q16513	Zhou et al.	no	interacts with HIV-sim
2p3cA	protease	2ohsA	BACE1	23621	P56817	PDIA3	2923	P30101	Zhou et al., Chertova et al.	no	interacts with HIV-sim	Envelope surface glycoprotein gp120
1u57A	p2	1a02J	JUN	3725	P05412	ETS2	2114	P15036	Konig et al.	no	interacts with HIV-sim
1df4A	gp41	1yhnB	RILP	83547	Q96NA2	RAB7A	7879	P51149	Chertova et al.	no	interacts with HIV-sim
2fddA	protease	3braA	BACE1	23621	P56817	NCSTN	23385	Q92542	Chertova et al.	no	interacts with HIV-sim
1f23A	gp41	1x03A	SH3GL2	6456	Q99962	PDCD6IP	10015	Q8WUM4	Chertova et al., Cantin et al.	no	interacts with HIV-sim	Pr55(Gag), p6, Nef	GAG POLYPROTEIN, PR55GAG
1n49D	protease	3braA	BACE1	23621	P56817	PDIA3	2923	P30101	Zhou et al., Chertova et al.	no	interacts with HIV-sim	Envelope surface glycoprotein gp120
1f23A	gp41	1tr2A	VCL	7414	P18206	PSME1	5720	Q06323	Chertova et al.	no	interacts with HIV-sim	integrase, Vif, Tat	TRANSACTIVATING REGULATORY PROTEIN, SOR PROTEIN
2cmrA	gp41	2br9A	YWHAE	7531	P62258	KCNK9	51305	Q9NPC2	Brass et al.	no	interacts with HIV-sim
1favA	gp41	1gk7A	VIM	7431	P08670	SUMO2	6613	P61956	Konig et al.	no	interacts with HIV-sim
2j9kA	protease	2ikoA	REN	5972	P00797	ATP6AP2	10159	O75787	Chertova et al.	no	interacts with HIV-sim
1f23F	gp41	2pp4A	RUNX1T1	862	Q06455	KPNB1	3837	Q14974	Konig et al., Chertova et al.	no	interacts with HIV-sim	integrase, Tat, Rev	GAG PROTEIN, ANTI-REPRESSION TRANSACTIVATOR PROTEIN, TRANSACTIVATING REGULATORY PROTEIN, ART/TRS, REV PROTEIN
1df4A	gp41	1ci6A	ATF4	468	P18848	POLR2C	5432	P19387	Konig et al.	no	interacts with HIV-sim		TRANSACTIVATING REGULATORY PROTEIN, TAT PROTEIN, TAT
1ce0B	gp41	3brtC	IKBKB	3551	O14920	HSP90AA1	3320	P07900	Chertova et al.	no	interacts with HIV-sim		TRANSACTIVATING REGULATORY PROTEIN
1ce0C	gp41	2jwaA	ERBB2	2064	P04626	HSP90AA1	3320	P07900	Chertova et al.	no	interacts with HIV-sim		TRANSACTIVATING REGULATORY PROTEIN
1ztzB	protease	3braA	BACE1	23621	P56817	NCSTN	23385	Q92542	Chertova et al.	no	interacts with HIV-sim
1ex4A	integrase	1gfc	GRB2	2885	P62993	EGF	1950	P01133	Brass et al.	no	interacts with HIV-sim	Tat	TRANSACTIVATING REGULATORY PROTEIN
1qr8A	gp41	1sc7A	TOP1	7150	P11387	NCOA6	23054	Q14686	Konig et al.	no	interacts with HIV-sim
1ihvA	integrase	2e6zA	SUPT5H	6829	O00267	H2AFX	3014	P16104	Saphire et al.	no	interacts with HIV-sim	Tat	TRANSACTIVATING REGULATORY PROTEIN
1ce0B	gp41	3brtC	IKBKB	3551	O14920	MAP3K7	6885	O43318	Zhou et al.	no	interacts with HIV-sim
1f23F	gp41	1sc7A	TOP1	7150	P11387	NCOA6	23054	Q14686	Konig et al.	no	interacts with HIV-sim
1f23A	gp41	1rw6A	APP	351	P05067	APOE	348	P02649	Chertova et al.	no	interacts with HIV-sim	Envelope surface glycoprotein gp120	TRANSACTIVATING REGULATORY PROTEIN
1f23D	gp41	2h8nA	HDAC4	9759	P56524	MAPK1	5594	P28482	Cantin et al.	no	interacts with HIV-sim	matrix, p6, reverse transcriptase, Vif, Tat, Rev, Nef
1ikxA	reverse transcriptase	1qu6A	EIF2AK2	5610	P19525	MAP3K7	6885	O43318	Zhou et al.	no	interacts with HIV-sim
2cmrA	gp41	2odvA	PLEC1	5339	Q6S383	VIM	7431	P08670	Chertova et al.	no	interacts with HIV-sim	retropepsin
1f23A	gp41	1yvlB	STAT1	6772	P42224	VDR	7421	P11473	Zhou et al.	no	interacts with HIV-sim
1ihvA	integrase	2do3A	SUPT5H	6829	O00267	H2AFX	3014	P16104	Saphire et al.	no	interacts with HIV-sim	Tat	TRANSACTIVATING REGULATORY PROTEIN
1ihvA	integrase	2jw4A	NCK1	4690	P16333	CAV2	858	P51636	Brass et al.	no	interacts with HIV-sim
2p3dA	protease	1lyaA	CTSD	1509	P07339	FN1	2335	P02751	Chertova et al.	no	interacts with HIV-sim	retropepsin, Envelope surface glycoprotein gp160, precursor, Envelope surface glycoprotein gp120, Envelope transmembrane glycoprotein gp41
1ihvA	integrase	1w1fA	LYN	4067	P07948	PIK3CG	5294	P48736	Yeung et al.	no	interacts with HIV-sim	Tat	TRANSACTIVATING REGULATORY PROTEIN
1hniA	reverse transcriptase	1qu6A	EIF2AK2	5610	P19525	PTGES3	10728	Q15185	Konig et al.	no	interacts with HIV-sim	Vpr
2r5pA	protease	2is0A	BACE1	23621	P56817	NCSTN	23385	Q92542	Chertova et al.	no	interacts with HIV-sim
1ikyA	reverse transcriptase	1tceA	SHC1	6464	P29353	RAPGEF1	2889	Q13905	Brass et al.	no	interacts with HIV-sim
1favA	gp41	1k1fA	BCR	613	P11274	YWHAZ	7534	P63104	Chertova et al.	no	interacts with HIV-sim
1bqmA	reverse transcriptase	1mb8A	PLEC1	5339	Q15149	VIM	7431	P08670	Chertova et al.	no	interacts with HIV-sim	retropepsin
1ce0B	gp41	1t2kC	JUN	3725	P05412	ETS2	2114	P15036	Konig et al.	no	interacts with HIV-sim
3aidB	protease	2ikoA	REN	5972	P00797	ATP6AP2	10159	O75787	Chertova et al.	no	interacts with HIV-sim
1f23F	gp41	1jspB	CREBBP	1387	Q92793	STAT2	6773	P52630	Yeung et al.	no	interacts with HIV-sim
1hiwR	matrix	2h80A	STARD13	90627	Q9Y3M8	HSP90AB1	3326	P08238	Chertova et al.	no	interacts with HIV-sim
1ce0B	gp41	1hjbA	CEBPB	1051	P17676	HMGB1	3146	P09429	Konig et al.	no	interacts with HIV-sim
1f23E	gp41	1k04A	PTK2	5747	Q05397	DNM2	1785	P50570	Konig et al.	no	interacts with HIV-sim
2vg6A	reverse transcriptase	1qu6A	EIF2AK2	5610	P19525	CDC42	998	P60953	Chertova et al.	no	interacts with HIV-sim	Nef
1qr9A	gp41	2yynB	TRIM24	8805	O15164	SUMO1	7341	P63165	Saphire et al.	no	interacts with HIV-sim	p6
1bqnA	reverse transcriptase	1ft8E	NXF1	10482	Q9UBU9	NUP62	23636	P37198	Konig et al.	yes	interacts with HIV-sim	Rev	ANTI-REPRESSION TRANSACTIVATOR PROTEIN, GAG POLYPROTEIN, PR55GAG, GAG, GAG PROTEIN, GAG-POL POLYPROTEIN, PR160GAG-POL, ART/TRS, REV PROTEIN, SOR PROTEIN, VIRION INFECTIVITY FACTOR, VIF, R ORF PROTEIN, VPR PROTEIN, VPU PROTEIN, U ORF PROTEIN, VPU PRECURSOR
1favA	gp41	1nkpA	MYC	4609	P01106	TUBA4A	7277	P68366	Chertova et al.	no	interacts with HIV-sim	Tat	ANTI-REPRESSION TRANSACTIVATOR PROTEIN, TRANSACTIVATING REGULATORY PROTEIN
1f23B	gp41	1urfA	PKN1	5585	Q16512	CD44	960	P16070	Chertova et al.	no	interacts with HIV-sim
1hpoA	protease	1lyaA	CTSD	1509	P07339	FN1	2335	P02751	Chertova et al.	no	interacts with HIV-sim	retropepsin, Envelope surface glycoprotein gp160, precursor, Envelope surface glycoprotein gp120, Envelope transmembrane glycoprotein gp41
1f23A	gp41	1wpaA	OCLN	4950	Q16625	ACTA1	58	P68133	Cantin et al.	no	interacts with HIV-sim	matrix, retropepsin
1a8o	capsid	1dgvA	CIB1	10519	Q99828	RAC3	5881	P60763	Chertova et al.	no	interacts with HIV-sim
1df4A	gp41	1kjs	C5	727	P01031	C3	718	P01024	Chertova et al.	yes	interacts with HIV-sim	Envelope surface glycoprotein gp120
1htgA	protease	1lyaA	CTSD	1509	P07339	FN1	2335	P02751	Chertova et al.	no	interacts with HIV-sim	retropepsin, Envelope surface glycoprotein gp160, precursor, Envelope surface glycoprotein gp120, Envelope transmembrane glycoprotein gp41
2p3dA	protease	2p83A	BACE1	23621	P56817	NCSTN	23385	Q92542	Chertova et al.	no	interacts with HIV-sim
1u57A	p2	1s1cX	ROCK1	6093	Q13464	VIM	7431	P08670	Chertova et al.	no	interacts with HIV-sim	retropepsin
1rtiB	reverse transcriptase	1mb8A	PLEC1	5339	Q15149	EGFR	1956	P00533	Brass et al.	no	interacts with HIV-sim
1ihvA	integrase	2ekoA	HTATIP	10524	Q92993	GAPDH	2597	P04406	Saphire et al., Cantin et al.	no	interacts with HIV-sim
1qr8A	gp41	1w0bA	ERAF	51327	Q9NZD4	HBA2	3040	-	Chertova et al.	no	interacts with HIV-sim
1dttA	reverse transcriptase	1a81A	SYK	6850	P43405	HNRPU	3192	Q00839	Zhou et al.	no	interacts with HIV-sim
1f23C	gp41	2pp4A	RUNX1T1	862	Q06455	TCF4	6925	P15884	Yeung et al.	no	interacts with HIV-sim
1favA	gp41	2qa7C	HIP1	3092	O00291	HIP1R	9026	O75146	Brass et al.	no	interacts with HIV-sim
1f23E	gp41	1i49A	ARFIP2	23647	P53365	ARF1	375	P84077	Brass et al., Chertova et al.	no	interacts with HIV-sim	Nef	NEGATIVE FACTOR, 3'ORF, F-PROTEIN, NEF PROTEIN
1ce0A	gp41	3brtC	IKBKB	3551	O14920	HSP90AA1	3320	P07900	Chertova et al.	no	interacts with HIV-sim		TRANSACTIVATING REGULATORY PROTEIN
1s6pA	reverse transcriptase	1ft8E	NXF1	10482	Q9UBU9	UBQLN4	56893	Q9NRR5	Brass et al.	no	interacts with HIV-sim
1f23A	gp41	1fyjA	EPRS	2058	P07814	HSP90AA1	3320	P07900	Chertova et al.	no	interacts with HIV-sim		TRANSACTIVATING REGULATORY PROTEIN
2r5pA	protease	2ntrA	BACE1	23621	P56817	PDIA3	2923	P30101	Zhou et al., Chertova et al.	no	interacts with HIV-sim	Envelope surface glycoprotein gp120
1f23B	gp41	2v1yB	PIK3R1	5295	P27986	HGS	9146	O14964	Brass et al.	no	interacts with HIV-sim
1k34A	gp41	1m5iA	APC	324	P25054	JUP	3728	P14923	Chertova et al.	no	interacts with HIV-sim
1u57A	p2	1gk4D	VIM	7431	P08670	YWHAZ	7534	P63104	Chertova et al.	no	interacts with HIV-sim
2p3cA	protease	1xn3C	BACE1	23621	P56817	PDIA3	2923	P30101	Zhou et al., Chertova et al.	no	interacts with HIV-sim	Envelope surface glycoprotein gp120
1rpiA	protease	2g94C	BACE1	23621	P56817	NCSTN	23385	Q92542	Chertova et al.	no	interacts with HIV-sim
1j5oA	reverse transcriptase	1tceA	SHC1	6464	P29353	SHCBP1	79801	Q8NEM2	Zhou et al.	no	interacts with HIV-sim
1qr9A	gp41	1wq6A	RUNX1T1	862	Q06455	NCOR2	9612	Q9Y618	Brass et al.	no	interacts with HIV-sim
1ihwB	integrase	2o2oA	SH3KBP1	30011	Q96B97	NEDD4	4734	P46934	Konig et al.	no	interacts with HIV-sim	p6, Vif
1szt	gp41	3cl3D	IKBKG	8517	Q9Y6K9	NCOA3	8202	Q9Y6Q9	Yeung et al.	no	interacts with HIV-sim		TRANSACTIVATING REGULATORY PROTEIN
1favA	gp41	2azeB	E2F1	1869	Q01094	NCOA3	8202	Q9Y6Q9	Yeung et al.	no	interacts with HIV-sim		TRANSACTIVATING REGULATORY PROTEIN
2p3cA	protease	2q11B	BACE1	23621	P56817	PDIA3	2923	P30101	Zhou et al., Chertova et al.	no	interacts with HIV-sim	Envelope surface glycoprotein gp120
1f23D	gp41	1rw6A	APP	351	P05067	CHRNA7	1139	P36544	Konig et al.	no	interacts with HIV-sim
1u57A	p2	1fosF	JUN	3725	P05412	EP300	2033	Q09472	Konig et al.	no	interacts with HIV-sim	Vpr, Tat	TAT PROTEIN
1f23E	gp41	2gd5D	VPS24	51652	Q9Y3E7	CHMP2A	27243	O43633	Yeung et al.	no	interacts with HIV-sim
1hpzA	reverse transcriptase	1yjrA	ATP7A	538	Q04656	ATOX1	475	O00244	Zhou et al.	no	interacts with HIV-sim
2qi1A	protease	1lyaA	CTSD	1509	P07339	CD4	920	P01730	Brass et al., Zhou et al.	yes	interacts with HIV-sim	Vif, Vpu, Envelope surface glycoprotein gp160, precursor, Envelope surface glycoprotein gp120, Envelope transmembrane glycoprotein gp41, Nef	VPU PRECURSOR, TRANSACTIVATING REGULATORY PROTEIN, GLYCOPROTEIN GP120=ENVELOP GLYCOPROTEIN, SOR PROTEIN, ENV PROTEIN, ENVELOPE POLYPROTEIN VARIANT, VPU PROTEIN, ENVELOPE POLYPROTEIN GP160 PRECURSOR, ENVELOPE POLYPROTEIN; NCBI GI: 328423, GAG POLYPROTEIN, PR55GAG, GAG, GAG PROTEIN, NEGATIVE FACTOR, 3'ORF, F-PROTEIN, NEF PROTEIN, GAG-POL POLYPROTEIN, PR160GAG-POL, ART/TRS, ANTI-REPRESSION TRANSACTI…
1n6qA	reverse transcriptase	2qt7B	PTPRN	5798	Q16849	UBQLN4	56893	Q9NRR5	Brass et al.	no	interacts with HIV-sim
1bl3A	integrase	1mwpA	APP	351	P05067	GSN	2934	P06396	Chertova et al.	no	interacts with HIV-sim
1j5oA	reverse transcriptase	1ft8E	NXF1	10482	Q9UBU9	NUP62	23636	P37198	Konig et al.	yes	interacts with HIV-sim	Rev	ANTI-REPRESSION TRANSACTIVATOR PROTEIN, GAG POLYPROTEIN, PR55GAG, GAG, GAG PROTEIN, GAG-POL POLYPROTEIN, PR160GAG-POL, ART/TRS, REV PROTEIN, SOR PROTEIN, VIRION INFECTIVITY FACTOR, VIF, R ORF PROTEIN, VPR PROTEIN, VPU PROTEIN, U ORF PROTEIN, VPU PRECURSOR
1f23A	gp41	1quuA	ACTN2	88	P35609	ATXN2	6311	Q99700	Konig et al.	no	interacts with HIV-sim
1a8o	capsid	1am4C	ARHGAP1	392	Q07960	RHOA	387	P61586	Chertova et al.	no	interacts with HIV-sim
1i5yA	gp41	1yz1A	TPT1	7178	P13693	ATP1A1	476	P05023	Chertova et al.	no	interacts with HIV-sim
1ihvA	integrase	1x2qA	STAM2	10254	O75886	HGS	9146	O14964	Brass et al.	no	interacts with HIV-sim
1a8o	capsid	3b9lA	ALB	213	Q5D0D7	ALB			Chertova et al.	no	is HIV-sim	Envelope surface glycoprotein gp120, Envelope transmembrane glycoprotein gp41	TRANSACTIVATING REGULATORY PROTEIN
1a8o	capsid	1ao6B	ALB	213	Q5D0D7	ALB			Chertova et al.	no	is HIV-sim	Envelope surface glycoprotein gp120, Envelope transmembrane glycoprotein gp41	TRANSACTIVATING REGULATORY PROTEIN
1ex4A	integrase	1griB	GRB2	2885	P62993	KHDRBS1	10657	Q07666	Konig et al.	no	interacts with HIV-sim	Rev	ANTI-REPRESSION TRANSACTIVATOR PROTEIN
2b7zA	protease	2p83C	BACE1	23621	P56817	PDIA3	2923	P30101	Zhou et al., Chertova et al.	no	interacts with HIV-sim	Envelope surface glycoprotein gp120
1bi4C	integrase	1hjoA	HSPA1B	3304	P08107	YWHAZ	7534	P63104	Chertova et al.	no	interacts with HIV-sim
1f23E	gp41	1wt6B	DMPK	1760	Q09013	GABARAP	11337	O95166	Zhou et al.	no	interacts with HIV-sim
2b6aA	reverse transcriptase	2g9oA	ATP7A	538	Q04656	ATOX1	475	O00244	Zhou et al.	no	interacts with HIV-sim
1ex4A	integrase	1kswA	SRC	6714	P12931	ETS2	2114	P15036	Konig et al.	no	interacts with HIV-sim
1fkpA	reverse transcriptase	1yjrA	ATP7A	538	Q04656	ATOX1	475	O00244	Zhou et al.	no	interacts with HIV-sim
1ex4A	integrase	2dmoA	NCF2	4688	P19878	RAC1	5879	P63000	Chertova et al.	no	interacts with HIV-sim	Nef	NEGATIVE FACTOR, 3'ORF, F-PROTEIN, NEF PROTEIN
2cmrA	gp41	3ceqB	KLC2	64837	Q9H0B6	YWHAZ	7534	P63104	Chertova et al.	no	interacts with HIV-sim
1n49C	protease	3braA	BACE1	23621	P56817	NCSTN	23385	Q92542	Chertova et al.	no	interacts with HIV-sim
1f23D	gp41	2e50P	SET	6418	Q01105	EP300	2033	Q09472	Konig et al.	no	interacts with HIV-sim	Vpr, Tat	TAT PROTEIN
1ythA	protease	2qk5A	BACE1	23621	P56817	NCSTN	23385	Q92542	Chertova et al.	no	interacts with HIV-sim
1ce0B	gp41	1bf5A	STAT1	6772	P42224	STAT2	6773	P52630	Yeung et al.	no	interacts with HIV-sim
1ce0B	gp41	3bc1B	SYTL2	54843	Q9HCH5	NRXN1	9378	Q9ULB1	Yeung et al.	no	interacts with HIV-sim
1qr9A	gp41	1fosE	FOS	2353	P01100	PSMC5	5705	P62195	Konig et al.	no	interacts with HIV-sim	integrase, Vif, Tat	TRANSACTIVATING REGULATORY PROTEIN, SOR PROTEIN
1biuA	integrase	1mwpA	APP	351	P05067	GAPDH	2597	P04406	Saphire et al., Cantin et al.	no	interacts with HIV-sim
1u57A	p2	2azeB	E2F1	1869	Q01094	NFKB1	4790	P19838	Zhou et al., Yeung et al.	no	interacts with HIV-sim	retropepsin, Vpr, Tat, Envelope surface glycoprotein gp120	TRANSACTIVATING REGULATORY PROTEIN, VPU PRECURSOR
1lw2B	reverse transcriptase	1aoa	PLS3	5358	P13797	ATXN2	6311	Q99700	Konig et al.	no	interacts with HIV-sim
1f23F	gp41	1w0bA	ERAF	51327	Q9NZD4	HBA2	3040	-	Chertova et al.	no	interacts with HIV-sim
1a8o	capsid	2bxeA	ALB	213	Q5D0D7	ALB			Chertova et al.	no	is HIV-sim	Envelope surface glycoprotein gp120, Envelope transmembrane glycoprotein gp41	TRANSACTIVATING REGULATORY PROTEIN
1f23A	gp41	1avoB	PSME1	5720	Q06323	VIM	7431	P08670	Chertova et al.	no	interacts with HIV-sim	retropepsin
1c1bA	reverse transcriptase	1ft8E	NXF1	10482	Q9UBU9	UBQLN4	56893	Q9NRR5	Brass et al.	no	interacts with HIV-sim
1bdlA	protease	1lyaB	CTSD	1509	P07339	FN1	2335	P02751	Chertova et al.	no	interacts with HIV-sim	retropepsin, Envelope surface glycoprotein gp160, precursor, Envelope surface glycoprotein gp120, Envelope transmembrane glycoprotein gp41
1lw2A	reverse transcriptase	2p2rA	PCBP2	5094	Q15366	PCBP1	5093	Q15365	Chertova et al.	no	interacts with HIV-sim
1ikxA	reverse transcriptase	1tceA	SHC1	6464	P29353	LCP2	3937	Q13094	Brass et al.	no	interacts with HIV-sim
1c1bA	reverse transcriptase	1jfiC	TBP	6908	P20226	GTF2A1	2957	P52655	Zhou et al.	no	interacts with HIV-sim		TRANSACTIVATING REGULATORY PROTEIN
1k34A	gp41	1zl8B	RP11-540L11.1	8573	O14936	EPB41	2035	P11171	Yeung et al.	no	interacts with HIV-sim
1szt	gp41	1rw6A	APP	351	P05067	NUMBL	9253	Q9Y6R0	Konig et al.	no	interacts with HIV-sim
1ce0B	gp41	1a93A	MYC	4609	P01106	RELA	5970	Q04206	Brass et al., Konig et al., Zhou et al.	no	interacts with HIV-sim	Tat	TRANSACTIVATING REGULATORY PROTEIN, ANTI-REPRESSION TRANSACTIVATOR PROTEIN, VPU PRECURSOR
2p3dA	protease	2ohpA	BACE1	23621	P56817	NCSTN	23385	Q92542	Chertova et al.	no	interacts with HIV-sim
1t7jB	protease	3braA	BACE1	23621	P56817	PDIA3	2923	P30101	Zhou et al., Chertova et al.	no	interacts with HIV-sim	Envelope surface glycoprotein gp120
1ce0B	gp41	1gk7A	VIM	7431	P08670	DSP	1832	P15924	Chertova et al.	no	interacts with HIV-sim
2b6aA	reverse transcriptase	1aoa	PLS3	5358	P13797	ATXN2	6311	Q99700	Konig et al.	no	interacts with HIV-sim
3cyoA	gp41	1gk7A	VIM	7431	P08670	NUP85	79902	-	Brass et al.	no	interacts with HIV-sim
1har	reverse transcriptase	2jzxA	PCBP2	5094	Q15366	YBX1	4904	P67809	Konig et al.	no	interacts with HIV-sim	Tat	TRANSACTIVATING REGULATORY PROTEIN
1u57A	p2	1h89A	CEBPB	1051	P17676	EP300	2033	Q09472	Konig et al.	no	interacts with HIV-sim	Vpr, Tat	TAT PROTEIN
1k6pA	protease	2qk5A	BACE1	23621	P56817	NCSTN	23385	Q92542	Chertova et al.	no	interacts with HIV-sim
1szt	gp41	1wer	RASA1	5921	P20936	KHDRBS1	10657	Q07666	Konig et al.	no	interacts with HIV-sim	Rev	ANTI-REPRESSION TRANSACTIVATOR PROTEIN
1f23E	gp41	2v1yB	PIK3R1	5295	P27986	JAK1	3716	P23458	Brass et al., Zhou et al.	no	interacts with HIV-sim
1ce0B	gp41	2f8xM	MAML1	9794	Q92585	EP300	2033	Q09472	Konig et al.	no	interacts with HIV-sim	Vpr, Tat	TAT PROTEIN
1df5A	gp41	2pp4A	RUNX1T1	862	Q06455	KPNB1	3837	Q14974	Konig et al., Chertova et al.	no	interacts with HIV-sim	integrase, Tat, Rev	GAG PROTEIN, ANTI-REPRESSION TRANSACTIVATOR PROTEIN, TRANSACTIVATING REGULATORY PROTEIN, ART/TRS, REV PROTEIN
2vg6A	reverse transcriptase	1j4wA	FUBP1	8880	Q96AE4	VIM	7431	P08670	Chertova et al.	no	interacts with HIV-sim	retropepsin
1aidB	protease	2yujA	UFD1L	7353	Q92890	VCP	7415	P55072	Chertova et al.	no	interacts with HIV-sim
1ztzB	protease	3braA	BACE1	23621	P56817	PDIA3	2923	P30101	Zhou et al., Chertova et al.	no	interacts with HIV-sim	Envelope surface glycoprotein gp120
1rpiA	protease	2f3fC	BACE1	23621	P56817	NCSTN	23385	Q92542	Chertova et al.	no	interacts with HIV-sim
1dtqA	reverse transcriptase	1aoa	PLS3	5358	P13797	ATXN2	6311	Q99700	Konig et al.	no	interacts with HIV-sim
3cyoA	gp41	1gk4A	VIM	7431	P08670	PSMA1	5682	P25786	Konig et al.	no	interacts with HIV-sim	integrase, Vif, Tat	TRANSACTIVATING REGULATORY PROTEIN, SOR PROTEIN
1rtdC	reverse transcriptase	1mb8A	PLEC1	5339	Q15149	EGFR	1956	P00533	Brass et al.	no	interacts with HIV-sim
1f23A	gp41	1jm7A	BRCA1	672	P38398	TUBA4A	7277	P68366	Chertova et al.	no	interacts with HIV-sim	Tat	ANTI-REPRESSION TRANSACTIVATOR PROTEIN, TRANSACTIVATING REGULATORY PROTEIN
1favA	gp41	2rmzA	ITGB3	3690	P05106	ITGA5	3678	P08648	Chertova et al.	no	interacts with HIV-sim	Tat
1f23A	gp41	1yvlB	STAT1	6772	P42224	RAC1	5879	P63000	Chertova et al.	no	interacts with HIV-sim	Nef	NEGATIVE FACTOR, 3'ORF, F-PROTEIN, NEF PROTEIN
1ebyB	protease	3braA	BACE1	23621	P56817	PDIA3	2923	P30101	Zhou et al., Chertova et al.	no	interacts with HIV-sim	Envelope surface glycoprotein gp120
2cmrA	gp41	2br9A	YWHAE	7531	P62258	TFDP2	7029	Q14188	Brass et al.	no	interacts with HIV-sim
2rkiA	reverse transcriptase	1qu6A	EIF2AK2	5610	P19525	STAT1	6772	P42224	Chertova et al.	no	interacts with HIV-sim		TRANSACTIVATING REGULATORY PROTEIN
1bi4C	integrase	2o8eB	MSH6	2956	P52701	EP300	2033	Q09472	Konig et al.	no	interacts with HIV-sim	Vpr, Tat	TAT PROTEIN
1ex4B	integrase	2jxbA	NCK2	8440	O43639	PKN2	5586	Q16513	Zhou et al.	no	interacts with HIV-sim
1k34A	gp41	1uk0A	PARP1	142	P09874	MED6	10001	O75586	Brass et al., Konig et al., Zhou et al.	no	interacts with HIV-sim
2cmrA	gp41	1bf5A	STAT1	6772	P42224	RELA	5970	Q04206	Brass et al., Konig et al., Zhou et al.	no	interacts with HIV-sim	Tat	TRANSACTIVATING REGULATORY PROTEIN, ANTI-REPRESSION TRANSACTIVATOR PROTEIN, VPU PRECURSOR
1k6pB	protease	3braA	BACE1	23621	P56817	PDIA3	2923	P30101	Zhou et al., Chertova et al.	no	interacts with HIV-sim	Envelope surface glycoprotein gp120
1bqnA	reverse transcriptase	1ft8E	NXF1	10482	Q9UBU9	SFRS7	6432	Q16629	Yeung et al.	no	interacts with HIV-sim		TRANSACTIVATING REGULATORY PROTEIN
1l6nA	capsid, matrix	1ad6	RB1	5925	P06400	HSPA8	3312	P11142	Chertova et al., Cantin et al.	no	interacts with HIV-sim		TRANSACTIVATING REGULATORY PROTEIN, GAG PROTEIN
1qr9A	gp41	3cl3D	IKBKG	8517	Q9Y6K9	HSP90AA1	3320	P07900	Chertova et al.	no	interacts with HIV-sim		TRANSACTIVATING REGULATORY PROTEIN
1wjbA	integrase	1octC	POU2F1	5451	P14859	BRCA1	672	P38398	Zhou et al.	no	interacts with HIV-sim
1ex4A	integrase	2gqiA	RASA1	5921	P20936	EGFR	1956	P00533	Brass et al.	no	interacts with HIV-sim
1dlbA	gp41	2pp4A	RUNX1T1	862	Q06455	HDAC1	3065	Q13547	Konig et al.	no	interacts with HIV-sim		TRANSACTIVATING REGULATORY PROTEIN
1fk9B	reverse transcriptase	2ropA	ATP7B	540	P35670	ATOX1	475	O00244	Zhou et al.	no	interacts with HIV-sim
1qr8A	gp41	1t2kC	JUN	3725	P05412	ETS2	2114	P15036	Konig et al.	no	interacts with HIV-sim
1u57A	p2	1gk4D	VIM	7431	P08670	PSME1	5720	Q06323	Chertova et al.	no	interacts with HIV-sim	integrase, Vif, Tat	TRANSACTIVATING REGULATORY PROTEIN, SOR PROTEIN
1s6pA	reverse transcriptase	1ft8E	NXF1	10482	Q9UBU9	SFRS7	6432	Q16629	Yeung et al.	no	interacts with HIV-sim		TRANSACTIVATING REGULATORY PROTEIN
1ce0C	gp41	2a45H	FGB	2244	P02675	FBLN1	2192	P23142	Chertova et al.	no	interacts with HIV-sim
1f23C	gp41	2pp4A	RUNX1T1	862	Q06455	UBQLN4	56893	Q9NRR5	Brass et al.	no	interacts with HIV-sim
1s6qA	reverse transcriptase	1tceA	SHC1	6464	P29353	PTPN6	5777	P29350	Chertova et al.	no	interacts with HIV-sim
1l6nA	capsid, matrix	1o9kG	RB1	5925	P06400	PRDM2	7799	Q13029	Yeung et al.	no	interacts with HIV-sim
1szt	gp41	2v1yB	PIK3R1	5295	P27986	LCK	3932	P06239	Saphire et al.	no	interacts with HIV-sim	Envelope surface glycoprotein gp160, precursor, Envelope surface glycoprotein gp120, Nef	TRANSACTIVATING REGULATORY PROTEIN, NEGATIVE FACTOR, 3'ORF, F-PROTEIN, NEF PROTEIN
1mt8B	protease	3braA	BACE1	23621	P56817	PDIA3	2923	P30101	Zhou et al., Chertova et al.	no	interacts with HIV-sim	Envelope surface glycoprotein gp120
1u57A	p2	1gk4C	VIM	7431	P08670	BRD1	23774	O95696	Yeung et al.	no	interacts with HIV-sim
1f23D	gp41	1zzpA	ABL1	25	P00519	BRCA1	672	P38398	Zhou et al.	no	interacts with HIV-sim
1kj7B	protease	3braA	BACE1	23621	P56817	NCSTN	23385	Q92542	Chertova et al.	no	interacts with HIV-sim
1f23A	gp41	1yxrA	VPS4A	27183	Q9UN37	VPS4B	9525	O75351	Cantin et al.	no	interacts with HIV-sim
1u57A	p2	1junA	JUN	3725	P05412	SUMO2	6613	P61956	Konig et al.	no	interacts with HIV-sim
3cp1A	gp41	1gk7A	VIM	7431	P08670	SUMO2	6613	P61956	Konig et al.	no	interacts with HIV-sim
2b7zA	protease	2qk5A	BACE1	23621	P56817	NCSTN	23385	Q92542	Chertova et al.	no	interacts with HIV-sim
1odxB	protease	2yujA	UFD1L	7353	Q92890	VCP	7415	P55072	Chertova et al.	no	interacts with HIV-sim
1u57A	p2	1av1A	APOA1	335	P02647	GPLD1	2822	P80108	Yeung et al.	no	interacts with HIV-sim
1ex4A	integrase	1bbzA	ABL1	25	P00519	BRCA1	672	P38398	Zhou et al.	no	interacts with HIV-sim
1f23E	gp41	2pp4A	RUNX1T1	862	Q06455	HDAC1	3065	Q13547	Konig et al.	no	interacts with HIV-sim		TRANSACTIVATING REGULATORY PROTEIN
1dmpA	protease	2yujA	UFD1L	7353	Q92890	VCP	7415	P55072	Chertova et al.	no	interacts with HIV-sim
1ihvA	integrase	2jw4A	NCK1	4690	P16333	RICS	9743	-	Brass et al.	no	interacts with HIV-sim
1lwcA	reverse transcriptase	2ropA	ATP7B	540	P35670	ATOX1	475	O00244	Zhou et al.	no	interacts with HIV-sim
1f23E	gp41	1t2kC	JUN	3725	P05412	VDR	7421	P11473	Zhou et al.	no	interacts with HIV-sim
2ot5A	gp41	1jm7A	BRCA1	672	P38398	VCP	7415	P55072	Chertova et al.	no	interacts with HIV-sim
1ce0C	gp41	1usdA	VASP	7408	P50552	PFN1	5216	P07737	Chertova et al.	no	interacts with HIV-sim
1rt2A	reverse transcriptase	1jfiC	TBP	6908	P20226	SUB1	10923	P53999	Konig et al.	no	interacts with HIV-sim	Tat	TAT PROTEIN, TRANSACTIVATING REGULATORY PROTEIN
2p3aA	protease	2qmfB	BACE1	23621	P56817	PDIA3	2923	P30101	Zhou et al., Chertova et al.	no	interacts with HIV-sim	Envelope surface glycoprotein gp120
1j5oB	reverse transcriptase	1qu6A	EIF2AK2	5610	P19525	RAC1	5879	P63000	Chertova et al.	no	interacts with HIV-sim	Nef	NEGATIVE FACTOR, 3'ORF, F-PROTEIN, NEF PROTEIN
1rt2A	reverse transcriptase	1mb8A	PLEC1	5339	Q15149	ACTG1	71	P63261	Chertova et al.	yes	interacts with HIV-sim	matrix, nucleocapsid, retropepsin
1u57A	p2	1jnmA	JUN	3725	P05412	SUMO2	6613	P61956	Konig et al.	no	interacts with HIV-sim
1mesA	protease	1lyaB	CTSD	1509	P07339	FN1	2335	P02751	Chertova et al.	no	interacts with HIV-sim	retropepsin, Envelope surface glycoprotein gp160, precursor, Envelope surface glycoprotein gp120, Envelope transmembrane glycoprotein gp41
3cp1A	gp41	2v1yB	PIK3R1	5295	P27986	LCK	3932	P06239	Saphire et al.	no	interacts with HIV-sim	Envelope surface glycoprotein gp160, precursor, Envelope surface glycoprotein gp120, Nef	TRANSACTIVATING REGULATORY PROTEIN, NEGATIVE FACTOR, 3'ORF, F-PROTEIN, NEF PROTEIN
2bpvA	protease	1lyaA	CTSD	1509	P07339	FN1	2335	P02751	Chertova et al.	no	interacts with HIV-sim	retropepsin, Envelope surface glycoprotein gp160, precursor, Envelope surface glycoprotein gp120, Envelope transmembrane glycoprotein gp41
1hvuA	reverse transcriptase	1aw0	ATP7A	538	Q04656	ATOX1	475	O00244	Zhou et al.	no	interacts with HIV-sim
3cyoA	gp41	3brtC	IKBKB	3551	O14920	RELA	5970	Q04206	Brass et al., Konig et al., Zhou et al.	no	interacts with HIV-sim	Tat	TRANSACTIVATING REGULATORY PROTEIN, ANTI-REPRESSION TRANSACTIVATOR PROTEIN, VPU PRECURSOR
3cyoA	gp41	2azeB	E2F1	1869	Q01094	NCOA3	8202	Q9Y6Q9	Yeung et al.	no	interacts with HIV-sim		TRANSACTIVATING REGULATORY PROTEIN
1r0aA	reverse transcriptase	1dxxA	DMD	1756	P11532	ACTA1	58	P68133	Cantin et al.	no	interacts with HIV-sim	matrix, retropepsin
2p3aA	protease	2q15A	BACE1	23621	P56817	NCSTN	23385	Q92542	Chertova et al.	no	interacts with HIV-sim
1f23F	gp41	1rw6A	APP	351	P05067	NUMBL	9253	Q9Y6R0	Konig et al.	no	interacts with HIV-sim
2qi4B	protease	1tzsA	CTSE	1510	P14091	BAT3	7917	P46379	Zhou et al.	no	interacts with HIV-sim
2cmrA	gp41	1qgkA	KPNB1	3837	Q14974	KPNB1	3837	Q14974	Konig et al., Chertova et al.	no	interacts with HIV-sim	integrase, Tat, Rev	GAG PROTEIN, ANTI-REPRESSION TRANSACTIVATOR PROTEIN, TRANSACTIVATING REGULATORY PROTEIN, ART/TRS, REV PROTEIN
1ihvA	integrase	1ug1A	DNMBP	23268	Q6XZF7	HSPA1B	3304	P08107	Chertova et al., Saphire et al., Cantin et al.	no	interacts with HIV-sim		TRANSACTIVATING REGULATORY PROTEIN, GAG PROTEIN
1f23C	gp41	1hciA	ACTN2	88	P35609	TTN	7273	Q8WZ42	Chertova et al.	no	interacts with HIV-sim
2qi1A	protease	2qk5A	BACE1	23621	P56817	NCSTN	23385	Q92542	Chertova et al.	no	interacts with HIV-sim
1f23E	gp41	2ficB	BIN1	274	O00499	DNM2	1785	P50570	Konig et al.	no	interacts with HIV-sim
1favA	gp41	2jwaA	ERBB2	2064	P04626	HSP90AA1	3320	P07900	Chertova et al.	no	interacts with HIV-sim		TRANSACTIVATING REGULATORY PROTEIN
1u57A	p2	1fu1B	XRCC4	7518	Q13426	VIM	7431	P08670	Chertova et al.	no	interacts with HIV-sim	retropepsin
1l6nA	capsid, matrix	1o9kC	RB1	5925	P06400	CTBP1	1487	Q13363	Yeung et al.	no	interacts with HIV-sim
1kjhA	protease	3braA	BACE1	23621	P56817	NCSTN	23385	Q92542	Chertova et al.	no	interacts with HIV-sim
1ihwB	integrase	2jw4A	NCK1	4690	P16333	EGFR	1956	P00533	Brass et al.	no	interacts with HIV-sim
1f23E	gp41	1h6kC	NCBP1	4686	Q09161	HNRPF	3185	P52597	Brass et al.	no	interacts with HIV-sim
1rthA	reverse transcriptase	2qndB	FMR1	2332	Q06787	STAU1	6780	O95793	Cantin et al.	no	interacts with HIV-sim	Pr55(Gag)	GAG PROTEIN
1dlbA	gp41	2f8xM	MAML1	9794	Q92585	EP300	2033	Q09472	Konig et al.	no	interacts with HIV-sim	Vpr, Tat	TAT PROTEIN
1f23D	gp41	1tu3J	RABEP1	9135	Q15276	AP1G2	8906	O75843	Konig et al.	no	interacts with HIV-sim	Envelope transmembrane glycoprotein gp41, Nef
2rkiA	reverse transcriptase	1tceA	SHC1	6464	P29353	PTPN6	5777	P29350	Chertova et al.	no	interacts with HIV-sim
1k34A	gp41	1jm7A	BRCA1	672	P38398	CTBP1	1487	Q13363	Yeung et al.	no	interacts with HIV-sim
2p3aA	protease	2ntrA	BACE1	23621	P56817	PDIA3	2923	P30101	Zhou et al., Chertova et al.	no	interacts with HIV-sim	Envelope surface glycoprotein gp120
1g9nG	gp120	1ywhE	PLAUR	5329	Q03405	EEF1A1	1915	P68104	Saphire et al.	no	interacts with HIV-sim	matrix, integrase, Tat	TRANSACTIVATING REGULATORY PROTEIN, GAG PROTEIN, GAG POLYPROTEIN
1i5xA	gp41	1n69B	PSAP	5660	P07602	BRCA1	672	P38398	Zhou et al.	no	interacts with HIV-sim
1f23C	gp41	3cl3D	IKBKG	8517	Q9Y6K9	MAP3K14	9020	Q99558	Zhou et al.	no	interacts with HIV-sim		TRANSACTIVATING REGULATORY PROTEIN
1f23A	gp41	1rw6A	APP	351	P05067	CHRNA7	1139	P36544	Konig et al.	no	interacts with HIV-sim
1f23A	gp41	2a26A	CACYBP	27101	Q9HB71	S100A1	6271	P23297	Zhou et al.	no	interacts with HIV-sim
1qr9A	gp41	1yx4A	PSMD4	5710	P55036	RAD23A	5886	P54725	Zhou et al.	no	interacts with HIV-sim	Vpr
1qr8A	gp41	1t2kC	JUN	3725	P05412	STAT1	6772	P42224	Chertova et al.	no	interacts with HIV-sim		TRANSACTIVATING REGULATORY PROTEIN
2p3cA	protease	1m4hA	BACE1	23621	P56817	NCSTN	23385	Q92542	Chertova et al.	no	interacts with HIV-sim
1hshD	protease	2yujA	UFD1L	7353	Q92890	VCP	7415	P55072	Chertova et al.	no	interacts with HIV-sim
1rthA	reverse transcriptase	1tceA	SHC1	6464	P29353	PTPN6	5777	P29350	Chertova et al.	no	interacts with HIV-sim
1szt	gp41	2pp4A	RUNX1T1	862	Q06455	HSP90AA1	3320	P07900	Chertova et al.	no	interacts with HIV-sim		TRANSACTIVATING REGULATORY PROTEIN
1ex4A	integrase	2dlmA	SORBS3	10174	O60504	KIAA0408	9729	Q6ZU52	Yeung et al.	no	interacts with HIV-sim
2qi6B	protease	1tzsA	CTSE	1510	P14091	BAT3	7917	P46379	Zhou et al.	no	interacts with HIV-sim
1f23D	gp41	2ficB	BIN1	274	O00499	DNM2	1785	P50570	Konig et al.	no	interacts with HIV-sim
2qhyA	protease	2ikoA	REN	5972	P00797	ATP6AP2	10159	O75787	Chertova et al.	no	interacts with HIV-sim
1ex4A	integrase	2oi3A	HCK	3055	P08631	IL6ST	3572	P40189	Yeung et al.	no	interacts with HIV-sim
1u57A	p2	1gk4A	VIM	7431	P08670	C1orf103	55791	Q5T3J3	Brass et al.	no	interacts with HIV-sim
3cyoA	gp41	1gk7A	VIM	7431	P08670	DSP	1832	P15924	Chertova et al.	no	interacts with HIV-sim
2cmrA	gp41	1wm5A	NCF2	4688	P19878	CYBB	1536	P04839	Konig et al., Chertova et al.	no	interacts with HIV-sim		GAG PROTEIN
1f23E	gp41	2oduA	PLEC1	5339	Q6S383	EGFR	1956	P00533	Brass et al.	no	interacts with HIV-sim
2hmiA	reverse transcriptase	1ft8E	NXF1	10482	Q9UBU9	NUP153	9972	P49790	Brass et al., Konig et al.	yes	interacts with HIV-sim	Rev	GAG POLYPROTEIN, PR55GAG, GAG, GAG PROTEIN, GAG-POL POLYPROTEIN, PR160GAG-POL, ART/TRS, ANTI-REPRESSION TRANSACTIVATOR PROTEIN, REV PROTEIN, SOR PROTEIN, VIRION INFECTIVITY FACTOR, VIF, R ORF PROTEIN, VPR PROTEIN, VPU PROTEIN, U ORF PROTEIN, VPU PRECURSOR
1revA	reverse transcriptase	1tceA	SHC1	6464	P29353	SHCBP1	79801	Q8NEM2	Zhou et al.	no	interacts with HIV-sim
1k34A	gp41	1p32A	C1QBP	708	Q07021	MMP14	4323	P50281	Chertova et al.	no	interacts with HIV-sim
1ce0B	gp41	1bf5A	STAT1	6772	P42224	LCK	3932	P06239	Saphire et al.	no	interacts with HIV-sim	Envelope surface glycoprotein gp160, precursor, Envelope surface glycoprotein gp120, Nef	TRANSACTIVATING REGULATORY PROTEIN, NEGATIVE FACTOR, 3'ORF, F-PROTEIN, NEF PROTEIN
1hquA	reverse transcriptase	1jfiC	TBP	6908	P20226	GTF2A1	2957	P52655	Zhou et al.	no	interacts with HIV-sim		TRANSACTIVATING REGULATORY PROTEIN
1qr8A	gp41	2v1yB	PIK3R1	5295	P27986	VIL2	7430	P15311	Cantin et al.	no	interacts with HIV-sim	Envelope surface glycoprotein gp120	GAG PROTEIN, NEF
1l6nA	capsid, matrix	1gh6B	RB1	5925	P06400	JARID1B	10765	-	Yeung et al.	no	interacts with HIV-sim
3bgrA	reverse transcriptase	1qu6A	EIF2AK2	5610	P19525	CDC42	998	P60953	Chertova et al.	no	interacts with HIV-sim	Nef
1f23A	gp41	2rd0B	PIK3R1	5295	P27986	HGS	9146	O14964	Brass et al.	no	interacts with HIV-sim
2p3cA	protease	2qp8A	BACE1	23621	P56817	NCSTN	23385	Q92542	Chertova et al.	no	interacts with HIV-sim
1f23D	gp41	2v1yB	PIK3R1	5295	P27986	ARHGAP1	392	Q07960	Chertova et al.	no	interacts with HIV-sim
3cp1A	gp41	2azeB	E2F1	1869	Q01094	CTDP1	9150	Q9Y5B0	Brass et al., Konig et al.	no	interacts with HIV-sim	Tat	TAT PROTEIN, TAT, TRANSACTIVATING REGULATORY PROTEIN
1dlbA	gp41	1hynQ	SLC4A1	6521	P02730	CA2	760	P00918	Zhou et al.	no	interacts with HIV-sim
1sv5A	reverse transcriptase	1tceA	SHC1	6464	P29353	ITGB3	3690	P05106	Chertova et al.	no	interacts with HIV-sim	Tat
1ihvB	integrase	2o2oA	SH3KBP1	30011	Q96B97	NEDD4	4734	P46934	Konig et al.	no	interacts with HIV-sim	p6, Vif
1ikyA	reverse transcriptase	1qu6A	EIF2AK2	5610	P19525	RAC1	5879	P63000	Chertova et al.	no	interacts with HIV-sim	Nef	NEGATIVE FACTOR, 3'ORF, F-PROTEIN, NEF PROTEIN
1wjfA	integrase	1x41A	TADA2L	6871	O75478	HGS	9146	O14964	Brass et al.	no	interacts with HIV-sim
1k6vB	protease	2qk5A	BACE1	23621	P56817	NCSTN	23385	Q92542	Chertova et al.	no	interacts with HIV-sim
3cp1A	gp41	2rmzA	ITGB3	3690	P05106	AKT1	207	P31749	Brass et al., Zhou et al.	no	interacts with HIV-sim
1ikyA	reverse transcriptase	1jfiC	TBP	6908	P20226	SUB1	10923	P53999	Konig et al.	no	interacts with HIV-sim	Tat	TAT PROTEIN, TRANSACTIVATING REGULATORY PROTEIN
1n5yB	reverse transcriptase	1mb8A	PLEC1	5339	Q15149	MSN	4478	P26038	Yeung et al., Chertova et al., Cantin et al.	no	interacts with HIV-sim	Envelope surface glycoprotein gp120	GAG PROTEIN
2zd1A	reverse transcriptase	1q8lA	ATP7A	538	Q04656	ATOX1	475	O00244	Zhou et al.	no	interacts with HIV-sim
2qhyB	protease	1lyaA	CTSD	1509	P07339	FN1	2335	P02751	Chertova et al.	no	interacts with HIV-sim	retropepsin, Envelope surface glycoprotein gp160, precursor, Envelope surface glycoprotein gp120, Envelope transmembrane glycoprotein gp41
1favA	gp41	1k1fA	BCR	613	P11274	PTPN6	5777	P29350	Chertova et al.	no	interacts with HIV-sim
1dtqB	reverse transcriptase	1qu6A	EIF2AK2	5610	P19525	MAP3K7	6885	O43318	Zhou et al.	no	interacts with HIV-sim
1f23A	gp41	1cnt1	CNTF	1270	P26441	IL6ST	3572	P40189	Yeung et al.	no	interacts with HIV-sim
1hvkA	protease	2yujA	UFD1L	7353	Q92890	VCP	7415	P55072	Chertova et al.	no	interacts with HIV-sim
1ex4A	integrase	1lckA	LCK	3932	P06239	CD48	962	P09326	Saphire et al.	no	interacts with HIV-sim
1hpsB	protease	1lyaB	CTSD	1509	P07339	CD4	920	P01730	Brass et al., Zhou et al.	yes	interacts with HIV-sim	Vif, Vpu, Envelope surface glycoprotein gp160, precursor, Envelope surface glycoprotein gp120, Envelope transmembrane glycoprotein gp41, Nef	VPU PRECURSOR, TRANSACTIVATING REGULATORY PROTEIN, GLYCOPROTEIN GP120=ENVELOP GLYCOPROTEIN, SOR PROTEIN, ENV PROTEIN, ENVELOPE POLYPROTEIN VARIANT, VPU PROTEIN, ENVELOPE POLYPROTEIN GP160 PRECURSOR, ENVELOPE POLYPROTEIN; NCBI GI: 328423, GAG POLYPROTEIN, PR55GAG, GAG, GAG PROTEIN, NEGATIVE FACTOR, 3'ORF, F-PROTEIN, NEF PROTEIN, GAG-POL POLYPROTEIN, PR160GAG-POL, ART/TRS, ANTI-REPRESSION TRANSACTI…
1qr8A	gp41	2v1yB	PIK3R1	5295	P27986	RRAS2	22800	P62070	Yeung et al.	no	interacts with HIV-sim
1meuA	protease	1lyaB	CTSD	1509	P07339	CD4	920	P01730	Brass et al., Zhou et al.	yes	interacts with HIV-sim	Vif, Vpu, Envelope surface glycoprotein gp160, precursor, Envelope surface glycoprotein gp120, Envelope transmembrane glycoprotein gp41, Nef	VPU PRECURSOR, TRANSACTIVATING REGULATORY PROTEIN, GLYCOPROTEIN GP120=ENVELOP GLYCOPROTEIN, SOR PROTEIN, ENV PROTEIN, ENVELOPE POLYPROTEIN VARIANT, VPU PROTEIN, ENVELOPE POLYPROTEIN GP160 PRECURSOR, ENVELOPE POLYPROTEIN; NCBI GI: 328423, GAG POLYPROTEIN, PR55GAG, GAG, GAG PROTEIN, NEGATIVE FACTOR, 3'ORF, F-PROTEIN, NEF PROTEIN, GAG-POL POLYPROTEIN, PR160GAG-POL, ART/TRS, ANTI-REPRESSION TRANSACTI…
1ex4A	integrase	2e6zA	SUPT5H	6829	O00267	PPIA	5478	P62937	Chertova et al., Saphire et al., Cantin et al.	yes	interacts with HIV-sim	Pr55(Gag), matrix, capsid, Vif, Nef	GAG PROTEIN, P26, P17, P24GAG, SOR PROTEIN, GAG-POL POLYPROTEIN, GAG POLYPROTEIN, ENVELOPE POLYPROTEIN GP160 PRECURSOR, ENVELOPE POLYPROTEIN; NCBI GI: 328423, PR55GAG, GAG, PR160GAG-POL, ART/TRS, ANTI-REPRESSION TRANSACTIVATOR PROTEIN, REV PROTEIN, VIRION INFECTIVITY FACTOR, VIF, R ORF PROTEIN, VPR PROTEIN, VPU PROTEIN, U ORF PROTEIN, VPU PRECURSOR
1ce0B	gp41	1gk4C	VIM	7431	P08670	PSME1	5720	Q06323	Chertova et al.	no	interacts with HIV-sim	integrase, Vif, Tat	TRANSACTIVATING REGULATORY PROTEIN, SOR PROTEIN
2cmrA	gp41	1o3xA	GGA1	26088	Q9UJY5	CLTC	1213	Q00610	Chertova et al.	no	interacts with HIV-sim	Nef
1hvc	protease	2qk5A	BACE1	23621	P56817	NCSTN	23385	Q92542	Chertova et al.	no	interacts with HIV-sim
1bv9B	protease	2yujA	UFD1L	7353	Q92890	VCP	7415	P55072	Chertova et al.	no	interacts with HIV-sim
1f23B	gp41	2db7A	HEY1	23462	Q9Y5J3	LAPTM5	7805	Q13571	Brass et al.	no	interacts with HIV-sim
2be2A	reverse transcriptase	1jfiC	TBP	6908	P20226	NCOA3	8202	Q9Y6Q9	Yeung et al.	no	interacts with HIV-sim		TRANSACTIVATING REGULATORY PROTEIN
1szt	gp41	1kw2A	GC	2638	P02774	C3	718	P01024	Chertova et al.	no	interacts with HIV-sim	Envelope surface glycoprotein gp120
1rt1B	reverse transcriptase	1mb8A	PLEC1	5339	Q15149	ACTG1	71	P63261	Chertova et al.	yes	interacts with HIV-sim	matrix, nucleocapsid, retropepsin
1rthA	reverse transcriptase	1picA	PIK3R1	5295	P27986	RICS	9743	-	Brass et al.	no	interacts with HIV-sim
1f23A	gp41	1t2kC	JUN	3725	P05412	SUMO1	7341	P63165	Saphire et al.	no	interacts with HIV-sim	p6
2vg5A	reverse transcriptase	1qu6A	EIF2AK2	5610	P19525	PTGES3	10728	Q15185	Konig et al.	no	interacts with HIV-sim	Vpr
1ex4A	integrase	1azgB	FYN	2534	P06241	ADD2	119	P35612	Yeung et al.	no	interacts with HIV-sim
1f23E	gp41	1p32A	C1QBP	708	Q07021	YWHAB	7529	P31946	Chertova et al.	no	interacts with HIV-sim
1f23C	gp41	1h6kC	NCBP1	4686	Q09161	HNRPF	3185	P52597	Brass et al.	no	interacts with HIV-sim
2cmrA	gp41	2b05A	YWHAG	7532	P61981	CAD	790	P27708	Konig et al.	no	interacts with HIV-sim
1f23F	gp41	1hciA	ACTN2	88	P35609	TTN	7273	Q8WZ42	Chertova et al.	no	interacts with HIV-sim
1sv5A	reverse transcriptase	1aoa	PLS3	5358	P13797	ATXN2	6311	Q99700	Konig et al.	no	interacts with HIV-sim
1ex4A	integrase	2gqiA	RASA1	5921	P20936	STAU1	6780	O95793	Cantin et al.	no	interacts with HIV-sim	Pr55(Gag)	GAG PROTEIN
1u57A	p2	2rndA	BIN1	274	O00499	DNM2	1785	P50570	Konig et al.	no	interacts with HIV-sim
1ce0A	gp41	2rmzA	ITGB3	3690	P05106	CD36	948	P16671	Chertova et al.	no	interacts with HIV-sim
1qbtA	protease	1lyaA	CTSD	1509	P07339	FN1	2335	P02751	Chertova et al.	yes	interacts with HIV-sim	retropepsin, Envelope surface glycoprotein gp160, precursor, Envelope surface glycoprotein gp120, Envelope transmembrane glycoprotein gp41
1df4A	gp41	1rw6A	APP	351	P05067	NCSTN	23385	Q92542	Chertova et al.	no	interacts with HIV-sim
2cmrA	gp41	1ywtA	SFN	2810	P31947	CCAR1	55749	Q8IX12	Konig et al.	no	interacts with HIV-sim
1k33A	gp41	1jm7B	BARD1	580	Q99728	POLR2A	5430	P24928	Konig et al.	no	interacts with HIV-sim	Tat	TRANSACTIVATING REGULATORY PROTEIN, TAT PROTEIN, TAT
1qs4B	integrase	1mwpA	APP	351	P05067	NCSTN	23385	Q92542	Chertova et al.	no	interacts with HIV-sim
1u57A	p2	1jnmB	JUN	3725	P05412	NCOA3	8202	Q9Y6Q9	Yeung et al.	no	interacts with HIV-sim		TRANSACTIVATING REGULATORY PROTEIN
1dlbA	gp41	1fosE	FOS	2353	P01100	RELA	5970	Q04206	Brass et al., Konig et al., Zhou et al.	no	interacts with HIV-sim	Tat	TRANSACTIVATING REGULATORY PROTEIN, ANTI-REPRESSION TRANSACTIVATOR PROTEIN, VPU PRECURSOR
1qr8A	gp41	2gd5D	VPS24	51652	Q9Y3E7	CHMP2A	27243	O43633	Yeung et al.	no	interacts with HIV-sim
1ikxB	reverse transcriptase	2gl6A	CKMT2	1160	P17540	C1orf103	55791	Q5T3J3	Brass et al.	no	interacts with HIV-sim
2p3dA	protease	2p83B	BACE1	23621	P56817	NCSTN	23385	Q92542	Chertova et al.	no	interacts with HIV-sim
1ex4A	integrase	1fmk	SRC	6714	P12931	HLA-A	3105	P01891	Chertova et al.	yes	interacts with HIV-sim	Pr55(Gag), Pol, Envelope surface glycoprotein gp160, precursor, Envelope surface glycoprotein gp120, Nef
1hvrB	protease	2yujA	UFD1L	7353	Q92890	VCP	7415	P55072	Chertova et al.	no	interacts with HIV-sim
2ot5A	gp41	1rw6A	APP	351	P05067	APBA2BP	63941	Q96P71	Konig et al.	no	interacts with HIV-sim
1f23D	gp41	1zzpA	ABL1	25	P00519	YWHAB	7529	P31946	Chertova et al.	no	interacts with HIV-sim
1fgcC	protease	1tzsA	CTSE	1510	P14091	BAT3	7917	P46379	Zhou et al.	no	interacts with HIV-sim
1ce0B	gp41	1fzbF	FGG	2266	P02679	ICAM1	3383	P05362	Cantin et al.	no	interacts with HIV-sim	Tat, Envelope surface glycoprotein gp160, precursor, Envelope surface glycoprotein gp120, Nef	GAG PROTEIN, TRANSACTIVATING REGULATORY PROTEIN
2qi1B	protease	2yujA	UFD1L	7353	Q92890	VCP	7415	P55072	Chertova et al.	no	interacts with HIV-sim
1n5yB	reverse transcriptase	1mb8A	PLEC1	5339	Q15149	VIM	7431	P08670	Chertova et al.	no	interacts with HIV-sim	retropepsin
1hpzA	reverse transcriptase	2rd7A	C8A	731	P07357	CD59	966	P13987	Cantin et al.	no	interacts with HIV-sim	Envelope surface glycoprotein gp120	GAG PROTEIN
1dloB	reverse transcriptase	1mb8A	PLEC1	5339	Q15149	EGFR	1956	P00533	Brass et al.	no	interacts with HIV-sim
1biuA	integrase	1mwpA	APP	351	P05067	GSN	2934	P06396	Chertova et al.	no	interacts with HIV-sim
2vg6A	reverse transcriptase	1jfiC	TBP	6908	P20226	NCOA3	8202	Q9Y6Q9	Yeung et al.	no	interacts with HIV-sim		TRANSACTIVATING REGULATORY PROTEIN
2cmrA	gp41	1bf5A	STAT1	6772	P42224	RAC1	5879	P63000	Chertova et al.	no	interacts with HIV-sim	Nef	NEGATIVE FACTOR, 3'ORF, F-PROTEIN, NEF PROTEIN
1k34A	gp41	1l3eB	EP300	2033	Q09472	GCN5L2	2648	Q92830	Brass et al.	no	interacts with HIV-sim	Tat	TAT PROTEIN, TRANSACTIVATING REGULATORY PROTEIN
1kj4B	protease	2qk5A	BACE1	23621	P56817	PDIA3	2923	P30101	Zhou et al., Chertova et al.	no	interacts with HIV-sim	Envelope surface glycoprotein gp120
1k6yB	integrase	2ecbA	ZHX1	11244	Q9UKY1	DLST	1743	P36957	Zhou et al.	no	interacts with HIV-sim
1f23A	gp41	1k04A	PTK2	5747	Q05397	EGFR	1956	P00533	Brass et al.	no	interacts with HIV-sim
1f23E	gp41	3bqoA	TERF1	7013	P54274	KPNB1	3837	Q14974	Konig et al., Chertova et al.	no	interacts with HIV-sim	integrase, Tat, Rev	GAG PROTEIN, ANTI-REPRESSION TRANSACTIVATOR PROTEIN, TRANSACTIVATING REGULATORY PROTEIN, ART/TRS, REV PROTEIN
1mtbA	protease	1tzsA	CTSE	1510	P14091	BAT3	7917	P46379	Zhou et al.	no	interacts with HIV-sim
2qhzA	protease	1lyaA	CTSD	1509	P07339	FN1	2335	P02751	Chertova et al.	no	interacts with HIV-sim	retropepsin, Envelope surface glycoprotein gp160, precursor, Envelope surface glycoprotein gp120, Envelope transmembrane glycoprotein gp41
1dtqA	reverse transcriptase	1yjrA	ATP7A	538	Q04656	ATOX1	475	O00244	Zhou et al.	no	interacts with HIV-sim
1ikvA	reverse transcriptase	1jfiC	TBP	6908	P20226	RELA	5970	Q04206	Brass et al., Konig et al., Zhou et al.	no	interacts with HIV-sim	Tat	TRANSACTIVATING REGULATORY PROTEIN, ANTI-REPRESSION TRANSACTIVATOR PROTEIN, VPU PRECURSOR
1qr8A	gp41	1urfA	PKN1	5585	Q16512	RHOA	387	P61586	Chertova et al.	no	interacts with HIV-sim
1l6nA	capsid, matrix	1o9kA	RB1	5925	P06400	ENC1	8507	O14682	Konig et al.	no	interacts with HIV-sim
1rt2B	reverse transcriptase	1aoa	PLS3	5358	P13797	ATXN2	6311	Q99700	Konig et al.	no	interacts with HIV-sim
1ce0B	gp41	2jwaA	ERBB2	2064	P04626	HSP90B1	7184	P14625	Chertova et al.	no	interacts with HIV-sim
1a8o	capsid	1e7aA	ALB	213	Q5D0D7	ALB			Chertova et al.	no	is HIV-sim	Envelope surface glycoprotein gp120, Envelope transmembrane glycoprotein gp41	TRANSACTIVATING REGULATORY PROTEIN
1f23F	gp41	2a01A	APOA1	335	P02647	ATP5B	506	P06576	Zhou et al., Chertova et al.	no	interacts with HIV-sim
1t05B	reverse transcriptase	1qu6A	EIF2AK2	5610	P19525	PTGES3	10728	Q15185	Konig et al.	no	interacts with HIV-sim	Vpr
2b7zA	protease	1fknA	BACE1	23621	P56817	PDIA3	2923	P30101	Zhou et al., Chertova et al.	no	interacts with HIV-sim	Envelope surface glycoprotein gp120
1f23E	gp41	2oduA	PLEC1	5339	Q6S383	SPTAN1	6709	Q13813	Brass et al.	no	interacts with HIV-sim	retropepsin
1t03A	reverse transcriptase	1jfiC	TBP	6908	P20226	RELA	5970	Q04206	Brass et al., Konig et al., Zhou et al.	no	interacts with HIV-sim	Tat	TRANSACTIVATING REGULATORY PROTEIN, ANTI-REPRESSION TRANSACTIVATOR PROTEIN, VPU PRECURSOR
1ex4A	integrase	1h92A	LCK	3932	P06239	PTPN6	5777	P29350	Chertova et al.	no	interacts with HIV-sim
1ce0B	gp41	1gk4C	VIM	7431	P08670	SRRT	51593	-	Konig et al.	no	interacts with HIV-sim
1f23A	gp41	1lotA	GC	2638	P02774	C3	718	P01024	Chertova et al.	no	interacts with HIV-sim	Envelope surface glycoprotein gp120
2ot5A	gp41	1wlxA	ACTN4	81	O43707	ITGB1	3688	P05556	Chertova et al.	no	interacts with HIV-sim	Tat
1szt	gp41	2grcA	SMARCA4	6597	P51532	ARID1A	8289	O14497	Konig et al.	no	interacts with HIV-sim
4hvpA	protease	1lyaB	CTSD	1509	P07339	CD4	920	P01730	Brass et al., Zhou et al.	yes	interacts with HIV-sim	Vif, Vpu, Envelope surface glycoprotein gp160, precursor, Envelope surface glycoprotein gp120, Envelope transmembrane glycoprotein gp41, Nef	VPU PRECURSOR, TRANSACTIVATING REGULATORY PROTEIN, GLYCOPROTEIN GP120=ENVELOP GLYCOPROTEIN, SOR PROTEIN, ENV PROTEIN, ENVELOPE POLYPROTEIN VARIANT, VPU PROTEIN, ENVELOPE POLYPROTEIN GP160 PRECURSOR, ENVELOPE POLYPROTEIN; NCBI GI: 328423, GAG POLYPROTEIN, PR55GAG, GAG, GAG PROTEIN, NEGATIVE FACTOR, 3'ORF, F-PROTEIN, NEF PROTEIN, GAG-POL POLYPROTEIN, PR160GAG-POL, ART/TRS, ANTI-REPRESSION TRANSACTI…
1favA	gp41	1t2kC	JUN	3725	P05412	STAT1	6772	P42224	Chertova et al.	no	interacts with HIV-sim		TRANSACTIVATING REGULATORY PROTEIN
1ex4A	integrase	2hsp	PLCG1	5335	P19174	RHOA	387	P61586	Chertova et al.	no	interacts with HIV-sim
1revA	reverse transcriptase	1j4wA	FUBP1	8880	Q96AE4	VIM	7431	P08670	Chertova et al.	yes	interacts with HIV-sim	retropepsin
1df5A	gp41	1l3eB	EP300	2033	Q09472	PROX1	5629	Q92786	Yeung et al.	no	interacts with HIV-sim
2cmrA	gp41	2o02B	YWHAZ	7534	P63104	BCR	613	P11274	Zhou et al.	no	interacts with HIV-sim
1f23D	gp41	1hynQ	SLC4A1	6521	P02730	SLC4A1	6521	P02730	Yeung et al.	no	interacts with HIV-sim
1u57A	p2	1gk4C	VIM	7431	P08670	SUMO2	6613	P61956	Konig et al.	no	interacts with HIV-sim
2vg6A	reverse transcriptase	1ft8E	NXF1	10482	Q9UBU9	NUP214	8021	P35658	Konig et al.	yes	interacts with HIV-sim	Rev	GAG POLYPROTEIN, PR55GAG, GAG, GAG PROTEIN, GAG-POL POLYPROTEIN, PR160GAG-POL, ART/TRS, ANTI-REPRESSION TRANSACTIVATOR PROTEIN, REV PROTEIN, SOR PROTEIN, VIRION INFECTIVITY FACTOR, VIF, R ORF PROTEIN, VPR PROTEIN, VPU PROTEIN, U ORF PROTEIN, VPU PRECURSOR
1wjdA	integrase	1p0sL	F10	2159	P00742	HIST1H1C	3006	P16403	Saphire et al.	no	interacts with HIV-sim
1l6nA	capsid, matrix	1o9kG	RB1	5925	P06400	PSMD10	5716	O75832	Yeung et al.	no	interacts with HIV-sim	integrase, Vif, Tat	TRANSACTIVATING REGULATORY PROTEIN, SOR PROTEIN
1f23E	gp41	1lotA	GC	2638	P02774	C3	718	P01024	Chertova et al.	no	interacts with HIV-sim	Envelope surface glycoprotein gp120
2jmgA	matrix	2h80A	STARD13	90627	Q9Y3M8	TUBA4A	7277	P68366	Chertova et al.	no	interacts with HIV-sim	Tat	ANTI-REPRESSION TRANSACTIVATOR PROTEIN, TRANSACTIVATING REGULATORY PROTEIN
1k34A	gp41	2pp4A	RUNX1T1	862	Q06455	NCOR2	9612	Q9Y618	Brass et al.	no	interacts with HIV-sim
1u57A	p2	1bf5A	STAT1	6772	P42224	VDR	7421	P11473	Zhou et al.	no	interacts with HIV-sim
1szt	gp41	2h8nA	HDAC4	9759	P56524	SUMO2	6613	P61956	Konig et al.	no	interacts with HIV-sim
1rtiB	reverse transcriptase	2ropA	ATP7B	540	P35670	ATOX1	475	O00244	Zhou et al.	no	interacts with HIV-sim
2r5pA	protease	1lyaA	CTSD	1509	P07339	FN1	2335	P02751	Chertova et al.	no	interacts with HIV-sim	retropepsin, Envelope surface glycoprotein gp160, precursor, Envelope surface glycoprotein gp120, Envelope transmembrane glycoprotein gp41
1f23D	gp41	2v1yB	PIK3R1	5295	P27986	CD4	920	P01730	Brass et al., Zhou et al.	no	interacts with HIV-sim	Vif, Vpu, Envelope surface glycoprotein gp160, precursor, Envelope surface glycoprotein gp120, Envelope transmembrane glycoprotein gp41, Nef	VPU PRECURSOR, TRANSACTIVATING REGULATORY PROTEIN, GLYCOPROTEIN GP120=ENVELOP GLYCOPROTEIN, SOR PROTEIN, ENV PROTEIN, ENVELOPE POLYPROTEIN VARIANT, VPU PROTEIN, ENVELOPE POLYPROTEIN GP160 PRECURSOR, ENVELOPE POLYPROTEIN; NCBI GI: 328423, GAG POLYPROTEIN, PR55GAG, GAG, GAG PROTEIN, NEGATIVE FACTOR, 3'ORF, F-PROTEIN, NEF PROTEIN, GAG-POL POLYPROTEIN, PR160GAG-POL, ART/TRS, ANTI-REPRESSION TRANSACTI…
3cyoA	gp41	3brtD	IKBKG	8517	Q9Y6K9	HSP90AA1	3320	P07900	Chertova et al.	no	interacts with HIV-sim		TRANSACTIVATING REGULATORY PROTEIN
1u57A	p2	1io4B	CEBPB	1051	P17676	NFKB1	4790	P19838	Zhou et al., Yeung et al.	no	interacts with HIV-sim	retropepsin, Vpr, Tat, Envelope surface glycoprotein gp120	TRANSACTIVATING REGULATORY PROTEIN, VPU PRECURSOR
1rtjA	reverse transcriptase	1jfiC	TBP	6908	P20226	NCOA3	8202	Q9Y6Q9	Yeung et al.	no	interacts with HIV-sim		TRANSACTIVATING REGULATORY PROTEIN
1qr8A	gp41	2v1yB	PIK3R1	5295	P27986	CHRNA7	1139	P36544	Konig et al.	no	interacts with HIV-sim
1f23C	gp41	1hynQ	SLC4A1	6521	P02730	CA2	760	P00918	Zhou et al.	no	interacts with HIV-sim
3bgcB	protease	1lyaB	CTSD	1509	P07339	CD4	920	P01730	Brass et al., Zhou et al.	yes	interacts with HIV-sim	Vif, Vpu, Envelope surface glycoprotein gp160, precursor, Envelope surface glycoprotein gp120, Envelope transmembrane glycoprotein gp41, Nef	VPU PRECURSOR, TRANSACTIVATING REGULATORY PROTEIN, GLYCOPROTEIN GP120=ENVELOP GLYCOPROTEIN, SOR PROTEIN, ENV PROTEIN, ENVELOPE POLYPROTEIN VARIANT, VPU PROTEIN, ENVELOPE POLYPROTEIN GP160 PRECURSOR, ENVELOPE POLYPROTEIN; NCBI GI: 328423, GAG POLYPROTEIN, PR55GAG, GAG, GAG PROTEIN, NEGATIVE FACTOR, 3'ORF, F-PROTEIN, NEF PROTEIN, GAG-POL POLYPROTEIN, PR160GAG-POL, ART/TRS, ANTI-REPRESSION TRANSACTI…
1l6nA	capsid, matrix	1o9kA	RB1	5925	P06400	EP300	2033	Q09472	Konig et al.	no	interacts with HIV-sim	Vpr, Tat	TAT PROTEIN
2cmrA	gp41	2c1nB	YWHAZ	7534	P63104	EGFR	1956	P00533	Brass et al.	no	interacts with HIV-sim
2p3aA	protease	1xs7D	BACE1	23621	P56817	PDIA3	2923	P30101	Zhou et al., Chertova et al.	no	interacts with HIV-sim	Envelope surface glycoprotein gp120
1s6pA	reverse transcriptase	1qu6A	EIF2AK2	5610	P19525	CDC42	998	P60953	Chertova et al.	no	interacts with HIV-sim	Nef
1ex4A	integrase	1griB	GRB2	2885	P62993	MAPK1	5594	P28482	Cantin et al.	yes	interacts with HIV-sim	matrix, p6, reverse transcriptase, Vif, Tat, Rev, Nef
2r5pA	protease	2va5A	BACE1	23621	P56817	NCSTN	23385	Q92542	Chertova et al.	no	interacts with HIV-sim
1lweA	reverse transcriptase	1ft8E	NXF1	10482	Q9UBU9	UBQLN4	56893	Q9NRR5	Brass et al.	no	interacts with HIV-sim
2cmrA	gp41	2c1nA	YWHAZ	7534	P63104	AKAP13	11214	Q12802	Konig et al.	no	interacts with HIV-sim
1qr9A	gp41	1jocA	EEA1	8411	Q15075	RAB5A	5868	P20339	Chertova et al.	no	interacts with HIV-sim
1dlbA	gp41	2ve7B	NDC80	10403	O14777	CALCOCO1	57658	-	Konig et al.	no	interacts with HIV-sim
1f23D	gp41	2qypB	PSAP	5660	P07602	BRCA1	672	P38398	Zhou et al.	no	interacts with HIV-sim
1qr9A	gp41	1rw6A	APP	351	P05067	GAPDH	2597	P04406	Saphire et al., Cantin et al.	no	interacts with HIV-sim
1a8o	capsid	2vueB	ALB	213	P02768	APOE	348	P02649	Chertova et al.	no	interacts with HIV-sim	Envelope surface glycoprotein gp120	TRANSACTIVATING REGULATORY PROTEIN
1k6yA	integrase	1p0sL	F10	2159	P00742	SERPINB6	5269	P35237	Zhou et al.	no	interacts with HIV-sim
1ex4A	integrase	1uhfA	ITSN2	50618	Q9NZM3	LSM8	51691	O95777	Yeung et al.	no	interacts with HIV-sim
1a8o	capsid	1ow3A	ARHGAP1	392	Q07960	RHOA	387	P61586	Chertova et al.	no	interacts with HIV-sim
1uwbA	reverse transcriptase	2hvzA	SFRS7	6432	Q16629	DUSP11	8446	O75319	Yeung et al.	no	interacts with HIV-sim
1bizB	integrase	1mwpA	APP	351	P05067	GSN	2934	P06396	Chertova et al.	no	interacts with HIV-sim
1i5xA	gp41	2hacA	CD247	919	P20963	CD2	914	P06729	Chertova et al.	no	interacts with HIV-sim	capsid, Envelope surface glycoprotein gp120	GAG PROTEIN
1ce0A	gp41	2rmzA	ITGB3	3690	P05106	FN1	2335	P02751	Chertova et al.	no	interacts with HIV-sim	retropepsin, Envelope surface glycoprotein gp160, precursor, Envelope surface glycoprotein gp120, Envelope transmembrane glycoprotein gp41
1dtqA	reverse transcriptase	1mb8A	PLEC1	5339	Q15149	ACTG1	71	P63261	Chertova et al.	yes	interacts with HIV-sim	matrix, nucleocapsid, retropepsin
1hquB	reverse transcriptase	1j4wA	FUBP1	8880	Q96AE4	GTF2H1	2965	P32780	Zhou et al.	no	interacts with HIV-sim	Tat	TRANSACTIVATING REGULATORY PROTEIN, TAT PROTEIN, TAT
1u57A	p2	2jwaA	ERBB2	2064	P04626	EGFR	1956	P00533	Brass et al.	no	interacts with HIV-sim
2ot5A	gp41	1n69B	PSAP	5660	P07602	BRCA1	672	P38398	Zhou et al.	no	interacts with HIV-sim
1rt2A	reverse transcriptase	1mb8A	PLEC1	5339	Q15149	EGFR	1956	P00533	Brass et al.	no	interacts with HIV-sim
1bqnA	reverse transcriptase	2qt7B	PTPRN	5798	Q16849	UBQLN4	56893	Q9NRR5	Brass et al.	no	interacts with HIV-sim
1qmcA	integrase	2jw4A	NCK1	4690	P16333	EGFR	1956	P00533	Brass et al.	no	interacts with HIV-sim
1l6nA	capsid, matrix	1h6gA	CTNNA1	1495	P35221	VCL	7414	P18206	Chertova et al.	no	interacts with HIV-sim
1ce0B	gp41	1f66G	H2AFZ	3015	P0C0S5	H2AFZ			Saphire et al.	no	is HIV-sim	Tat
2p3dA	protease	1xn3B	BACE1	23621	P56817	PDIA3	2923	P30101	Zhou et al., Chertova et al.	no	interacts with HIV-sim	Envelope surface glycoprotein gp120
1u57A	p2	1gk7A	VIM	7431	P08670	PLEC1	5339	Q15149	Chertova et al.	no	interacts with HIV-sim
2fnsB	protease	2qk5A	BACE1	23621	P56817	NCSTN	23385	Q92542	Chertova et al.	no	interacts with HIV-sim
3cyoA	gp41	3brtC	IKBKB	3551	O14920	MAP3K7	6885	O43318	Zhou et al.	no	interacts with HIV-sim
1a30A	protease	2qk5A	BACE1	23621	P56817	NCSTN	23385	Q92542	Chertova et al.	no	interacts with HIV-sim
1f23A	gp41	2z5uA	AOF2	23028	O60341	HDAC1	3065	Q13547	Konig et al.	no	interacts with HIV-sim		TRANSACTIVATING REGULATORY PROTEIN
1suqA	reverse transcriptase	1mb8A	PLEC1	5339	Q15149	VIM	7431	P08670	Chertova et al.	no	interacts with HIV-sim	retropepsin
1ex4A	integrase	1g83A	FYN	2534	P06241	LCP2	3937	Q13094	Brass et al.	no	interacts with HIV-sim
2qi0A	protease	2yujA	UFD1L	7353	Q92890	VCP	7415	P55072	Chertova et al.	no	interacts with HIV-sim
2p3cA	protease	2vieA	BACE1	23621	P56817	PDIA3	2923	P30101	Zhou et al., Chertova et al.	no	interacts with HIV-sim	Envelope surface glycoprotein gp120
1hvuG	reverse transcriptase	1jfiC	TBP	6908	P20226	SUB1	10923	P53999	Konig et al.	no	interacts with HIV-sim	Tat	TAT PROTEIN, TRANSACTIVATING REGULATORY PROTEIN
1ce0B	gp41	1gk4C	VIM	7431	P08670	TRIM29	23650	Q14134	Konig et al.	no	interacts with HIV-sim
1u57A	p2	2rmzA	ITGB3	3690	P05106	ITGB3	3690	P05106	Chertova et al.	no	interacts with HIV-sim	Tat
2qi0B	protease	1lyaA	CTSD	1509	P07339	CD4	920	P01730	Brass et al., Zhou et al.	yes	interacts with HIV-sim	Vif, Vpu, Envelope surface glycoprotein gp160, precursor, Envelope surface glycoprotein gp120, Envelope transmembrane glycoprotein gp41, Nef	VPU PRECURSOR, TRANSACTIVATING REGULATORY PROTEIN, GLYCOPROTEIN GP120=ENVELOP GLYCOPROTEIN, SOR PROTEIN, ENV PROTEIN, ENVELOPE POLYPROTEIN VARIANT, VPU PROTEIN, ENVELOPE POLYPROTEIN GP160 PRECURSOR, ENVELOPE POLYPROTEIN; NCBI GI: 328423, GAG POLYPROTEIN, PR55GAG, GAG, GAG PROTEIN, NEGATIVE FACTOR, 3'ORF, F-PROTEIN, NEF PROTEIN, GAG-POL POLYPROTEIN, PR160GAG-POL, ART/TRS, ANTI-REPRESSION TRANSACTI…
1f23D	gp41	1wq6A	RUNX1T1	862	Q06455	NCOR2	9612	Q9Y618	Brass et al.	no	interacts with HIV-sim
1ce0B	gp41	1nkpA	MYC	4609	P01106	PRDX1	5052	Q06830	Chertova et al.	no	interacts with HIV-sim
1bqnA	reverse transcriptase	1tceA	SHC1	6464	P29353	RAPGEF1	2889	Q13905	Brass et al.	no	interacts with HIV-sim
1qmcB	integrase	1uhcA	DNMBP	23268	Q6XZF7	ACTA1	58	P68133	Cantin et al.	no	interacts with HIV-sim	matrix, retropepsin
1s9gB	reverse transcriptase	2rd7A	C8A	731	P07357	CD59	966	P13987	Cantin et al.	no	interacts with HIV-sim	Envelope surface glycoprotein gp120	GAG PROTEIN
1n6qA	reverse transcriptase	1wf2A	HNRNPC	3183	P07910	PIN1	5300	Q13526	Cantin et al.	no	interacts with HIV-sim
1hefE	protease	2yujA	UFD1L	7353	Q92890	VCP	7415	P55072	Chertova et al.	no	interacts with HIV-sim
1ex4A	integrase	1muzA	BIN1	274	O00499	DNM2	1785	P50570	Konig et al.	no	interacts with HIV-sim
1f23A	gp41	1nvpD	GTF2A2	2958	P52657	GTF2A1	2957	P52655	Zhou et al.	no	interacts with HIV-sim		TRANSACTIVATING REGULATORY PROTEIN
2cmrA	gp41	1qjaB	YWHAZ	7534	P63104	AKAP13	11214	Q12802	Konig et al.	no	interacts with HIV-sim
1k6yB	integrase	2o8eB	MSH6	2956	P52701	EP300	2033	Q09472	Konig et al.	no	interacts with HIV-sim	Vpr, Tat	TAT PROTEIN
1sv5A	reverse transcriptase	2ew9A	ATP7B	540	P35670	ATOX1	475	O00244	Zhou et al.	no	interacts with HIV-sim
1tcxB	protease	2ikoA	REN	5972	P00797	ATP6AP2	10159	O75787	Chertova et al.	no	interacts with HIV-sim
1a8o	capsid	1dg3A	GBP1	2633	P32455	FNTA	2339	P49354	Brass et al.	no	interacts with HIV-sim
1favA	gp41	3brtC	IKBKB	3551	O14920	MAP3K14	9020	Q99558	Zhou et al.	no	interacts with HIV-sim		TRANSACTIVATING REGULATORY PROTEIN
1htfA	protease	2ikoA	REN	5972	P00797	ATP6AP2	10159	O75787	Chertova et al.	no	interacts with HIV-sim
1bl3A	integrase	1mwpA	APP	351	P05067	NUMBL	9253	Q9Y6R0	Konig et al.	no	interacts with HIV-sim
1vikA	protease	1lyaB	CTSD	1509	P07339	CD4	920	P01730	Brass et al., Zhou et al.	yes	interacts with HIV-sim	Vif, Vpu, Envelope surface glycoprotein gp160, precursor, Envelope surface glycoprotein gp120, Envelope transmembrane glycoprotein gp41, Nef	VPU PRECURSOR, TRANSACTIVATING REGULATORY PROTEIN, GLYCOPROTEIN GP120=ENVELOP GLYCOPROTEIN, SOR PROTEIN, ENV PROTEIN, ENVELOPE POLYPROTEIN VARIANT, VPU PROTEIN, ENVELOPE POLYPROTEIN GP160 PRECURSOR, ENVELOPE POLYPROTEIN; NCBI GI: 328423, GAG POLYPROTEIN, PR55GAG, GAG, GAG PROTEIN, NEGATIVE FACTOR, 3'ORF, F-PROTEIN, NEF PROTEIN, GAG-POL POLYPROTEIN, PR160GAG-POL, ART/TRS, ANTI-REPRESSION TRANSACTI…
2cmrA	gp41	1qjbB	YWHAZ	7534	P63104	PCTK1	5127	Q00536	Yeung et al.	no	interacts with HIV-sim
1ce0B	gp41	1jnmB	JUN	3725	P05412	BRCA1	672	P38398	Zhou et al.	no	interacts with HIV-sim
2upjA	protease	1lyaA	CTSD	1509	P07339	FN1	2335	P02751	Chertova et al.	no	interacts with HIV-sim	retropepsin, Envelope surface glycoprotein gp160, precursor, Envelope surface glycoprotein gp120, Envelope transmembrane glycoprotein gp41
1i5yA	gp41	1hynQ	SLC4A1	6521	P02730	EPB41	2035	P11171	Yeung et al.	no	interacts with HIV-sim
1vpc	vpr	2e50P	SET	6418	Q01105	HIST3H3	8290	Q16695	Saphire et al.	no	interacts with HIV-sim	Tat	TRANSACTIVATING REGULATORY PROTEIN
2cmrA	gp41	1wrdA	TOM1	10043	O60784	CLTC	1213	Q00610	Chertova et al.	no	interacts with HIV-sim	Nef
1ihvA	integrase	2coyA	DCTN1	1639	Q14203	VIM	7431	P08670	Chertova et al.	no	interacts with HIV-sim	retropepsin
3bgrA	reverse transcriptase	2ew9A	ATP7B	540	P35670	ATOX1	475	O00244	Zhou et al.	no	interacts with HIV-sim
2cmrA	gp41	1qjbB	YWHAZ	7534	P63104	CRTC2	200186	-	Brass et al.	no	interacts with HIV-sim
1t05A	reverse transcriptase	1fe0B	ATOX1	475	O00244	ATOX1	475	O00244	Zhou et al.	no	interacts with HIV-sim
1a8kE	protease	2yujA	UFD1L	7353	Q92890	VCP	7415	P55072	Chertova et al.	no	interacts with HIV-sim
1ihvA	integrase	1hsq	PLCG1	5335	P19174	RHOA	387	P61586	Chertova et al.	no	interacts with HIV-sim
1f23F	gp41	2rajA	SNX9	51429	Q9Y5X1	DNM2	1785	P50570	Konig et al.	no	interacts with HIV-sim
2r5pA	protease	2qmgB	BACE1	23621	P56817	NCSTN	23385	Q92542	Chertova et al.	no	interacts with HIV-sim
1wjfA	integrase	2dodA	TCERG1	10915	O14776	HNRPH1	3187	P31943	Konig et al.	no	interacts with HIV-sim
2cmrA	gp41	2c1nB	YWHAZ	7534	P63104	TNFAIP3	7128	P21580	Chertova et al.	no	interacts with HIV-sim
1hqeA	reverse transcriptase	1qu6A	EIF2AK2	5610	P19525	STAT1	6772	P42224	Chertova et al.	no	interacts with HIV-sim		TRANSACTIVATING REGULATORY PROTEIN
2cmrA	gp41	2qv2A	OCRL	4952	Q01968	CLTC	1213	Q00610	Chertova et al.	no	interacts with HIV-sim	Nef
1ex4A	integrase	1fynA	FYN	2534	P06241	NMT1	4836	P30419	Brass et al.	no	interacts with HIV-sim	matrix, Nef	GAG PROTEIN
1rtiA	reverse transcriptase	2rd7A	C8A	731	P07357	CD59	966	P13987	Cantin et al.	no	interacts with HIV-sim	Envelope surface glycoprotein gp120	GAG PROTEIN
1ex4A	integrase	2ed0A	ABI2	10152	Q9NYB9	VCL	7414	P18206	Chertova et al.	no	interacts with HIV-sim
1l6nA	capsid, matrix	2r7gC	RB1	5925	P06400	EP300	2033	Q09472	Konig et al.	no	interacts with HIV-sim	Vpr, Tat	TAT PROTEIN
1f23C	gp41	2v1yB	PIK3R1	5295	P27986	ARHGAP1	392	Q07960	Chertova et al.	no	interacts with HIV-sim
2cmrA	gp41	2o02A	YWHAZ	7534	P63104	PCTK1	5127	Q00536	Yeung et al.	no	interacts with HIV-sim
2cmrA	gp41	1k04A	PTK2	5747	Q05397	ITGB2	3689	P05107	Chertova et al.	yes	interacts with HIV-sim	Tat, Envelope surface glycoprotein gp120	TRANSACTIVATING REGULATORY PROTEIN
1dmpB	protease	1lyaA	CTSD	1509	P07339	CD4	920	P01730	Brass et al., Zhou et al.	yes	interacts with HIV-sim	Vif, Vpu, Envelope surface glycoprotein gp160, precursor, Envelope surface glycoprotein gp120, Envelope transmembrane glycoprotein gp41, Nef	VPU PRECURSOR, TRANSACTIVATING REGULATORY PROTEIN, GLYCOPROTEIN GP120=ENVELOP GLYCOPROTEIN, SOR PROTEIN, ENV PROTEIN, ENVELOPE POLYPROTEIN VARIANT, VPU PROTEIN, ENVELOPE POLYPROTEIN GP160 PRECURSOR, ENVELOPE POLYPROTEIN; NCBI GI: 328423, GAG POLYPROTEIN, PR55GAG, GAG, GAG PROTEIN, NEGATIVE FACTOR, 3'ORF, F-PROTEIN, NEF PROTEIN, GAG-POL POLYPROTEIN, PR160GAG-POL, ART/TRS, ANTI-REPRESSION TRANSACTI…
1bqmA	reverse transcriptase	1qu6A	EIF2AK2	5610	P19525	RAC1	5879	P63000	Chertova et al.	no	interacts with HIV-sim	Nef	NEGATIVE FACTOR, 3'ORF, F-PROTEIN, NEF PROTEIN
1ihvA	integrase	2ekoA	HTATIP	10524	Q92993	POLR3F	10621	Q9H1D9	Brass et al.	no	interacts with HIV-sim		TRANSACTIVATING REGULATORY PROTEIN
1difB	protease	2yujA	UFD1L	7353	Q92890	VCP	7415	P55072	Chertova et al.	no	interacts with HIV-sim
2cmrA	gp41	1uptB	GOLGA4	2803	Q13439	RAB6A	5870	P20340	Brass et al.	no	interacts with HIV-sim
1ex4A	integrase	1mhnA	SMN2	6607	Q16637	SNRPD3	6634	P62318	Konig et al.	no	interacts with HIV-sim		TRANSACTIVATING REGULATORY PROTEIN
3bgrA	reverse transcriptase	1jfiC	TBP	6908	P20226	NCOA3	8202	Q9Y6Q9	Yeung et al.	no	interacts with HIV-sim		TRANSACTIVATING REGULATORY PROTEIN
1u57A	p2	1fosH	JUN	3725	P05412	VDR	7421	P11473	Zhou et al.	no	interacts with HIV-sim
1u57A	p2	2rmzA	ITGB3	3690	P05106	AKT1	207	P31749	Brass et al., Zhou et al.	no	interacts with HIV-sim
1ihwB	integrase	2o2oA	SH3KBP1	30011	Q96B97	CD2	914	P06729	Chertova et al.	no	interacts with HIV-sim	capsid, Envelope surface glycoprotein gp120	GAG PROTEIN
1favA	gp41	1wq6A	RUNX1T1	862	Q06455	KPNB1	3837	Q14974	Konig et al., Chertova et al.	no	interacts with HIV-sim	integrase, Tat, Rev	GAG PROTEIN, ANTI-REPRESSION TRANSACTIVATOR PROTEIN, TRANSACTIVATING REGULATORY PROTEIN, ART/TRS, REV PROTEIN
1df5A	gp41	1n69B	PSAP	5660	P07602	BRCA1	672	P38398	Zhou et al.	no	interacts with HIV-sim
1bvgB	protease	1lyaA	CTSD	1509	P07339	CD4	920	P01730	Brass et al., Zhou et al.	yes	interacts with HIV-sim	Vif, Vpu, Envelope surface glycoprotein gp160, precursor, Envelope surface glycoprotein gp120, Envelope transmembrane glycoprotein gp41, Nef	VPU PRECURSOR, TRANSACTIVATING REGULATORY PROTEIN, GLYCOPROTEIN GP120=ENVELOP GLYCOPROTEIN, SOR PROTEIN, ENV PROTEIN, ENVELOPE POLYPROTEIN VARIANT, VPU PROTEIN, ENVELOPE POLYPROTEIN GP160 PRECURSOR, ENVELOPE POLYPROTEIN; NCBI GI: 328423, GAG POLYPROTEIN, PR55GAG, GAG, GAG PROTEIN, NEGATIVE FACTOR, 3'ORF, F-PROTEIN, NEF PROTEIN, GAG-POL POLYPROTEIN, PR160GAG-POL, ART/TRS, ANTI-REPRESSION TRANSACTI…
2cmrA	gp41	1avoJ	PSME1	5720	Q06323	PSME2	5721	Q9UL46	Brass et al.	no	interacts with HIV-sim	integrase, Vif, Tat
1a8o	capsid	1a6q	PPM1A	5494	P35813	DVL1	1855	O14640	Zhou et al.	no	interacts with HIV-sim
7upjA	protease	2ikoA	REN	5972	P00797	ATP6AP2	10159	O75787	Chertova et al.	no	interacts with HIV-sim
1hvuD	reverse transcriptase	1ft8E	NXF1	10482	Q9UBU9	NUP214	8021	P35658	Konig et al.	yes	interacts with HIV-sim	Rev	GAG POLYPROTEIN, PR55GAG, GAG, GAG PROTEIN, GAG-POL POLYPROTEIN, PR160GAG-POL, ART/TRS, ANTI-REPRESSION TRANSACTIVATOR PROTEIN, REV PROTEIN, SOR PROTEIN, VIRION INFECTIVITY FACTOR, VIF, R ORF PROTEIN, VPR PROTEIN, VPU PROTEIN, U ORF PROTEIN, VPU PRECURSOR
1hpoA	protease	1lyaA	CTSD	1509	P07339	CD4	920	P01730	Brass et al., Zhou et al.	yes	interacts with HIV-sim	Vif, Vpu, Envelope surface glycoprotein gp160, precursor, Envelope surface glycoprotein gp120, Envelope transmembrane glycoprotein gp41, Nef	VPU PRECURSOR, TRANSACTIVATING REGULATORY PROTEIN, GLYCOPROTEIN GP120=ENVELOP GLYCOPROTEIN, SOR PROTEIN, ENV PROTEIN, ENVELOPE POLYPROTEIN VARIANT, VPU PROTEIN, ENVELOPE POLYPROTEIN GP160 PRECURSOR, ENVELOPE POLYPROTEIN; NCBI GI: 328423, GAG POLYPROTEIN, PR55GAG, GAG, GAG PROTEIN, NEGATIVE FACTOR, 3'ORF, F-PROTEIN, NEF PROTEIN, GAG-POL POLYPROTEIN, PR160GAG-POL, ART/TRS, ANTI-REPRESSION TRANSACTI…
1n6qA	reverse transcriptase	1aoa	PLS3	5358	P13797	ATXN2	6311	Q99700	Konig et al.	no	interacts with HIV-sim
1t3rB	protease	3braA	BACE1	23621	P56817	PDIA3	2923	P30101	Zhou et al., Chertova et al.	no	interacts with HIV-sim	Envelope surface glycoprotein gp120
2cmrA	gp41	1ib1A	YWHAZ	7534	P63104	AKAP13	11214	Q12802	Konig et al.	no	interacts with HIV-sim
1f23B	gp41	1fzaA	FGA	2243	P02671	ITGB3	3690	P05106	Chertova et al.	no	interacts with HIV-sim	Tat
4hvpB	protease	1lyaA	CTSD	1509	P07339	CD4	920	P01730	Brass et al., Zhou et al.	yes	interacts with HIV-sim	Vif, Vpu, Envelope surface glycoprotein gp160, precursor, Envelope surface glycoprotein gp120, Envelope transmembrane glycoprotein gp41, Nef	VPU PRECURSOR, TRANSACTIVATING REGULATORY PROTEIN, GLYCOPROTEIN GP120=ENVELOP GLYCOPROTEIN, SOR PROTEIN, ENV PROTEIN, ENVELOPE POLYPROTEIN VARIANT, VPU PROTEIN, ENVELOPE POLYPROTEIN GP160 PRECURSOR, ENVELOPE POLYPROTEIN; NCBI GI: 328423, GAG POLYPROTEIN, PR55GAG, GAG, GAG PROTEIN, NEGATIVE FACTOR, 3'ORF, F-PROTEIN, NEF PROTEIN, GAG-POL POLYPROTEIN, PR160GAG-POL, ART/TRS, ANTI-REPRESSION TRANSACTI…
1t03B	reverse transcriptase	1qagA	UTRN	7402	P46939	DTNA	1837	Q9Y4J8	Yeung et al.	no	interacts with HIV-sim
1ce0B	gp41	1hjbA	CEBPB	1051	P17676	EGFR	1956	P00533	Brass et al.	no	interacts with HIV-sim
1kj4B	protease	1tzsA	CTSE	1510	P14091	BAT3	7917	P46379	Zhou et al.	no	interacts with HIV-sim
3hvtA	reverse transcriptase	1yjrA	ATP7A	538	Q04656	ATOX1	475	O00244	Zhou et al.	no	interacts with HIV-sim
1u57A	p2	1gk4A	VIM	7431	P08670	SUMO2	6613	P61956	Konig et al.	no	interacts with HIV-sim
1kjhB	protease	2qk5A	BACE1	23621	P56817	PDIA3	2923	P30101	Zhou et al., Chertova et al.	no	interacts with HIV-sim	Envelope surface glycoprotein gp120
1f23A	gp41	1n54A	NCBP1	4686	Q09161	HNRPF	3185	P52597	Brass et al.	no	interacts with HIV-sim
2hnzA	reverse transcriptase	1ft8E	NXF1	10482	Q9UBU9	NUP98	4928	P52948	Konig et al., Yeung et al.	yes	interacts with HIV-sim	Rev	GAG POLYPROTEIN, PR55GAG, GAG, GAG PROTEIN, GAG-POL POLYPROTEIN, PR160GAG-POL, ART/TRS, ANTI-REPRESSION TRANSACTIVATOR PROTEIN, REV PROTEIN, SOR PROTEIN, VIRION INFECTIVITY FACTOR, VIF, R ORF PROTEIN, VPR PROTEIN, VPU PROTEIN, U ORF PROTEIN, VPU PRECURSOR
1s9eA	reverse transcriptase	1j4wA	FUBP1	8880	Q96AE4	VIM	7431	P08670	Chertova et al.	no	interacts with HIV-sim	retropepsin
1qr8A	gp41	1jm7B	BARD1	580	Q99728	BRCA1	672	P38398	Zhou et al.	no	interacts with HIV-sim
1ce0B	gp41	1t2kC	JUN	3725	P05412	BRCA1	672	P38398	Zhou et al.	no	interacts with HIV-sim
1u57A	p2	2rmzA	ITGB3	3690	P05106	CD36	948	P16671	Chertova et al.	no	interacts with HIV-sim
1a8o	capsid	2bxpA	ALB	213	P02768	APOE	348	P02649	Chertova et al.	no	interacts with HIV-sim	Envelope surface glycoprotein gp120	TRANSACTIVATING REGULATORY PROTEIN
1lw2A	reverse transcriptase	1jeqB	XRCC5	7520	P13010	NCOA6	23054	Q14686	Konig et al.	no	interacts with HIV-sim
1l6nA	capsid, matrix	1q9cD	SOS1	6654	Q07889	MAPK1	5594	P28482	Cantin et al.	no	interacts with HIV-sim	matrix, p6, reverse transcriptase, Vif, Tat, Rev, Nef
1ce0A	gp41	1gk7A	VIM	7431	P08670	DSP	1832	P15924	Chertova et al.	no	interacts with HIV-sim
1u57A	p2	2k1aA	ITGA2B	3674	P08514	CLNS1A	1207	P54105	Brass et al.	no	interacts with HIV-sim
1szt	gp41	1jm4B	PCAF	8850	Q92831	H3F3A	3020	P84243	Brass et al.	no	interacts with HIV-sim	Tat	TRANSACTIVATING REGULATORY PROTEIN
1u57A	p2	1gk4C	VIM	7431	P08670	PKD1	5310	P98161	Yeung et al.	no	interacts with HIV-sim
1k34A	gp41	1l3eB	EP300	2033	Q09472	PROX1	5629	Q92786	Yeung et al.	no	interacts with HIV-sim
1u57A	p2	1ik9A	XRCC4	7518	Q13426	VIM	7431	P08670	Chertova et al.	no	interacts with HIV-sim	retropepsin
2cmrA	gp41	2b05A	YWHAG	7532	P61981	FOXO3A	2309	O43524	Yeung et al.	no	interacts with HIV-sim
1n5yA	reverse transcriptase	1j4wA	FUBP1	8880	Q96AE4	GTF2H1	2965	P32780	Zhou et al.	no	interacts with HIV-sim	Tat	TRANSACTIVATING REGULATORY PROTEIN, TAT PROTEIN, TAT
1fkpB	reverse transcriptase	1j4wA	FUBP1	8880	Q96AE4	GTF2H1	2965	P32780	Zhou et al.	no	interacts with HIV-sim	Tat	TRANSACTIVATING REGULATORY PROTEIN, TAT PROTEIN, TAT
1a8o	capsid	2fi2B	MZF1	7593	P28698	FHL3	2275	Q13643	Brass et al.	no	interacts with HIV-sim
1f23E	gp41	2crpA	RGS5	8490	O15539	GNAI2	2771	P04899	Chertova et al.	no	interacts with HIV-sim
1szt	gp41	2grcA	SMARCA4	6597	P51532	STAT2	6773	P52630	Yeung et al.	no	interacts with HIV-sim
2b6aA	reverse transcriptase	1jfiC	TBP	6908	P20226	RELA	5970	Q04206	Brass et al., Konig et al., Zhou et al.	no	interacts with HIV-sim	Tat	TRANSACTIVATING REGULATORY PROTEIN, ANTI-REPRESSION TRANSACTIVATOR PROTEIN, VPU PRECURSOR
1szt	gp41	3e1rA	CEP55	55165	Q53EZ4	PLK1	5347	P53350	Konig et al.	no	interacts with HIV-sim
1favA	gp41	1wq6A	RUNX1T1	862	Q06455	UBQLN4	56893	Q9NRR5	Brass et al.	no	interacts with HIV-sim
1n6qA	reverse transcriptase	2ropA	ATP7B	540	P35670	ATOX1	475	O00244	Zhou et al.	no	interacts with HIV-sim
1favA	gp41	2k1aA	ITGA2B	3674	P08514	CLNS1A	1207	P54105	Brass et al.	no	interacts with HIV-sim
2j9kB	protease	3braA	BACE1	23621	P56817	PDIA3	2923	P30101	Zhou et al., Chertova et al.	no	interacts with HIV-sim	Envelope surface glycoprotein gp120
1ex4A	integrase	1fmk	SRC	6714	P12931	AKT1	207	P31749	Brass et al., Zhou et al.	no	interacts with HIV-sim
1f23B	gp41	1rw6A	APP	351	P05067	APBA2BP	63941	Q96P71	Konig et al.	no	interacts with HIV-sim
1ex4A	integrase	1y57A	SRC	6714	P12931	CD36	948	P16671	Chertova et al.	no	interacts with HIV-sim
1bdqA	protease	2qk5A	BACE1	23621	P56817	PDIA3	2923	P30101	Zhou et al., Chertova et al.	no	interacts with HIV-sim	Envelope surface glycoprotein gp120
2b6aA	reverse transcriptase	1pbuA	EEF1G	1937	P26641	MED31	51003	Q9Y3C7	Zhou et al.	no	interacts with HIV-sim
1s9eA	reverse transcriptase	1tceA	SHC1	6464	P29353	RAPGEF1	2889	Q13905	Brass et al.	no	interacts with HIV-sim
2qnqB	protease	1lyaB	CTSD	1509	P07339	FN1	2335	P02751	Chertova et al.	no	interacts with HIV-sim	retropepsin, Envelope surface glycoprotein gp160, precursor, Envelope surface glycoprotein gp120, Envelope transmembrane glycoprotein gp41
1u57A	p2	1h89A	CEBPB	1051	P17676	RELA	5970	Q04206	Brass et al., Konig et al., Zhou et al.	no	interacts with HIV-sim	Tat	TRANSACTIVATING REGULATORY PROTEIN, ANTI-REPRESSION TRANSACTIVATOR PROTEIN, VPU PRECURSOR
1bqnA	reverse transcriptase	1wf2A	HNRNPC	3183	P07910	PIN1	5300	Q13526	Cantin et al.	no	interacts with HIV-sim
1ce0B	gp41	1gk4A	VIM	7431	P08670	PKD1	5310	P98161	Yeung et al.	no	interacts with HIV-sim
1f23D	gp41	1q2hA	SH2B2	10603	O14492	AKT1	207	P31749	Brass et al., Zhou et al.	no	interacts with HIV-sim
2cmrA	gp41	2btpA	YWHAQ	10971	P27348	UBQLN4	56893	Q9NRR5	Brass et al.	no	interacts with HIV-sim
1qmcB	integrase	1hsq	PLCG1	5335	P19174	RHOA	387	P61586	Chertova et al.	no	interacts with HIV-sim
2cmrA	gp41	1lpe	APOE	348	P02649	PLTP	5360	P55058	Chertova et al.	no	interacts with HIV-sim
1k34A	gp41	1l3eB	EP300	2033	Q09472	STAT1	6772	P42224	Chertova et al.	no	interacts with HIV-sim		TRANSACTIVATING REGULATORY PROTEIN
1f23A	gp41	1tr2A	VCL	7414	P18206	ACTA1	58	P68133	Cantin et al.	no	interacts with HIV-sim	matrix, retropepsin
1ce0B	gp41	2rmzA	ITGB3	3690	P05106	CD36	948	P16671	Chertova et al.	no	interacts with HIV-sim
2p3aA	protease	2qk5A	BACE1	23621	P56817	NCSTN	23385	Q92542	Chertova et al.	no	interacts with HIV-sim
1df5A	gp41	1fzaA	FGA	2243	P02671	F2	2147	P00734	Zhou et al.	yes	interacts with HIV-sim	Envelope surface glycoprotein gp120
2p3cA	protease	1sgzA	BACE1	23621	P56817	PDIA3	2923	P30101	Zhou et al., Chertova et al.	no	interacts with HIV-sim	Envelope surface glycoprotein gp120
2p3aA	protease	2p4jD	BACE1	23621	P56817	PDIA3	2923	P30101	Zhou et al., Chertova et al.	no	interacts with HIV-sim	Envelope surface glycoprotein gp120
2p3dA	protease	1xn2A	BACE1	23621	P56817	PDIA3	2923	P30101	Zhou et al., Chertova et al.	no	interacts with HIV-sim	Envelope surface glycoprotein gp120
1f23E	gp41	1cxzB	PKN1	5585	Q16512	RHOA	387	P61586	Chertova et al.	no	interacts with HIV-sim
1f23A	gp41	2gwwA	VCL	7414	P18206	PKD1	5310	P98161	Yeung et al.	no	interacts with HIV-sim
1c1cA	reverse transcriptase	1dxxA	DMD	1756	P11532	ACTA1	58	P68133	Cantin et al.	yes	interacts with HIV-sim	matrix, retropepsin
1t03A	reverse transcriptase	1pbuA	EEF1G	1937	P26641	NUP85	79902	-	Brass et al.	no	interacts with HIV-sim
1f23A	gp41	1wt6B	DMPK	1760	Q09013	GABARAP	11337	O95166	Zhou et al.	no	interacts with HIV-sim
1ex4A	integrase	1x2qA	STAM2	10254	O75886	EGFR	1956	P00533	Brass et al.	no	interacts with HIV-sim
1szt	gp41	2v1yB	PIK3R1	5295	P27986	KHDRBS1	10657	Q07666	Konig et al.	no	interacts with HIV-sim	Rev	ANTI-REPRESSION TRANSACTIVATOR PROTEIN
1ex4A	integrase	1gcqB	GRB2	2885	P62993	CBLC	23624	Q9ULV8	Yeung et al.	no	interacts with HIV-sim
1k34A	gp41	2pp4A	RUNX1T1	862	Q06455	HDAC1	3065	Q13547	Konig et al.	no	interacts with HIV-sim		TRANSACTIVATING REGULATORY PROTEIN
1k34A	gp41	1l3eB	EP300	2033	Q09472	TCF4	6925	P15884	Yeung et al.	no	interacts with HIV-sim
1rt2A	reverse transcriptase	1qu6A	EIF2AK2	5610	P19525	RAC1	5879	P63000	Chertova et al.	no	interacts with HIV-sim	Nef	NEGATIVE FACTOR, 3'ORF, F-PROTEIN, NEF PROTEIN
2b6aA	reverse transcriptase	1ft8E	NXF1	10482	Q9UBU9	NUP214	8021	P35658	Konig et al.	yes	interacts with HIV-sim	Rev	GAG POLYPROTEIN, PR55GAG, GAG, GAG PROTEIN, GAG-POL POLYPROTEIN, PR160GAG-POL, ART/TRS, ANTI-REPRESSION TRANSACTIVATOR PROTEIN, REV PROTEIN, SOR PROTEIN, VIRION INFECTIVITY FACTOR, VIF, R ORF PROTEIN, VPR PROTEIN, VPU PROTEIN, U ORF PROTEIN, VPU PRECURSOR
1df5A	gp41	1l3eB	EP300	2033	Q09472	SUB1	10923	P53999	Konig et al.	no	interacts with HIV-sim	Tat	TAT PROTEIN, TRANSACTIVATING REGULATORY PROTEIN
2p3dA	protease	2vj6A	BACE1	23621	P56817	NCSTN	23385	Q92542	Chertova et al.	no	interacts with HIV-sim
1fkpA	reverse transcriptase	1aw0	ATP7A	538	Q04656	ATOX1	475	O00244	Zhou et al.	no	interacts with HIV-sim
1u57A	p2	1k1fA	BCR	613	P11274	YWHAB	7529	P31946	Chertova et al.	no	interacts with HIV-sim
1ex4A	integrase	1fynA	FYN	2534	P06241	CD2	914	P06729	Chertova et al.	no	interacts with HIV-sim	capsid, Envelope surface glycoprotein gp120	GAG PROTEIN
2cmrA	gp41	2r17C	VPS35	55737	Q96QK1	VPS35			Chertova et al.	no	is HIV-sim
1favA	gp41	3brtD	IKBKG	8517	Q9Y6K9	NFKB1	4790	P19838	Zhou et al., Yeung et al.	no	interacts with HIV-sim	retropepsin, Vpr, Tat, Envelope surface glycoprotein gp120	TRANSACTIVATING REGULATORY PROTEIN, VPU PRECURSOR
1ce0B	gp41	1gk4D	VIM	7431	P08670	PKD1	5310	P98161	Yeung et al.	no	interacts with HIV-sim
1n5yB	reverse transcriptase	1mb8A	PLEC1	5339	Q15149	EGFR	1956	P00533	Brass et al.	no	interacts with HIV-sim
1f23C	gp41	2eflA	FNBP1	23048	Q96RU3	CDC42	998	P60953	Chertova et al.	no	interacts with HIV-sim	Nef
1f23E	gp41	1n5uA	ALB	213	Q5D0D7	ALB			Chertova et al.	no	is HIV-sim	Envelope surface glycoprotein gp120, Envelope transmembrane glycoprotein gp41	TRANSACTIVATING REGULATORY PROTEIN
1ajvA	protease	1lyaB	CTSD	1509	P07339	FN1	2335	P02751	Chertova et al.	no	interacts with HIV-sim	retropepsin, Envelope surface glycoprotein gp160, precursor, Envelope surface glycoprotein gp120, Envelope transmembrane glycoprotein gp41
1hnvA	reverse transcriptase	2rd7A	C8A	731	P07357	CD59	966	P13987	Cantin et al.	no	interacts with HIV-sim	Envelope surface glycoprotein gp120	GAG PROTEIN
2r5pA	protease	1ym2A	BACE1	23621	P56817	PDIA3	2923	P30101	Zhou et al., Chertova et al.	no	interacts with HIV-sim	Envelope surface glycoprotein gp120
1ex4A	integrase	1azeA	GRB2	2885	P62993	BCR	613	P11274	Zhou et al.	no	interacts with HIV-sim
1har	reverse transcriptase	1ft8E	NXF1	10482	Q9UBU9	NUP98	4928	P52948	Konig et al., Yeung et al.	no	interacts with HIV-sim	Rev	GAG POLYPROTEIN, PR55GAG, GAG, GAG PROTEIN, GAG-POL POLYPROTEIN, PR160GAG-POL, ART/TRS, ANTI-REPRESSION TRANSACTIVATOR PROTEIN, REV PROTEIN, SOR PROTEIN, VIRION INFECTIVITY FACTOR, VIF, R ORF PROTEIN, VPR PROTEIN, VPU PROTEIN, U ORF PROTEIN, VPU PRECURSOR
1k34A	gp41	1lotA	GC	2638	P02774	ACTA1	58	P68133	Cantin et al.	no	interacts with HIV-sim	matrix, retropepsin
1dloA	reverse transcriptase	1yjrA	ATP7A	538	Q04656	ATOX1	475	O00244	Zhou et al.	no	interacts with HIV-sim
1revB	reverse transcriptase	2ropA	ATP7B	540	P35670	ATOX1	475	O00244	Zhou et al.	no	interacts with HIV-sim
1ce0B	gp41	2jwaA	ERBB2	2064	P04626	JUP	3728	P14923	Chertova et al.	no	interacts with HIV-sim
1ihvA	integrase	1d3bL	SNRPB	6628	P14678	CLNS1A	1207	P54105	Brass et al.	no	interacts with HIV-sim
1sv5A	reverse transcriptase	1tceA	SHC1	6464	P29353	LCP2	3937	Q13094	Brass et al.	no	interacts with HIV-sim
1ex4A	integrase	1y57A	SRC	6714	P12931	PTPN6	5777	P29350	Chertova et al.	no	interacts with HIV-sim
1k6vB	protease	3braA	BACE1	23621	P56817	NCSTN	23385	Q92542	Chertova et al.	no	interacts with HIV-sim
2fxdA	protease	2qk5A	BACE1	23621	P56817	NCSTN	23385	Q92542	Chertova et al.	no	interacts with HIV-sim
2vg7A	reverse transcriptase	1ft8E	NXF1	10482	Q9UBU9	SFRS7	6432	Q16629	Yeung et al.	no	interacts with HIV-sim		TRANSACTIVATING REGULATORY PROTEIN
1fk9A	reverse transcriptase	1tceA	SHC1	6464	P29353	PTPN6	5777	P29350	Chertova et al.	no	interacts with HIV-sim
1rthA	reverse transcriptase	1mb8A	PLEC1	5339	Q15149	EGFR	1956	P00533	Brass et al.	no	interacts with HIV-sim
1t7kA	protease	2ikoA	REN	5972	P00797	ATP6AP2	10159	O75787	Chertova et al.	no	interacts with HIV-sim
2ze2A	reverse transcriptase	1qu6A	EIF2AK2	5610	P19525	MAP3K7IP2	23118	Q9NYJ8	Yeung et al.	no	interacts with HIV-sim
1rt2B	reverse transcriptase	1j4wA	FUBP1	8880	Q96AE4	VIM	7431	P08670	Chertova et al.	yes	interacts with HIV-sim	retropepsin
1r0aA	reverse transcriptase	1mb8A	PLEC1	5339	Q15149	VIM	7431	P08670	Chertova et al.	no	interacts with HIV-sim	retropepsin
1qr8A	gp41	2v1yB	PIK3R1	5295	P27986	NUP85	79902	-	Brass et al.	no	interacts with HIV-sim
2p3aA	protease	2q11C	BACE1	23621	P56817	PDIA3	2923	P30101	Zhou et al., Chertova et al.	no	interacts with HIV-sim	Envelope surface glycoprotein gp120
1ex4A	integrase	1qcfA	HCK	3055	P08631	TSG101	7251	Q99816	Chertova et al., Cantin et al.	no	interacts with HIV-sim	p6	GAG PROTEIN, GAG POLYPROTEIN
1k6vA	protease	2qk5A	BACE1	23621	P56817	NCSTN	23385	Q92542	Chertova et al.	no	interacts with HIV-sim
1a8o	capsid	1e7hA	ALB	213	P02768	APOE	348	P02649	Chertova et al.	no	interacts with HIV-sim	Envelope surface glycoprotein gp120	TRANSACTIVATING REGULATORY PROTEIN
1rthA	reverse transcriptase	1mb8A	PLEC1	5339	Q15149	SPTAN1	6709	Q13813	Brass et al.	yes	interacts with HIV-sim	retropepsin
1ce0B	gp41	2rmzA	ITGB3	3690	P05106	FN1	2335	P02751	Chertova et al.	no	interacts with HIV-sim	retropepsin, Envelope surface glycoprotein gp160, precursor, Envelope surface glycoprotein gp120, Envelope transmembrane glycoprotein gp41
1t03A	reverse transcriptase	1y3jA	ATP7A	538	Q04656	ATOX1	475	O00244	Zhou et al.	no	interacts with HIV-sim
1qr9A	gp41	1w0bA	ERAF	51327	Q9NZD4	HBA2	3040	-	Chertova et al.	no	interacts with HIV-sim
1rtjB	reverse transcriptase	1mb8A	PLEC1	5339	Q15149	ACTG1	71	P63261	Chertova et al.	yes	interacts with HIV-sim	matrix, nucleocapsid, retropepsin
2cmrA	gp41	2btpB	YWHAQ	10971	P27348	CAPN3	825	P20807	Yeung et al.	no	interacts with HIV-sim
1qr9A	gp41	1hciA	ACTN2	88	P35609	ATXN2	6311	Q99700	Konig et al.	no	interacts with HIV-sim
1c6xA	protease	1lyaA	CTSD	1509	P07339	CD4	920	P01730	Brass et al., Zhou et al.	no	interacts with HIV-sim	Vif, Vpu, Envelope surface glycoprotein gp160, precursor, Envelope surface glycoprotein gp120, Envelope transmembrane glycoprotein gp41, Nef	VPU PRECURSOR, TRANSACTIVATING REGULATORY PROTEIN, GLYCOPROTEIN GP120=ENVELOP GLYCOPROTEIN, SOR PROTEIN, ENV PROTEIN, ENVELOPE POLYPROTEIN VARIANT, VPU PROTEIN, ENVELOPE POLYPROTEIN GP160 PRECURSOR, ENVELOPE POLYPROTEIN; NCBI GI: 328423, GAG POLYPROTEIN, PR55GAG, GAG, GAG PROTEIN, NEGATIVE FACTOR, 3'ORF, F-PROTEIN, NEF PROTEIN, GAG-POL POLYPROTEIN, PR160GAG-POL, ART/TRS, ANTI-REPRESSION TRANSACTI…
1ex4A	integrase	1hsq	PLCG1	5335	P19174	BCR	613	P11274	Zhou et al.	no	interacts with HIV-sim
1lwcA	reverse transcriptase	1ft8E	NXF1	10482	Q9UBU9	NUP214	8021	P35658	Konig et al.	yes	interacts with HIV-sim	Rev	GAG POLYPROTEIN, PR55GAG, GAG, GAG PROTEIN, GAG-POL POLYPROTEIN, PR160GAG-POL, ART/TRS, ANTI-REPRESSION TRANSACTIVATOR PROTEIN, REV PROTEIN, SOR PROTEIN, VIRION INFECTIVITY FACTOR, VIF, R ORF PROTEIN, VPR PROTEIN, VPU PROTEIN, U ORF PROTEIN, VPU PRECURSOR
2p3dA	protease	2ohnA	BACE1	23621	P56817	NCSTN	23385	Q92542	Chertova et al.	no	interacts with HIV-sim
1f23A	gp41	1zzpA	ABL1	25	P00519	JAK1	3716	P23458	Brass et al., Zhou et al.	no	interacts with HIV-sim
1ce0B	gp41	1gk4D	VIM	7431	P08670	PLEC1	5339	Q15149	Chertova et al.	no	interacts with HIV-sim
1ce0B	gp41	1usdA	VASP	7408	P50552	GSN	2934	P06396	Chertova et al.	no	interacts with HIV-sim
2cmrA	gp41	2bq0B	YWHAB	7529	P31946	KCNK9	51305	Q9NPC2	Brass et al.	no	interacts with HIV-sim
1fkpB	reverse transcriptase	1yjrA	ATP7A	538	Q04656	ATOX1	475	O00244	Zhou et al.	no	interacts with HIV-sim
2vg5A	reverse transcriptase	1aw0	ATP7A	538	Q04656	ATOX1	475	O00244	Zhou et al.	no	interacts with HIV-sim
1c1bA	reverse transcriptase	1ft8E	NXF1	10482	Q9UBU9	NUP62	23636	P37198	Konig et al.	yes	interacts with HIV-sim	Rev	ANTI-REPRESSION TRANSACTIVATOR PROTEIN, GAG POLYPROTEIN, PR55GAG, GAG, GAG PROTEIN, GAG-POL POLYPROTEIN, PR160GAG-POL, ART/TRS, REV PROTEIN, SOR PROTEIN, VIRION INFECTIVITY FACTOR, VIF, R ORF PROTEIN, VPR PROTEIN, VPU PROTEIN, U ORF PROTEIN, VPU PRECURSOR
1f23C	gp41	2v1yB	PIK3R1	5295	P27986	GTF2H1	2965	P32780	Zhou et al.	no	interacts with HIV-sim	Tat	TRANSACTIVATING REGULATORY PROTEIN, TAT PROTEIN, TAT
1ex4A	integrase	1kswA	SRC	6714	P12931	NMT1	4836	P30419	Brass et al.	no	interacts with HIV-sim	matrix, Nef	GAG PROTEIN
1f23C	gp41	1go4G	MAD1L1	8379	Q9Y6D9	TRIM29	23650	Q14134	Konig et al.	no	interacts with HIV-sim
1s6qB	reverse transcriptase	1qu6A	EIF2AK2	5610	P19525	CDC42	998	P60953	Chertova et al.	no	interacts with HIV-sim	Nef
1wbkA	protease	1lyaB	CTSD	1509	P07339	CD4	920	P01730	Brass et al., Zhou et al.	no	interacts with HIV-sim	Vif, Vpu, Envelope surface glycoprotein gp160, precursor, Envelope surface glycoprotein gp120, Envelope transmembrane glycoprotein gp41, Nef	VPU PRECURSOR, TRANSACTIVATING REGULATORY PROTEIN, GLYCOPROTEIN GP120=ENVELOP GLYCOPROTEIN, SOR PROTEIN, ENV PROTEIN, ENVELOPE POLYPROTEIN VARIANT, VPU PROTEIN, ENVELOPE POLYPROTEIN GP160 PRECURSOR, ENVELOPE POLYPROTEIN; NCBI GI: 328423, GAG POLYPROTEIN, PR55GAG, GAG, GAG PROTEIN, NEGATIVE FACTOR, 3'ORF, F-PROTEIN, NEF PROTEIN, GAG-POL POLYPROTEIN, PR160GAG-POL, ART/TRS, ANTI-REPRESSION TRANSACTI…
1f23A	gp41	1f66G	H2AFZ	3015	P0C0S5	H2AFZ	3015	P0C0S5	Saphire et al.	no	interacts with HIV-sim	Tat
1ex4A	integrase	2cubA	NCK1	4690	P16333	EGFR	1956	P00533	Brass et al.	no	interacts with HIV-sim
2vg5B	reverse transcriptase	1aoa	PLS3	5358	P13797	ATXN2	6311	Q99700	Konig et al.	no	interacts with HIV-sim
2cmrA	gp41	1qjaA	YWHAZ	7534	P63104	CRTC2	200186	-	Brass et al.	no	interacts with HIV-sim
1i5xA	gp41	1uklC	SREBF2	6721	Q12772	KPNB1	3837	Q14974	Konig et al., Chertova et al.	no	interacts with HIV-sim	integrase, Tat, Rev	GAG PROTEIN, ANTI-REPRESSION TRANSACTIVATOR PROTEIN, TRANSACTIVATING REGULATORY PROTEIN, ART/TRS, REV PROTEIN
1f23A	gp41	2q13A	APPL1	26060	Q9UKG1	RAB5A	5868	P20339	Chertova et al.	no	interacts with HIV-sim
1hpoB	protease	1lyaA	CTSD	1509	P07339	CD4	920	P01730	Brass et al., Zhou et al.	yes	interacts with HIV-sim	Vif, Vpu, Envelope surface glycoprotein gp160, precursor, Envelope surface glycoprotein gp120, Envelope transmembrane glycoprotein gp41, Nef	VPU PRECURSOR, TRANSACTIVATING REGULATORY PROTEIN, GLYCOPROTEIN GP120=ENVELOP GLYCOPROTEIN, SOR PROTEIN, ENV PROTEIN, ENVELOPE POLYPROTEIN VARIANT, VPU PROTEIN, ENVELOPE POLYPROTEIN GP160 PRECURSOR, ENVELOPE POLYPROTEIN; NCBI GI: 328423, GAG POLYPROTEIN, PR55GAG, GAG, GAG PROTEIN, NEGATIVE FACTOR, 3'ORF, F-PROTEIN, NEF PROTEIN, GAG-POL POLYPROTEIN, PR160GAG-POL, ART/TRS, ANTI-REPRESSION TRANSACTI…
1ex4A	integrase	1w1fA	LYN	4067	P07948	CD36	948	P16671	Chertova et al.	no	interacts with HIV-sim
3cyoA	gp41	1gk4A	VIM	7431	P08670	NUP85	79902	-	Brass et al.	no	interacts with HIV-sim
2qi0B	protease	2qk5A	BACE1	23621	P56817	PDIA3	2923	P30101	Zhou et al., Chertova et al.	no	interacts with HIV-sim	Envelope surface glycoprotein gp120
2p3aA	protease	2oahA	BACE1	23621	P56817	NCSTN	23385	Q92542	Chertova et al.	no	interacts with HIV-sim
1rpiA	protease	2g94D	BACE1	23621	P56817	NCSTN	23385	Q92542	Chertova et al.	no	interacts with HIV-sim
1favA	gp41	1t2kC	JUN	3725	P05412	PIN1	5300	Q13526	Cantin et al.	no	interacts with HIV-sim
1df4A	gp41	1wer	RASA1	5921	P20936	HSPD1	3329	P10809	Chertova et al., Cantin et al.	yes	interacts with HIV-sim	Envelope transmembrane glycoprotein gp41	GAG PROTEIN
1ce0B	gp41	2jwaA	ERBB2	2064	P04626	HLA-A	3105	P01891	Chertova et al.	no	interacts with HIV-sim	Pr55(Gag), Pol, Envelope surface glycoprotein gp160, precursor, Envelope surface glycoprotein gp120, Nef
3cyoA	gp41	2v1yB	PIK3R1	5295	P27986	AKT1	207	P31749	Brass et al., Zhou et al.	no	interacts with HIV-sim
1lw2A	reverse transcriptase	2jzxA	PCBP2	5094	Q15366	YBX1	4904	P67809	Konig et al.	no	interacts with HIV-sim	Tat	TRANSACTIVATING REGULATORY PROTEIN
2i5jA	reverse transcriptase	1jfiC	TBP	6908	P20226	GTF2A1	2957	P52655	Zhou et al.	no	interacts with HIV-sim		TRANSACTIVATING REGULATORY PROTEIN
1ihvA	integrase	2efiA	MORF4L1	10933	Q9UBU8	PHF12	57649	Q96QT6	Brass et al.	no	interacts with HIV-sim
1dtqB	reverse transcriptase	2gl6A	CKMT2	1160	P17540	C1orf103	55791	Q5T3J3	Brass et al.	no	interacts with HIV-sim
1ikxA	reverse transcriptase	1mb8A	PLEC1	5339	Q15149	VIM	7431	P08670	Chertova et al.	no	interacts with HIV-sim	retropepsin
2ot5A	gp41	1m5iA	APC	324	P25054	CTBP1	1487	Q13363	Yeung et al.	no	interacts with HIV-sim
1a8gA	protease	2ikoA	REN	5972	P00797	ATP6AP2	10159	O75787	Chertova et al.	no	interacts with HIV-sim
1ihvA	integrase	1w1fA	LYN	4067	P07948	CBLC	23624	Q9ULV8	Yeung et al.	no	interacts with HIV-sim
1f23A	gp41	1i4dA	ARFIP2	23647	P53365	ARF1	375	P84077	Brass et al., Chertova et al.	no	interacts with HIV-sim	Nef	NEGATIVE FACTOR, 3'ORF, F-PROTEIN, NEF PROTEIN
1wjfA	integrase	2cqqA	DNAJC1	64215	Q96KC8	CLTC	1213	Q00610	Chertova et al.	no	interacts with HIV-sim	Nef
1f23E	gp41	2v1yB	PIK3R1	5295	P27986	ARHGAP1	392	Q07960	Chertova et al.	no	interacts with HIV-sim
1f23E	gp41	1ci6A	ATF4	468	P18848	POLR2C	5432	P19387	Konig et al.	no	interacts with HIV-sim		TRANSACTIVATING REGULATORY PROTEIN, TAT PROTEIN, TAT
1mtbB	protease	1tzsA	CTSE	1510	P14091	BAT3	7917	P46379	Zhou et al.	no	interacts with HIV-sim
3cp1A	gp41	1yhnB	RILP	83547	Q96NA2	RAB7A	7879	P51149	Chertova et al.	no	interacts with HIV-sim
1mtrA	protease	2ikoA	REN	5972	P00797	ATP6AP2	10159	O75787	Chertova et al.	no	interacts with HIV-sim
1k34A	gp41	1fzaA	FGA	2243	P02671	F2	2147	P00734	Zhou et al.	yes	interacts with HIV-sim	Envelope surface glycoprotein gp120
1n5yA	reverse transcriptase	1a81A	SYK	6850	P43405	HNRPU	3192	Q00839	Zhou et al.	no	interacts with HIV-sim
1ihvA	integrase	2ekoA	HTATIP	10524	Q92993	CDC42	998	P60953	Chertova et al.	no	interacts with HIV-sim	Nef
2pk6B	protease	2qk5A	BACE1	23621	P56817	NCSTN	23385	Q92542	Chertova et al.	no	interacts with HIV-sim
1ce0B	gp41	1gk4A	VIM	7431	P08670	RAB8B	51762	Q92930	Chertova et al.	no	interacts with HIV-sim
1szt	gp41	1kw2A	GC	2638	P02774	ACTA2	59	P62736	Chertova et al.	no	interacts with HIV-sim	matrix, retropepsin
1qr9A	gp41	1avoB	PSME1	5720	Q06323	PSME2	5721	Q9UL46	Brass et al.	no	interacts with HIV-sim	integrase, Vif, Tat
2cmrA	gp41	1avoJ	PSME1	5720	Q06323	PSME1	5720	Q06323	Chertova et al.	no	interacts with HIV-sim	integrase, Vif, Tat	TRANSACTIVATING REGULATORY PROTEIN, SOR PROTEIN
1t7jB	protease	3braA	BACE1	23621	P56817	NCSTN	23385	Q92542	Chertova et al.	no	interacts with HIV-sim
1f23C	gp41	1avoB	PSME1	5720	Q06323	PSME1	5720	Q06323	Chertova et al.	no	interacts with HIV-sim	integrase, Vif, Tat	TRANSACTIVATING REGULATORY PROTEIN, SOR PROTEIN
1f23A	gp41	1z0kB	ZFYVE20	64145	Q9H1K0	RAB5A	5868	P20339	Chertova et al.	no	interacts with HIV-sim
1ex4A	integrase	1azgB	FYN	2534	P06241	SPN	6693	P16150	Chertova et al.	no	interacts with HIV-sim	Envelope surface glycoprotein gp120
1dtqA	reverse transcriptase	2cpqA	FXR1	8087	P51114	FXR1	8087	P51114	Konig et al.	no	interacts with HIV-sim
2qnqA	protease	1lyaB	CTSD	1509	P07339	CD4	920	P01730	Brass et al., Zhou et al.	yes	interacts with HIV-sim	Vif, Vpu, Envelope surface glycoprotein gp160, precursor, Envelope surface glycoprotein gp120, Envelope transmembrane glycoprotein gp41, Nef	VPU PRECURSOR, TRANSACTIVATING REGULATORY PROTEIN, GLYCOPROTEIN GP120=ENVELOP GLYCOPROTEIN, SOR PROTEIN, ENV PROTEIN, ENVELOPE POLYPROTEIN VARIANT, VPU PROTEIN, ENVELOPE POLYPROTEIN GP160 PRECURSOR, ENVELOPE POLYPROTEIN; NCBI GI: 328423, GAG POLYPROTEIN, PR55GAG, GAG, GAG PROTEIN, NEGATIVE FACTOR, 3'ORF, F-PROTEIN, NEF PROTEIN, GAG-POL POLYPROTEIN, PR160GAG-POL, ART/TRS, ANTI-REPRESSION TRANSACTI…
1szt	gp41	1cxzB	PKN1	5585	Q16512	RHOA	387	P61586	Chertova et al.	no	interacts with HIV-sim
1ihwA	integrase	2yupA	SORBS3	10174	O60504	KIAA0408	9729	Q6ZU52	Yeung et al.	no	interacts with HIV-sim
1f23A	gp41	1k04A	PTK2	5747	Q05397	LCK	3932	P06239	Saphire et al.	no	interacts with HIV-sim	Envelope surface glycoprotein gp160, precursor, Envelope surface glycoprotein gp120, Nef	TRANSACTIVATING REGULATORY PROTEIN, NEGATIVE FACTOR, 3'ORF, F-PROTEIN, NEF PROTEIN
1s6qA	reverse transcriptase	1qu6A	EIF2AK2	5610	P19525	CDC42	998	P60953	Chertova et al.	no	interacts with HIV-sim	Nef
1favA	gp41	1gk4A	VIM	7431	P08670	VIM	7431	P08670	Chertova et al.	no	interacts with HIV-sim	retropepsin
1qr8A	gp41	2v1yB	PIK3R1	5295	P27986	RICS	9743	-	Brass et al.	no	interacts with HIV-sim
1metB	protease	1lyaA	CTSD	1509	P07339	FN1	2335	P02751	Chertova et al.	no	interacts with HIV-sim	retropepsin, Envelope surface glycoprotein gp160, precursor, Envelope surface glycoprotein gp120, Envelope transmembrane glycoprotein gp41
1l6nA	capsid, matrix	1guxA	RB1	5925	P06400	HDAC1	3065	Q13547	Konig et al.	no	interacts with HIV-sim		TRANSACTIVATING REGULATORY PROTEIN
2cmrA	gp41	1yvlA	STAT1	6772	P42224	STAT2	6773	P52630	Yeung et al.	no	interacts with HIV-sim
1fkoA	reverse transcriptase	1ft8E	NXF1	10482	Q9UBU9	NUP153	9972	P49790	Brass et al., Konig et al.	yes	interacts with HIV-sim	Rev	GAG POLYPROTEIN, PR55GAG, GAG, GAG PROTEIN, GAG-POL POLYPROTEIN, PR160GAG-POL, ART/TRS, ANTI-REPRESSION TRANSACTIVATOR PROTEIN, REV PROTEIN, SOR PROTEIN, VIRION INFECTIVITY FACTOR, VIF, R ORF PROTEIN, VPR PROTEIN, VPU PROTEIN, U ORF PROTEIN, VPU PRECURSOR
2ot5A	gp41	1m5iA	APC	324	P25054	JUP	3728	P14923	Chertova et al.	no	interacts with HIV-sim
2cmrA	gp41	1ib1B	YWHAZ	7534	P63104	YWHAZ			Chertova et al.	no	is HIV-sim
1ce0B	gp41	1gk4D	VIM	7431	P08670	KIAA0408	9729	Q6ZU52	Yeung et al.	no	interacts with HIV-sim
2qnpB	protease	1lyaB	CTSD	1509	P07339	FN1	2335	P02751	Chertova et al.	no	interacts with HIV-sim	retropepsin, Envelope surface glycoprotein gp160, precursor, Envelope surface glycoprotein gp120, Envelope transmembrane glycoprotein gp41
1favA	gp41	2rmzA	ITGB3	3690	P05106	FN1	2335	P02751	Chertova et al.	no	interacts with HIV-sim	retropepsin, Envelope surface glycoprotein gp160, precursor, Envelope surface glycoprotein gp120, Envelope transmembrane glycoprotein gp41
1bisA	integrase	1mwpA	APP	351	P05067	GAPDH	2597	P04406	Saphire et al., Cantin et al.	no	interacts with HIV-sim
1vrtA	reverse transcriptase	1tceA	SHC1	6464	P29353	RAPGEF1	2889	Q13905	Brass et al.	no	interacts with HIV-sim
1hshB	protease	1lyaA	CTSD	1509	P07339	CD4	920	P01730	Brass et al., Zhou et al.	no	interacts with HIV-sim	Vif, Vpu, Envelope surface glycoprotein gp160, precursor, Envelope surface glycoprotein gp120, Envelope transmembrane glycoprotein gp41, Nef	VPU PRECURSOR, TRANSACTIVATING REGULATORY PROTEIN, GLYCOPROTEIN GP120=ENVELOP GLYCOPROTEIN, SOR PROTEIN, ENV PROTEIN, ENVELOPE POLYPROTEIN VARIANT, VPU PROTEIN, ENVELOPE POLYPROTEIN GP160 PRECURSOR, ENVELOPE POLYPROTEIN; NCBI GI: 328423, GAG POLYPROTEIN, PR55GAG, GAG, GAG PROTEIN, NEGATIVE FACTOR, 3'ORF, F-PROTEIN, NEF PROTEIN, GAG-POL POLYPROTEIN, PR160GAG-POL, ART/TRS, ANTI-REPRESSION TRANSACTI…
1qr9A	gp41	2v1yB	PIK3R1	5295	P27986	TUBA1B	10376	P68363	Yeung et al.	no	interacts with HIV-sim	Tat
1u57A	p2	1a02J	JUN	3725	P05412	RELA	5970	Q04206	Brass et al., Konig et al., Zhou et al.	no	interacts with HIV-sim	Tat	TRANSACTIVATING REGULATORY PROTEIN, ANTI-REPRESSION TRANSACTIVATOR PROTEIN, VPU PRECURSOR
1qmcB	integrase	2jw4A	NCK1	4690	P16333	NCKAP1	10787	Q9Y2A7	Konig et al.	no	interacts with HIV-sim
2p3dA	protease	3cidA	BACE1	23621	P56817	NCSTN	23385	Q92542	Chertova et al.	no	interacts with HIV-sim
1t7jA	protease	1tzsA	CTSE	1510	P14091	BAT3	7917	P46379	Zhou et al.	no	interacts with HIV-sim
1dlbA	gp41	1fzaA	FGA	2243	P02671	ITGB3	3690	P05106	Chertova et al.	no	interacts with HIV-sim	Tat
2fddA	protease	3braA	BACE1	23621	P56817	PDIA3	2923	P30101	Zhou et al., Chertova et al.	no	interacts with HIV-sim	Envelope surface glycoprotein gp120
1kjhA	protease	3braA	BACE1	23621	P56817	PDIA3	2923	P30101	Zhou et al., Chertova et al.	no	interacts with HIV-sim	Envelope surface glycoprotein gp120
1qr9A	gp41	2f8xM	MAML1	9794	Q92585	EP300	2033	Q09472	Konig et al.	no	interacts with HIV-sim	Vpr, Tat	TAT PROTEIN
1f23E	gp41	1fosE	FOS	2353	P01100	STAT1	6772	P42224	Chertova et al.	no	interacts with HIV-sim		TRANSACTIVATING REGULATORY PROTEIN
1f23F	gp41	1yz1A	TPT1	7178	P13693	ATP1A1	476	P05023	Chertova et al.	no	interacts with HIV-sim
1baj	capsid, p2	2fi2A	MZF1	7593	P28698	FHL3	2275	Q13643	Brass et al.	no	interacts with HIV-sim
1wjcA	integrase	1ic8B	HNF1A	6927	P20823	RAC3	5881	P60763	Chertova et al.	no	interacts with HIV-sim
1a8o	capsid	2gtgA	PSAP	5660	P07602	BRCA1	672	P38398	Zhou et al.	no	interacts with HIV-sim
1ex4A	integrase	1azgB	FYN	2534	P06241	CD2	914	P06729	Chertova et al.	no	interacts with HIV-sim	capsid, Envelope surface glycoprotein gp120	GAG PROTEIN
1b6jB	protease	3braA	BACE1	23621	P56817	PDIA3	2923	P30101	Zhou et al., Chertova et al.	no	interacts with HIV-sim	Envelope surface glycoprotein gp120
1f23B	gp41	1hynQ	SLC4A1	6521	P02730	EPB41	2035	P11171	Yeung et al.	no	interacts with HIV-sim
1mrwA	protease	3braA	BACE1	23621	P56817	NCSTN	23385	Q92542	Chertova et al.	no	interacts with HIV-sim
3cp1A	gp41	1gk4A	VIM	7431	P08670	VIM	7431	P08670	Chertova et al.	no	interacts with HIV-sim	retropepsin
1a8o	capsid	2ngrB	ARHGAP1	392	Q07960	RHOA	387	P61586	Chertova et al.	no	interacts with HIV-sim
1ajvA	protease	3braA	BACE1	23621	P56817	PDIA3	2923	P30101	Zhou et al., Chertova et al.	no	interacts with HIV-sim	Envelope surface glycoprotein gp120
2cmrA	gp41	2bq0B	YWHAB	7529	P31946	HSP90AB1	3326	P08238	Chertova et al.	no	interacts with HIV-sim
2hnzA	reverse transcriptase	1ft8E	NXF1	10482	Q9UBU9	UBQLN4	56893	Q9NRR5	Brass et al.	no	interacts with HIV-sim
2banA	reverse transcriptase	1jfiC	TBP	6908	P20226	GTF2A1	2957	P52655	Zhou et al.	no	interacts with HIV-sim		TRANSACTIVATING REGULATORY PROTEIN
1mt7A	protease	2qk5A	BACE1	23621	P56817	NCSTN	23385	Q92542	Chertova et al.	no	interacts with HIV-sim
1hvrB	protease	3braA	BACE1	23621	P56817	PDIA3	2923	P30101	Zhou et al., Chertova et al.	no	interacts with HIV-sim	Envelope surface glycoprotein gp120
1ce0B	gp41	3brtD	IKBKG	8517	Q9Y6K9	HSP90AA1	3320	P07900	Chertova et al.	no	interacts with HIV-sim		TRANSACTIVATING REGULATORY PROTEIN
2cmrA	gp41	1tknA	APP	351	P05067	NCSTN	23385	Q92542	Chertova et al.	no	interacts with HIV-sim
3cyoA	gp41	1gk4A	VIM	7431	P08670	PLEC1	5339	Q15149	Chertova et al.	no	interacts with HIV-sim
1wjbA	integrase	1gt0C	POU2F1	5451	P14859	AES	166	Q08117	Konig et al.	no	interacts with HIV-sim
1dlbA	gp41	1t2kC	JUN	3725	P05412	EP300	2033	Q09472	Konig et al.	no	interacts with HIV-sim	Vpr, Tat	TAT PROTEIN
1exqB	integrase	1mwpA	APP	351	P05067	APBA2BP	63941	Q96P71	Konig et al.	no	interacts with HIV-sim
1u57A	p2	1fzaA	FGA	2243	P02671	ITGB3	3690	P05106	Chertova et al.	no	interacts with HIV-sim	Tat
1rpiA	protease	2p4jC	BACE1	23621	P56817	NCSTN	23385	Q92542	Chertova et al.	no	interacts with HIV-sim
1hmvB	reverse transcriptase	1mb8A	PLEC1	5339	Q15149	SPTAN1	6709	Q13813	Brass et al.	no	interacts with HIV-sim	retropepsin
1f23A	gp41	2eflA	FNBP1	23048	Q96RU3	CDC42	998	P60953	Chertova et al.	no	interacts with HIV-sim	Nef
1favA	gp41	2azeB	E2F1	1869	Q01094	PURA	5813	Q00577	Brass et al., Chertova et al.	no	interacts with HIV-sim	Tat	TRANSACTIVATING REGULATORY PROTEIN
1u57A	p2	1am9C	SREBF1	6720	P36956	SUMO1	7341	P63165	Saphire et al.	no	interacts with HIV-sim	p6
1vruA	reverse transcriptase	2ropA	ATP7B	540	P35670	ATOX1	475	O00244	Zhou et al.	no	interacts with HIV-sim
1hvrB	protease	1lyaB	CTSD	1509	P07339	CD4	920	P01730	Brass et al., Zhou et al.	yes	interacts with HIV-sim	Vif, Vpu, Envelope surface glycoprotein gp160, precursor, Envelope surface glycoprotein gp120, Envelope transmembrane glycoprotein gp41, Nef	VPU PRECURSOR, TRANSACTIVATING REGULATORY PROTEIN, GLYCOPROTEIN GP120=ENVELOP GLYCOPROTEIN, SOR PROTEIN, ENV PROTEIN, ENVELOPE POLYPROTEIN VARIANT, VPU PROTEIN, ENVELOPE POLYPROTEIN GP160 PRECURSOR, ENVELOPE POLYPROTEIN; NCBI GI: 328423, GAG POLYPROTEIN, PR55GAG, GAG, GAG PROTEIN, NEGATIVE FACTOR, 3'ORF, F-PROTEIN, NEF PROTEIN, GAG-POL POLYPROTEIN, PR160GAG-POL, ART/TRS, ANTI-REPRESSION TRANSACTI…
1ex4A	integrase	1mwpA	APP	351	P05067	BCAP31	10134	P51572	Chertova et al.	no	interacts with HIV-sim
1k6yA	integrase	1p0sL	F10	2159	P00742	HIST1H1C	3006	P16403	Saphire et al.	no	interacts with HIV-sim
1f23C	gp41	1lotA	GC	2638	P02774	ACTA2	59	P62736	Chertova et al.	no	interacts with HIV-sim	matrix, retropepsin
1hwrA	protease	1lyaB	CTSD	1509	P07339	FN1	2335	P02751	Chertova et al.	yes	interacts with HIV-sim	retropepsin, Envelope surface glycoprotein gp160, precursor, Envelope surface glycoprotein gp120, Envelope transmembrane glycoprotein gp41
2p3dA	protease	2ohkA	BACE1	23621	P56817	PDIA3	2923	P30101	Zhou et al., Chertova et al.	no	interacts with HIV-sim	Envelope surface glycoprotein gp120
1ex4A	integrase	2ekoA	HTATIP	10524	Q92993	CDC42	998	P60953	Chertova et al.	no	interacts with HIV-sim	Nef
1k34A	gp41	1l3eB	EP300	2033	Q09472	ETS2	2114	P15036	Konig et al.	no	interacts with HIV-sim
1szt	gp41	1kw2A	GC	2638	P02774	ACTA1	58	P68133	Cantin et al.	no	interacts with HIV-sim	matrix, retropepsin
1f23F	gp41	1jm7A	BRCA1	672	P38398	JAK1	3716	P23458	Brass et al., Zhou et al.	no	interacts with HIV-sim
1ebzA	protease	2ikoA	REN	5972	P00797	ATP6AP2	10159	O75787	Chertova et al.	no	interacts with HIV-sim
1hquA	reverse transcriptase	1mb8A	PLEC1	5339	Q15149	ACTG1	71	P63261	Chertova et al.	no	interacts with HIV-sim	matrix, nucleocapsid, retropepsin
1u57A	p2	1e5wA	MSN	4478	P26038	CD46	4179	P15529	Cantin et al.	no	interacts with HIV-sim
1r0aA	reverse transcriptase	1aw0	ATP7A	538	Q04656	ATOX1	475	O00244	Zhou et al.	no	interacts with HIV-sim
2ze2A	reverse transcriptase	1j4wA	FUBP1	8880	Q96AE4	VIM	7431	P08670	Chertova et al.	no	interacts with HIV-sim	retropepsin
1ex4A	integrase	1azgB	FYN	2534	P06241	KHDRBS1	10657	Q07666	Konig et al.	no	interacts with HIV-sim	Rev	ANTI-REPRESSION TRANSACTIVATOR PROTEIN
3cp1A	gp41	1wq6A	RUNX1T1	862	Q06455	HDAC1	3065	Q13547	Konig et al.	no	interacts with HIV-sim		TRANSACTIVATING REGULATORY PROTEIN
1favA	gp41	1x79B	RABEP1	9135	Q15276	RAB5A	5868	P20339	Chertova et al.	no	interacts with HIV-sim
3cyoA	gp41	1x8yA	LMNA	4000	P02545	PCBP1	5093	Q15365	Chertova et al.	no	interacts with HIV-sim
1rt2A	reverse transcriptase	1j4wA	FUBP1	8880	Q96AE4	GTF2H1	2965	P32780	Zhou et al.	no	interacts with HIV-sim	Tat	TRANSACTIVATING REGULATORY PROTEIN, TAT PROTEIN, TAT
1u57A	p2	1a93A	MYC	4609	P01106	HSP90AA1	3320	P07900	Chertova et al.	no	interacts with HIV-sim		TRANSACTIVATING REGULATORY PROTEIN
2aidB	protease	2yujA	UFD1L	7353	Q92890	VCP	7415	P55072	Chertova et al.	no	interacts with HIV-sim
1wjdA	integrase	2dodA	TCERG1	10915	O14776	HSPA5	3309	P11021	Chertova et al.	no	interacts with HIV-sim	Envelope surface glycoprotein gp160, precursor	TRANSACTIVATING REGULATORY PROTEIN, GAG PROTEIN
1ex4A	integrase	1w6xB	NCF4	4689	Q15080	MSN	4478	P26038	Yeung et al., Chertova et al., Cantin et al.	no	interacts with HIV-sim	Envelope surface glycoprotein gp120	GAG PROTEIN
1f23F	gp41	1jm7A	BRCA1	672	P38398	HDAC1	3065	Q13547	Konig et al.	no	interacts with HIV-sim		TRANSACTIVATING REGULATORY PROTEIN
1wjfA	integrase	2eqrA	NCOR1	9611	O75376	ETS2	2114	P15036	Konig et al.	no	interacts with HIV-sim
1ex4A	integrase	1fynA	FYN	2534	P06241	CD55	1604	P08174	Cantin et al.	no	interacts with HIV-sim	Envelope surface glycoprotein gp120
1ex4A	integrase	1j3tA	ITSN2	50618	Q9NZM3	LSM8	51691	O95777	Yeung et al.	no	interacts with HIV-sim
1f23D	gp41	2v1yB	PIK3R1	5295	P27986	PTPN6	5777	P29350	Chertova et al.	no	interacts with HIV-sim
1ihvB	integrase	2o2oA	SH3KBP1	30011	Q96B97	CAPZA1	829	P52907	Chertova et al.	no	interacts with HIV-sim
1lw2A	reverse transcriptase	2p2rA	PCBP2	5094	Q15366	YBX1	4904	P67809	Konig et al.	no	interacts with HIV-sim	Tat	TRANSACTIVATING REGULATORY PROTEIN
1u57A	p2	1a02J	JUN	3725	P05412	TCF20	6942	Q9UGU0	Konig et al.	no	interacts with HIV-sim
1ce0A	gp41	2k1aA	ITGA2B	3674	P08514	F2	2147	P00734	Zhou et al.	no	interacts with HIV-sim	Envelope surface glycoprotein gp120
1rtiA	reverse transcriptase	1mb8A	PLEC1	5339	Q15149	MSN	4478	P26038	Yeung et al., Chertova et al., Cantin et al.	no	interacts with HIV-sim	Envelope surface glycoprotein gp120	GAG PROTEIN
1dloA	reverse transcriptase	1jfiC	TBP	6908	P20226	RELA	5970	Q04206	Brass et al., Konig et al., Zhou et al.	no	interacts with HIV-sim	Tat	TRANSACTIVATING REGULATORY PROTEIN, ANTI-REPRESSION TRANSACTIVATOR PROTEIN, VPU PRECURSOR
2nv3A	matrix	2h80A	STARD13	90627	Q9Y3M8	TUBA4A	7277	P68366	Chertova et al.	no	interacts with HIV-sim	Tat	ANTI-REPRESSION TRANSACTIVATOR PROTEIN, TRANSACTIVATING REGULATORY PROTEIN
1bqmA	reverse transcriptase	1ft8E	NXF1	10482	Q9UBU9	NUP62	23636	P37198	Konig et al.	yes	interacts with HIV-sim	Rev	ANTI-REPRESSION TRANSACTIVATOR PROTEIN, GAG POLYPROTEIN, PR55GAG, GAG, GAG PROTEIN, GAG-POL POLYPROTEIN, PR160GAG-POL, ART/TRS, REV PROTEIN, SOR PROTEIN, VIRION INFECTIVITY FACTOR, VIF, R ORF PROTEIN, VPR PROTEIN, VPU PROTEIN, U ORF PROTEIN, VPU PRECURSOR
1l6nA	capsid, matrix	1jkw	CCNH	902	P51946	ERCC3	2071	P19447	Brass et al.	no	interacts with HIV-sim	Tat	TRANSACTIVATING REGULATORY PROTEIN, TAT PROTEIN, TAT
1fkoA	reverse transcriptase	2ew9A	ATP7B	540	P35670	ATOX1	475	O00244	Zhou et al.	no	interacts with HIV-sim
1l6nA	capsid, matrix	1o9kE	RB1	5925	P06400	MAPK1	5594	P28482	Cantin et al.	no	interacts with HIV-sim	matrix, p6, reverse transcriptase, Vif, Tat, Rev, Nef
1ce0B	gp41	1fzbF	FGG	2266	P02679	ITGAM	3684	P11215	Chertova et al.	no	interacts with HIV-sim	Envelope surface glycoprotein gp120, Nef
1f23E	gp41	1hciA	ACTN2	88	P35609	ATXN2	6311	Q99700	Konig et al.	no	interacts with HIV-sim
2cmrA	gp41	2br9A	YWHAE	7531	P62258	YWHAB	7529	P31946	Chertova et al.	no	interacts with HIV-sim
1hmvB	reverse transcriptase	1mb8A	PLEC1	5339	Q15149	ACTG1	71	P63261	Chertova et al.	no	interacts with HIV-sim	matrix, nucleocapsid, retropepsin
1i5xA	gp41	1jm7A	BRCA1	672	P38398	UBE2L3	7332	P68036	Konig et al.	no	interacts with HIV-sim
1tl1A	reverse transcriptase	1ft8E	NXF1	10482	Q9UBU9	NUP214	8021	P35658	Konig et al.	yes	interacts with HIV-sim	Rev	GAG POLYPROTEIN, PR55GAG, GAG, GAG PROTEIN, GAG-POL POLYPROTEIN, PR160GAG-POL, ART/TRS, ANTI-REPRESSION TRANSACTIVATOR PROTEIN, REV PROTEIN, SOR PROTEIN, VIRION INFECTIVITY FACTOR, VIF, R ORF PROTEIN, VPR PROTEIN, VPU PROTEIN, U ORF PROTEIN, VPU PRECURSOR
2cmrA	gp41	1ib1B	YWHAZ	7534	P63104	EGFR	1956	P00533	Brass et al.	no	interacts with HIV-sim
2banA	reverse transcriptase	1qu6A	EIF2AK2	5610	P19525	PTGES3	10728	Q15185	Konig et al.	no	interacts with HIV-sim	Vpr
1f23E	gp41	2e50P	SET	6418	Q01105	EP300	2033	Q09472	Konig et al.	no	interacts with HIV-sim	Vpr, Tat	TAT PROTEIN
1f23D	gp41	2v1yB	PIK3R1	5295	P27986	AKT1	207	P31749	Brass et al., Zhou et al.	no	interacts with HIV-sim
1r0aA	reverse transcriptase	1qu6A	EIF2AK2	5610	P19525	MAP3K7	6885	O43318	Zhou et al.	no	interacts with HIV-sim
1df5A	gp41	2v1yB	PIK3R1	5295	P27986	NUP85	79902	-	Brass et al.	no	interacts with HIV-sim
1k6yB	integrase	2da7A	ZEB2	9839	O60315	CTBP1	1487	Q13363	Yeung et al.	no	interacts with HIV-sim
1df5A	gp41	1l3eB	EP300	2033	Q09472	ZNF148	7707	Q9UQR1	Konig et al.	no	interacts with HIV-sim
1ajxB	protease	1lyaA	CTSD	1509	P07339	CD4	920	P01730	Brass et al., Zhou et al.	yes	interacts with HIV-sim	Vif, Vpu, Envelope surface glycoprotein gp160, precursor, Envelope surface glycoprotein gp120, Envelope transmembrane glycoprotein gp41, Nef	VPU PRECURSOR, TRANSACTIVATING REGULATORY PROTEIN, GLYCOPROTEIN GP120=ENVELOP GLYCOPROTEIN, SOR PROTEIN, ENV PROTEIN, ENVELOPE POLYPROTEIN VARIANT, VPU PROTEIN, ENVELOPE POLYPROTEIN GP160 PRECURSOR, ENVELOPE POLYPROTEIN; NCBI GI: 328423, GAG POLYPROTEIN, PR55GAG, GAG, GAG PROTEIN, NEGATIVE FACTOR, 3'ORF, F-PROTEIN, NEF PROTEIN, GAG-POL POLYPROTEIN, PR160GAG-POL, ART/TRS, ANTI-REPRESSION TRANSACTI…
1dloB	reverse transcriptase	1qu6A	EIF2AK2	5610	P19525	MAP3K7	6885	O43318	Zhou et al.	no	interacts with HIV-sim
1wjfA	integrase	2cqqA	DNAJC1	64215	Q96KC8	HSPA8	3312	P11142	Chertova et al., Cantin et al.	no	interacts with HIV-sim		TRANSACTIVATING REGULATORY PROTEIN, GAG PROTEIN
1a8kB	protease	2qk5A	BACE1	23621	P56817	NCSTN	23385	Q92542	Chertova et al.	no	interacts with HIV-sim
1u57A	p2	2jwaA	ERBB2	2064	P04626	ITGA5	3678	P08648	Chertova et al.	no	interacts with HIV-sim	Tat
1f23D	gp41	1hciA	ACTN2	88	P35609	ATXN2	6311	Q99700	Konig et al.	no	interacts with HIV-sim
1klmB	reverse transcriptase	1j4wA	FUBP1	8880	Q96AE4	GTF2H1	2965	P32780	Zhou et al.	no	interacts with HIV-sim	Tat	TRANSACTIVATING REGULATORY PROTEIN, TAT PROTEIN, TAT
1hvlA	protease	1lyaA	CTSD	1509	P07339	FN1	2335	P02751	Chertova et al.	no	interacts with HIV-sim	retropepsin, Envelope surface glycoprotein gp160, precursor, Envelope surface glycoprotein gp120, Envelope transmembrane glycoprotein gp41
2nxzA	gp120	3bt2U	PLAUR	5329	Q03405	JAK1	3716	P23458	Brass et al., Zhou et al.	no	interacts with HIV-sim
1df4A	gp41	1wer	RASA1	5921	P20936	ANXA6	309	P08133	Chertova et al.	no	interacts with HIV-sim
4phvB	protease	1lyaA	CTSD	1509	P07339	FN1	2335	P02751	Chertova et al.	no	interacts with HIV-sim	retropepsin, Envelope surface glycoprotein gp160, precursor, Envelope surface glycoprotein gp120, Envelope transmembrane glycoprotein gp41
1f23A	gp41	1m5iA	APC	324	P25054	IQGAP1	8826	P46940	Chertova et al.	no	interacts with HIV-sim
1htfB	protease	1lyaA	CTSD	1509	P07339	CD4	920	P01730	Brass et al., Zhou et al.	yes	interacts with HIV-sim	Vif, Vpu, Envelope surface glycoprotein gp160, precursor, Envelope surface glycoprotein gp120, Envelope transmembrane glycoprotein gp41, Nef	VPU PRECURSOR, TRANSACTIVATING REGULATORY PROTEIN, GLYCOPROTEIN GP120=ENVELOP GLYCOPROTEIN, SOR PROTEIN, ENV PROTEIN, ENVELOPE POLYPROTEIN VARIANT, VPU PROTEIN, ENVELOPE POLYPROTEIN GP160 PRECURSOR, ENVELOPE POLYPROTEIN; NCBI GI: 328423, GAG POLYPROTEIN, PR55GAG, GAG, GAG PROTEIN, NEGATIVE FACTOR, 3'ORF, F-PROTEIN, NEF PROTEIN, GAG-POL POLYPROTEIN, PR160GAG-POL, ART/TRS, ANTI-REPRESSION TRANSACTI…
3cyoA	gp41	1gk7A	VIM	7431	P08670	RAB8B	51762	Q92930	Chertova et al.	no	interacts with HIV-sim
1f23E	gp41	2v1yB	PIK3R1	5295	P27986	NUP85	79902	-	Brass et al.	no	interacts with HIV-sim
1rzkG	gp120	1ywhM	PLAUR	5329	Q03405	ITGAM	3684	P11215	Chertova et al.	no	interacts with HIV-sim	Envelope surface glycoprotein gp120, Nef
1a8o	capsid	1am4B	ARHGAP1	392	Q07960	TUBA4A	7277	P68366	Chertova et al.	no	interacts with HIV-sim	Tat	ANTI-REPRESSION TRANSACTIVATOR PROTEIN, TRANSACTIVATING REGULATORY PROTEIN
2cmrA	gp41	1tknA	APP	351	P05067	PSEN2	5664	P49810	Konig et al.	no	interacts with HIV-sim
2ot5A	gp41	1wpaA	OCLN	4950	Q16625	ACTA1	58	P68133	Cantin et al.	no	interacts with HIV-sim	matrix, retropepsin
1hpsB	protease	2yujA	UFD1L	7353	Q92890	VCP	7415	P55072	Chertova et al.	no	interacts with HIV-sim
1f23F	gp41	1jm7A	BRCA1	672	P38398	H2AFX	3014	P16104	Saphire et al.	no	interacts with HIV-sim	Tat	TRANSACTIVATING REGULATORY PROTEIN
1ihvA	integrase	2ekoA	HTATIP	10524	Q92993	EP300	2033	Q09472	Konig et al.	no	interacts with HIV-sim	Vpr, Tat	TAT PROTEIN
2cmrA	gp41	1k04A	PTK2	5747	Q05397	VCL	7414	P18206	Chertova et al.	no	interacts with HIV-sim
2qhzA	protease	1tzsA	CTSE	1510	P14091	BAT3	7917	P46379	Zhou et al.	no	interacts with HIV-sim
2cmrA	gp41	1sc7A	TOP1	7150	P11387	SUMO1	7341	P63165	Saphire et al.	no	interacts with HIV-sim	p6
1hqeA	reverse transcriptase	2ropA	ATP7B	540	P35670	ATOX1	475	O00244	Zhou et al.	no	interacts with HIV-sim
1ikwA	reverse transcriptase	1rjaA	PTK6	5753	Q13882	KHDRBS1	10657	Q07666	Konig et al.	no	interacts with HIV-sim	Rev	ANTI-REPRESSION TRANSACTIVATOR PROTEIN
2cmrA	gp41	1qjaB	YWHAZ	7534	P63104	KCNK9	51305	Q9NPC2	Brass et al.	no	interacts with HIV-sim
1f23E	gp41	2gd5D	VPS24	51652	Q9Y3E7	TNPO3	23534	Q9Y5L0	Brass et al., Konig et al.	no	interacts with HIV-sim
1u57A	p2	1fosH	JUN	3725	P05412	PIN1	5300	Q13526	Cantin et al.	no	interacts with HIV-sim
1ex4A	integrase	1kswA	SRC	6714	P12931	IKBKG	8517	Q9Y6K9	Brass et al.	no	interacts with HIV-sim
1s9eA	reverse transcriptase	2g9oA	ATP7A	538	Q04656	ATOX1	475	O00244	Zhou et al.	no	interacts with HIV-sim
1u57A	p2	1h88B	CEBPB	1051	P17676	MAPK1	5594	P28482	Cantin et al.	no	interacts with HIV-sim	matrix, p6, reverse transcriptase, Vif, Tat, Rev, Nef
1a8o	capsid	1bke	ALB	213	Q5D0D7	ALB			Chertova et al.	no	is HIV-sim	Envelope surface glycoprotein gp120, Envelope transmembrane glycoprotein gp41	TRANSACTIVATING REGULATORY PROTEIN
1qr9A	gp41	1jm7B	BARD1	580	Q99728	POLR2A	5430	P24928	Konig et al.	no	interacts with HIV-sim	Tat	TRANSACTIVATING REGULATORY PROTEIN, TAT PROTEIN, TAT
2cmrA	gp41	1qgkA	KPNB1	3837	Q14974	KPNB1			Chertova et al.	no	is HIV-sim	integrase, Tat, Rev	GAG PROTEIN, ANTI-REPRESSION TRANSACTIVATOR PROTEIN, TRANSACTIVATING REGULATORY PROTEIN, ART/TRS, REV PROTEIN
1wjaA	integrase	2dimA	CDC5L	988	Q99459	PPP1R8	5511	Q12972	Yeung et al.	no	interacts with HIV-sim	Tat	TRANSACTIVATING REGULATORY PROTEIN
1hvkA	protease	1lyaA	CTSD	1509	P07339	FN1	2335	P02751	Chertova et al.	no	interacts with HIV-sim	retropepsin, Envelope surface glycoprotein gp160, precursor, Envelope surface glycoprotein gp120, Envelope transmembrane glycoprotein gp41
2cmrA	gp41	1wlxA	ACTN4	81	O43707	PTPN6	5777	P29350	Chertova et al.	no	interacts with HIV-sim
1df5A	gp41	1l3eB	EP300	2033	Q09472	TCF4	6925	P15884	Yeung et al.	no	interacts with HIV-sim
1izhA	protease	2ikoA	REN	5972	P00797	ATP6AP2	10159	O75787	Chertova et al.	no	interacts with HIV-sim
1f23A	gp41	1zzpA	ABL1	25	P00519	YWHAB	7529	P31946	Chertova et al.	no	interacts with HIV-sim
2cmrA	gp41	2c1nA	YWHAZ	7534	P63104	EGFR	1956	P00533	Brass et al.	no	interacts with HIV-sim
2b4jB	integrase	1mwpA	APP	351	P05067	APBA2BP	63941	Q96P71	Konig et al.	no	interacts with HIV-sim
1f23F	gp41	1zl8B	RP11-540L11.1	8573	O14936	SDC2	6383	P34741	Chertova et al.	no	interacts with HIV-sim	Tat, Envelope surface glycoprotein gp120
1f23C	gp41	1zl8B	RP11-540L11.1	8573	O14936	EPB41	2035	P11171	Yeung et al.	no	interacts with HIV-sim
2nxzA	gp120	1ywhE	PLAUR	5329	Q03405	JAK1	3716	P23458	Brass et al., Zhou et al.	no	interacts with HIV-sim
1qr8A	gp41	3brtD	IKBKG	8517	Q9Y6K9	IKBKG	8517	Q9Y6K9	Brass et al.	no	interacts with HIV-sim
1f23A	gp41	1jm7A	BRCA1	672	P38398	STAT1	6772	P42224	Chertova et al.	no	interacts with HIV-sim		TRANSACTIVATING REGULATORY PROTEIN
1dlbA	gp41	1rw6A	APP	351	P05067	EPB41	2035	P11171	Yeung et al.	no	interacts with HIV-sim
1s1vA	reverse transcriptase	2g9oA	ATP7A	538	Q04656	ATOX1	475	O00244	Zhou et al.	no	interacts with HIV-sim
1u57A	p2	1io4B	CEBPB	1051	P17676	EP300	2033	Q09472	Konig et al.	no	interacts with HIV-sim	Vpr, Tat	TAT PROTEIN
1ex4B	integrase	1zsgA	ARHGEF7	8874	Q14155	RAC1	5879	P63000	Chertova et al.	no	interacts with HIV-sim	Nef	NEGATIVE FACTOR, 3'ORF, F-PROTEIN, NEF PROTEIN
1ce0B	gp41	1gk4D	VIM	7431	P08670	SUMO2	6613	P61956	Konig et al.	no	interacts with HIV-sim
1rpiA	protease	2g94C	BACE1	23621	P56817	PDIA3	2923	P30101	Zhou et al., Chertova et al.	no	interacts with HIV-sim	Envelope surface glycoprotein gp120
1vikB	protease	2yujA	UFD1L	7353	Q92890	VCP	7415	P55072	Chertova et al.	no	interacts with HIV-sim
1hihB	protease	3braA	BACE1	23621	P56817	PDIA3	2923	P30101	Zhou et al., Chertova et al.	no	interacts with HIV-sim	Envelope surface glycoprotein gp120
1ex4A	integrase	1w6xA	NCF4	4689	Q15080	CORO1A	11151	P31146	Chertova et al.	no	interacts with HIV-sim
1ce0A	gp41	1gk7A	VIM	7431	P08670	RAB8B	51762	Q92930	Chertova et al.	no	interacts with HIV-sim
1u57A	p2	1x79B	RABEP1	9135	Q15276	RAB5A	5868	P20339	Chertova et al.	no	interacts with HIV-sim
1n5yA	reverse transcriptase	1a81A	SYK	6850	P43405	STAT1	6772	P42224	Chertova et al.	no	interacts with HIV-sim		TRANSACTIVATING REGULATORY PROTEIN
1hpzA	reverse transcriptase	1qu6A	EIF2AK2	5610	P19525	CDC42	998	P60953	Chertova et al.	no	interacts with HIV-sim	Nef
2qhyB	protease	2ikoA	REN	5972	P00797	ATP6AP2	10159	O75787	Chertova et al.	no	interacts with HIV-sim
1hpzA	reverse transcriptase	1qu6A	EIF2AK2	5610	P19525	STAT1	6772	P42224	Chertova et al.	no	interacts with HIV-sim		TRANSACTIVATING REGULATORY PROTEIN
1ex4A	integrase	2j05A	RASA1	5921	P20936	CAV2	858	P51636	Brass et al.	no	interacts with HIV-sim
1u57A	p2	1junA	JUN	3725	P05412	ETS2	2114	P15036	Konig et al.	no	interacts with HIV-sim
1ce0A	gp41	2azeB	E2F1	1869	Q01094	NFKB1	4790	P19838	Zhou et al., Yeung et al.	no	interacts with HIV-sim	retropepsin, Vpr, Tat, Envelope surface glycoprotein gp120	TRANSACTIVATING REGULATORY PROTEIN, VPU PRECURSOR
1favA	gp41	1fosE	FOS	2353	P01100	SUMO1	7341	P63165	Saphire et al.	no	interacts with HIV-sim	p6
1dtqB	reverse transcriptase	1j4wA	FUBP1	8880	Q96AE4	GTF2H1	2965	P32780	Zhou et al.	no	interacts with HIV-sim	Tat	TRANSACTIVATING REGULATORY PROTEIN, TAT PROTEIN, TAT
2cmrA	gp41	1rkeA	VCL	7414	P18206	GSN	2934	P06396	Chertova et al.	no	interacts with HIV-sim
1qmcB	integrase	2efiA	MORF4L1	10933	Q9UBU8	PHF12	57649	Q96QT6	Brass et al.	no	interacts with HIV-sim
1f23A	gp41	1fzaA	FGA	2243	P02671	F2	2147	P00734	Zhou et al.	no	interacts with HIV-sim	Envelope surface glycoprotein gp120
2i5jA	reverse transcriptase	2rd7A	C8A	731	P07357	CD59	966	P13987	Cantin et al.	no	interacts with HIV-sim	Envelope surface glycoprotein gp120	GAG PROTEIN
1u57A	p2	2rn0A	ITGB3	3690	P05106	AKT1	207	P31749	Brass et al., Zhou et al.	no	interacts with HIV-sim
1bisB	integrase	1mwpA	APP	351	P05067	CHRNA7	1139	P36544	Konig et al.	no	interacts with HIV-sim
1f23A	gp41	1cnt1	CNTF	1270	P26441	APOE	348	P02649	Chertova et al.	no	interacts with HIV-sim	Envelope surface glycoprotein gp120	TRANSACTIVATING REGULATORY PROTEIN
1gnnB	protease	1lyaA	CTSD	1509	P07339	FN1	2335	P02751	Chertova et al.	no	interacts with HIV-sim	retropepsin, Envelope surface glycoprotein gp160, precursor, Envelope surface glycoprotein gp120, Envelope transmembrane glycoprotein gp41
1ikyA	reverse transcriptase	2gl6A	CKMT2	1160	P17540	C1orf103	55791	Q5T3J3	Brass et al.	no	interacts with HIV-sim
1qbsB	protease	2yujA	UFD1L	7353	Q92890	VCP	7415	P55072	Chertova et al.	no	interacts with HIV-sim
2p3aA	protease	2qmgA	BACE1	23621	P56817	PDIA3	2923	P30101	Zhou et al., Chertova et al.	no	interacts with HIV-sim	Envelope surface glycoprotein gp120
1f23A	gp41	2rd0B	PIK3R1	5295	P27986	RICS	9743	-	Brass et al.	no	interacts with HIV-sim
1favA	gp41	1am9C	SREBF1	6720	P36956	MAPK1	5594	P28482	Cantin et al.	no	interacts with HIV-sim	matrix, p6, reverse transcriptase, Vif, Tat, Rev, Nef
1k33A	gp41	1hynQ	SLC4A1	6521	P02730	EPB41	2035	P11171	Yeung et al.	no	interacts with HIV-sim
1szt	gp41	3cl3D	IKBKG	8517	Q9Y6K9	HSP90AB1	3326	P08238	Chertova et al.	no	interacts with HIV-sim
1c1cA	reverse transcriptase	1rjaA	PTK6	5753	Q13882	EGFR	1956	P00533	Brass et al.	no	interacts with HIV-sim
1wjbA	integrase	1octC	POU2F1	5451	P14859	AES	166	Q08117	Konig et al.	no	interacts with HIV-sim
1szt	gp41	2h8nA	HDAC4	9759	P56524	YWHAZ	7534	P63104	Chertova et al.	no	interacts with HIV-sim
1f23F	gp41	1lotA	GC	2638	P02774	ACTA2	59	P62736	Chertova et al.	no	interacts with HIV-sim	matrix, retropepsin
1uwbA	reverse transcriptase	1ft8E	NXF1	10482	Q9UBU9	NUP62	23636	P37198	Konig et al.	yes	interacts with HIV-sim	Rev	ANTI-REPRESSION TRANSACTIVATOR PROTEIN, GAG POLYPROTEIN, PR55GAG, GAG, GAG PROTEIN, GAG-POL POLYPROTEIN, PR160GAG-POL, ART/TRS, REV PROTEIN, SOR PROTEIN, VIRION INFECTIVITY FACTOR, VIF, R ORF PROTEIN, VPR PROTEIN, VPU PROTEIN, U ORF PROTEIN, VPU PRECURSOR
1f23A	gp41	1k04A	PTK2	5747	Q05397	DNM2	1785	P50570	Konig et al.	no	interacts with HIV-sim
1vikA	protease	2yujA	UFD1L	7353	Q92890	VCP	7415	P55072	Chertova et al.	no	interacts with HIV-sim
1eetA	reverse transcriptase	1yjrA	ATP7A	538	Q04656	ATOX1	475	O00244	Zhou et al.	no	interacts with HIV-sim
1rthA	reverse transcriptase	1picA	PIK3R1	5295	P27986	LCK	3932	P06239	Saphire et al.	no	interacts with HIV-sim	Envelope surface glycoprotein gp160, precursor, Envelope surface glycoprotein gp120, Nef	TRANSACTIVATING REGULATORY PROTEIN, NEGATIVE FACTOR, 3'ORF, F-PROTEIN, NEF PROTEIN
1sguA	protease	2qk5A	BACE1	23621	P56817	PDIA3	2923	P30101	Zhou et al., Chertova et al.	no	interacts with HIV-sim	Envelope surface glycoprotein gp120
1ikxA	reverse transcriptase	2rd7A	C8A	731	P07357	CD59	966	P13987	Cantin et al.	no	interacts with HIV-sim	Envelope surface glycoprotein gp120	GAG PROTEIN
1s9gA	reverse transcriptase	1mb8A	PLEC1	5339	Q15149	VIM	7431	P08670	Chertova et al.	no	interacts with HIV-sim	retropepsin
1lweA	reverse transcriptase	2gl6A	CKMT2	1160	P17540	C1orf103	55791	Q5T3J3	Brass et al.	no	interacts with HIV-sim
1dtqA	reverse transcriptase	2gsbA	RASA1	5921	P20936	BCR	613	P11274	Zhou et al.	no	interacts with HIV-sim
1bqnA	reverse transcriptase	1ft8E	NXF1	10482	Q9UBU9	UBQLN4	56893	Q9NRR5	Brass et al.	no	interacts with HIV-sim
1revA	reverse transcriptase	1mb8A	PLEC1	5339	Q15149	MSN	4478	P26038	Yeung et al., Chertova et al., Cantin et al.	no	interacts with HIV-sim	Envelope surface glycoprotein gp120	GAG PROTEIN
1u57A	p2	1bf5A	STAT1	6772	P42224	LCK	3932	P06239	Saphire et al.	no	interacts with HIV-sim	Envelope surface glycoprotein gp160, precursor, Envelope surface glycoprotein gp120, Nef	TRANSACTIVATING REGULATORY PROTEIN, NEGATIVE FACTOR, 3'ORF, F-PROTEIN, NEF PROTEIN
1qmcB	integrase	1hsq	PLCG1	5335	P19174	KHDRBS1	10657	Q07666	Konig et al.	no	interacts with HIV-sim	Rev	ANTI-REPRESSION TRANSACTIVATOR PROTEIN
1szt	gp41	1nhlA	SNAP23	8773	O00161	VAMP8	8673	Q9BV40	Chertova et al.	no	interacts with HIV-sim
1favA	gp41	1gk7A	VIM	7431	P08670	BRD1	23774	O95696	Yeung et al.	no	interacts with HIV-sim
1wjbA	integrase	1qbjA	ADAR	103	P55265	XPO1	7514	O14980	Zhou et al.	no	interacts with HIV-sim	Rev	ANTI-REPRESSION TRANSACTIVATOR PROTEIN, GAG PROTEIN, ART/TRS, REV PROTEIN
1favA	gp41	1fzaA	FGA	2243	P02671	THBS1	7057	P07996	Chertova et al.	no	interacts with HIV-sim	Tat, Envelope surface glycoprotein gp120	TRANSACTIVATING REGULATORY PROTEIN
1s1tB	reverse transcriptase	1mb8A	PLEC1	5339	Q15149	ACTG1	71	P63261	Chertova et al.	yes	interacts with HIV-sim	matrix, nucleocapsid, retropepsin
1a8o	capsid	1hk1A	ALB	213	P02768	APOE	348	P02649	Chertova et al.	no	interacts with HIV-sim	Envelope surface glycoprotein gp120	TRANSACTIVATING REGULATORY PROTEIN
1msmB	protease	2qk5A	BACE1	23621	P56817	NCSTN	23385	Q92542	Chertova et al.	no	interacts with HIV-sim
1rpiA	protease	2oahA	BACE1	23621	P56817	PDIA3	2923	P30101	Zhou et al., Chertova et al.	no	interacts with HIV-sim	Envelope surface glycoprotein gp120
1l6nA	capsid, matrix	1n54A	NCBP1	4686	Q09161	STAU1	6780	O95793	Cantin et al.	no	interacts with HIV-sim	Pr55(Gag)	GAG PROTEIN
1rpiA	protease	3bugA	BACE1	23621	P56817	NCSTN	23385	Q92542	Chertova et al.	no	interacts with HIV-sim
1bv7A	protease	1lyaB	CTSD	1509	P07339	CD4	920	P01730	Brass et al., Zhou et al.	yes	interacts with HIV-sim	Vif, Vpu, Envelope surface glycoprotein gp160, precursor, Envelope surface glycoprotein gp120, Envelope transmembrane glycoprotein gp41, Nef	VPU PRECURSOR, TRANSACTIVATING REGULATORY PROTEIN, GLYCOPROTEIN GP120=ENVELOP GLYCOPROTEIN, SOR PROTEIN, ENV PROTEIN, ENVELOPE POLYPROTEIN VARIANT, VPU PROTEIN, ENVELOPE POLYPROTEIN GP160 PRECURSOR, ENVELOPE POLYPROTEIN; NCBI GI: 328423, GAG POLYPROTEIN, PR55GAG, GAG, GAG PROTEIN, NEGATIVE FACTOR, 3'ORF, F-PROTEIN, NEF PROTEIN, GAG-POL POLYPROTEIN, PR160GAG-POL, ART/TRS, ANTI-REPRESSION TRANSACTI…
2cmrA	gp41	1qjbB	YWHAZ	7534	P63104	YWHAZ	7534	P63104	Chertova et al.	no	interacts with HIV-sim
1kjgA	protease	2qk5A	BACE1	23621	P56817	NCSTN	23385	Q92542	Chertova et al.	no	interacts with HIV-sim
1qr9A	gp41	2v1yB	PIK3R1	5295	P27986	EGFR	1956	P00533	Brass et al.	no	interacts with HIV-sim
2cmrA	gp41	1lpe	APOE	348	P02649	ALB	213	P02768	Chertova et al.	yes	interacts with HIV-sim	Envelope surface glycoprotein gp120, Envelope transmembrane glycoprotein gp41	TRANSACTIVATING REGULATORY PROTEIN
1szt	gp41	1uk0A	PARP1	142	P09874	RELA	5970	Q04206	Brass et al., Konig et al., Zhou et al.	no	interacts with HIV-sim	Tat	TRANSACTIVATING REGULATORY PROTEIN, ANTI-REPRESSION TRANSACTIVATOR PROTEIN, VPU PRECURSOR
1f23A	gp41	1hynQ	SLC4A1	6521	P02730	SLC4A1	6521	P02730	Yeung et al.	no	interacts with HIV-sim
1wjcA	integrase	2yqkA	RERE	473	Q9P2R6	PSMA3	5684	P25788	Konig et al.	no	interacts with HIV-sim	integrase, Vif, Tat	TRANSACTIVATING REGULATORY PROTEIN, SOR PROTEIN
2h3vA	matrix	2h80A	STARD13	90627	Q9Y3M8	HSP90AB1	3326	P08238	Chertova et al.	no	interacts with HIV-sim
1ce0B	gp41	1uklF	SREBF2	6721	Q12772	MAPK1	5594	P28482	Cantin et al.	no	interacts with HIV-sim	matrix, p6, reverse transcriptase, Vif, Tat, Rev, Nef
1df4A	gp41	1wq6A	RUNX1T1	862	Q06455	TCF4	6925	P15884	Yeung et al.	no	interacts with HIV-sim
1f23F	gp41	1t2kC	JUN	3725	P05412	STAT1	6772	P42224	Chertova et al.	no	interacts with HIV-sim		TRANSACTIVATING REGULATORY PROTEIN
1qr8A	gp41	1rw6A	APP	351	P05067	GAPDH	2597	P04406	Saphire et al., Cantin et al.	no	interacts with HIV-sim
1u57A	p2	1h89A	CEBPB	1051	P17676	MAPK1	5594	P28482	Cantin et al.	no	interacts with HIV-sim	matrix, p6, reverse transcriptase, Vif, Tat, Rev, Nef
1ex4A	integrase	1s1nA	NPHP1	4867	O15259	UBQLN4	56893	Q9NRR5	Brass et al.	no	interacts with HIV-sim
1hysA	reverse transcriptase	1jfiC	TBP	6908	P20226	NCOA3	8202	Q9Y6Q9	Yeung et al.	no	interacts with HIV-sim		TRANSACTIVATING REGULATORY PROTEIN
1u57A	p2	2jwaA	ERBB2	2064	P04626	JUP	3728	P14923	Chertova et al.	no	interacts with HIV-sim
1dlbA	gp41	1n69B	PSAP	5660	P07602	BRCA1	672	P38398	Zhou et al.	no	interacts with HIV-sim
1ce0C	gp41	1uklC	SREBF2	6721	Q12772	EP300	2033	Q09472	Konig et al.	no	interacts with HIV-sim	Vpr, Tat	TAT PROTEIN
1l6nA	capsid, matrix	2dkyA	DLC1	10395	Q96QB1	AKT1	207	P31749	Brass et al., Zhou et al.	no	interacts with HIV-sim
2pqzA	protease	1lyaB	CTSD	1509	P07339	FN1	2335	P02751	Chertova et al.	no	interacts with HIV-sim	retropepsin, Envelope surface glycoprotein gp160, precursor, Envelope surface glycoprotein gp120, Envelope transmembrane glycoprotein gp41
1a8o	capsid	1bj5	ALB	213	P02768	APOE	348	P02649	Chertova et al.	no	interacts with HIV-sim	Envelope surface glycoprotein gp120	TRANSACTIVATING REGULATORY PROTEIN
1lweA	reverse transcriptase	1jfiC	TBP	6908	P20226	RELA	5970	Q04206	Brass et al., Konig et al., Zhou et al.	no	interacts with HIV-sim	Tat	TRANSACTIVATING REGULATORY PROTEIN, ANTI-REPRESSION TRANSACTIVATOR PROTEIN, VPU PRECURSOR
1f23E	gp41	2v1yB	PIK3R1	5295	P27986	PTPN6	5777	P29350	Chertova et al.	no	interacts with HIV-sim
2qnpA	protease	1lyaB	CTSD	1509	P07339	CD4	920	P01730	Brass et al., Zhou et al.	yes	interacts with HIV-sim	Vif, Vpu, Envelope surface glycoprotein gp160, precursor, Envelope surface glycoprotein gp120, Envelope transmembrane glycoprotein gp41, Nef	VPU PRECURSOR, TRANSACTIVATING REGULATORY PROTEIN, GLYCOPROTEIN GP120=ENVELOP GLYCOPROTEIN, SOR PROTEIN, ENV PROTEIN, ENVELOPE POLYPROTEIN VARIANT, VPU PROTEIN, ENVELOPE POLYPROTEIN GP160 PRECURSOR, ENVELOPE POLYPROTEIN; NCBI GI: 328423, GAG POLYPROTEIN, PR55GAG, GAG, GAG PROTEIN, NEGATIVE FACTOR, 3'ORF, F-PROTEIN, NEF PROTEIN, GAG-POL POLYPROTEIN, PR160GAG-POL, ART/TRS, ANTI-REPRESSION TRANSACTI…
1n5yA	reverse transcriptase	1wvnA	PCBP1	5093	Q15365	PTBP1	5725	P26599	Chertova et al.	no	interacts with HIV-sim	Tat, Rev	TRANSACTIVATING REGULATORY PROTEIN, ANTI-REPRESSION TRANSACTIVATOR PROTEIN
1s6pA	reverse transcriptase	1qu6A	EIF2AK2	5610	P19525	PTGES3	10728	Q15185	Konig et al.	no	interacts with HIV-sim	Vpr
1qr9A	gp41	1m5iA	APC	324	P25054	CTBP1	1487	Q13363	Yeung et al.	no	interacts with HIV-sim
1ex4A	integrase	1gfc	GRB2	2885	P62993	ANXA2	302	P07355	Chertova et al.	no	interacts with HIV-sim	Pr55(Gag)
1u57A	p2	3brtC	IKBKB	3551	O14920	NCOA3	8202	Q9Y6Q9	Yeung et al.	no	interacts with HIV-sim		TRANSACTIVATING REGULATORY PROTEIN
3bgrA	reverse transcriptase	1jfiC	TBP	6908	P20226	RELA	5970	Q04206	Brass et al., Konig et al., Zhou et al.	no	interacts with HIV-sim	Tat	TRANSACTIVATING REGULATORY PROTEIN, ANTI-REPRESSION TRANSACTIVATOR PROTEIN, VPU PRECURSOR
2cmrA	gp41	1qjaA	YWHAZ	7534	P63104	AKAP13	11214	Q12802	Konig et al.	no	interacts with HIV-sim
1f23B	gp41	1kw2A	GC	2638	P02774	ACTA1	58	P68133	Cantin et al.	no	interacts with HIV-sim	matrix, retropepsin
1k34A	gp41	2h80A	STARD13	90627	Q9Y3M8	TUBA4A	7277	P68366	Chertova et al.	no	interacts with HIV-sim	Tat	ANTI-REPRESSION TRANSACTIVATOR PROTEIN, TRANSACTIVATING REGULATORY PROTEIN
1szt	gp41	1wer	RASA1	5921	P20936	ARHGAP1	392	Q07960	Chertova et al.	no	interacts with HIV-sim
1f23A	gp41	1k04A	PTK2	5747	Q05397	VIL2	7430	P15311	Cantin et al.	no	interacts with HIV-sim	Envelope surface glycoprotein gp120	GAG PROTEIN, NEF
1favA	gp41	2jwaA	ERBB2	2064	P04626	EGFR	1956	P00533	Brass et al.	no	interacts with HIV-sim
3cp1A	gp41	2rmzA	ITGB3	3690	P05106	EPS8	2059	Q12929	Brass et al.	no	interacts with HIV-sim
1ex4A	integrase	1griA	GRB2	2885	P62993	JAK1	3716	P23458	Brass et al., Zhou et al.	no	interacts with HIV-sim
1l6nA	capsid, matrix	1o9kC	RB1	5925	P06400	NCOA6	23054	Q14686	Konig et al.	no	interacts with HIV-sim
1f23A	gp41	2crpA	RGS5	8490	O15539	GNAI2	2771	P04899	Chertova et al.	no	interacts with HIV-sim
1szt	gp41	1wq6A	RUNX1T1	862	Q06455	HDAC1	3065	Q13547	Konig et al.	no	interacts with HIV-sim		TRANSACTIVATING REGULATORY PROTEIN
1hosB	protease	1lyaA	CTSD	1509	P07339	CD4	920	P01730	Brass et al., Zhou et al.	yes	interacts with HIV-sim	Vif, Vpu, Envelope surface glycoprotein gp160, precursor, Envelope surface glycoprotein gp120, Envelope transmembrane glycoprotein gp41, Nef	VPU PRECURSOR, TRANSACTIVATING REGULATORY PROTEIN, GLYCOPROTEIN GP120=ENVELOP GLYCOPROTEIN, SOR PROTEIN, ENV PROTEIN, ENVELOPE POLYPROTEIN VARIANT, VPU PROTEIN, ENVELOPE POLYPROTEIN GP160 PRECURSOR, ENVELOPE POLYPROTEIN; NCBI GI: 328423, GAG POLYPROTEIN, PR55GAG, GAG, GAG PROTEIN, NEGATIVE FACTOR, 3'ORF, F-PROTEIN, NEF PROTEIN, GAG-POL POLYPROTEIN, PR160GAG-POL, ART/TRS, ANTI-REPRESSION TRANSACTI…
1bwbB	protease	1lyaB	CTSD	1509	P07339	CD4	920	P01730	Brass et al., Zhou et al.	yes	interacts with HIV-sim	Vif, Vpu, Envelope surface glycoprotein gp160, precursor, Envelope surface glycoprotein gp120, Envelope transmembrane glycoprotein gp41, Nef	VPU PRECURSOR, TRANSACTIVATING REGULATORY PROTEIN, GLYCOPROTEIN GP120=ENVELOP GLYCOPROTEIN, SOR PROTEIN, ENV PROTEIN, ENVELOPE POLYPROTEIN VARIANT, VPU PROTEIN, ENVELOPE POLYPROTEIN GP160 PRECURSOR, ENVELOPE POLYPROTEIN; NCBI GI: 328423, GAG POLYPROTEIN, PR55GAG, GAG, GAG PROTEIN, NEGATIVE FACTOR, 3'ORF, F-PROTEIN, NEF PROTEIN, GAG-POL POLYPROTEIN, PR160GAG-POL, ART/TRS, ANTI-REPRESSION TRANSACTI…
2pk6B	protease	3braA	BACE1	23621	P56817	PDIA3	2923	P30101	Zhou et al., Chertova et al.	no	interacts with HIV-sim	Envelope surface glycoprotein gp120
1ex4A	integrase	1wyxA	BCAR1	9564	P56945	HSPA5	3309	P11021	Chertova et al.	no	interacts with HIV-sim	Envelope surface glycoprotein gp160, precursor	TRANSACTIVATING REGULATORY PROTEIN, GAG PROTEIN
1qr8A	gp41	1m5iA	APC	324	P25054	CTBP1	1487	Q13363	Yeung et al.	no	interacts with HIV-sim
1f23E	gp41	2a26A	CACYBP	27101	Q9HB71	S100A1	6271	P23297	Zhou et al.	no	interacts with HIV-sim
2zd1A	reverse transcriptase	1qu6A	EIF2AK2	5610	P19525	CDC42	998	P60953	Chertova et al.	no	interacts with HIV-sim	Nef
1ikvA	reverse transcriptase	1tceA	SHC1	6464	P29353	SHCBP1	79801	Q8NEM2	Zhou et al.	no	interacts with HIV-sim
2cmrA	gp41	2br9A	YWHAE	7531	P62258	AKAP13	11214	Q12802	Konig et al.	no	interacts with HIV-sim
1klmA	reverse transcriptase	1jfiC	TBP	6908	P20226	GTF2A1	2957	P52655	Zhou et al.	no	interacts with HIV-sim		TRANSACTIVATING REGULATORY PROTEIN
2cmrA	gp41	1qgrA	KPNB1	3837	Q14974	EDD1	51366	O95071	Zhou et al.	no	interacts with HIV-sim
1hvuJ	reverse transcriptase	2gl6A	CKMT2	1160	P17540	C1orf103	55791	Q5T3J3	Brass et al.	no	interacts with HIV-sim
1f23F	gp41	1jm7A	BRCA1	672	P38398	UBE2L3	7332	P68036	Konig et al.	no	interacts with HIV-sim
2p3cA	protease	3bugA	BACE1	23621	P56817	PDIA3	2923	P30101	Zhou et al., Chertova et al.	no	interacts with HIV-sim	Envelope surface glycoprotein gp120
1f23A	gp41	1nfn	APOE	348	P02649	PLTP	5360	P55058	Chertova et al.	no	interacts with HIV-sim
3cyoA	gp41	2v1yB	PIK3R1	5295	P27986	LCK	3932	P06239	Saphire et al.	no	interacts with HIV-sim	Envelope surface glycoprotein gp160, precursor, Envelope surface glycoprotein gp120, Nef	TRANSACTIVATING REGULATORY PROTEIN, NEGATIVE FACTOR, 3'ORF, F-PROTEIN, NEF PROTEIN
2b4jA	integrase	1mwpA	APP	351	P05067	NCSTN	23385	Q92542	Chertova et al.	no	interacts with HIV-sim
1qr8A	gp41	1wq6A	RUNX1T1	862	Q06455	UBQLN4	56893	Q9NRR5	Brass et al.	no	interacts with HIV-sim
1ytgB	protease	3braA	BACE1	23621	P56817	PDIA3	2923	P30101	Zhou et al., Chertova et al.	no	interacts with HIV-sim	Envelope surface glycoprotein gp120
1l6nA	capsid, matrix	1guxA	RB1	5925	P06400	HMGB1	3146	P09429	Konig et al.	no	interacts with HIV-sim
2fddA	protease	1lyaA	CTSD	1509	P07339	FN1	2335	P02751	Chertova et al.	no	interacts with HIV-sim	retropepsin, Envelope surface glycoprotein gp160, precursor, Envelope surface glycoprotein gp120, Envelope transmembrane glycoprotein gp41
1ce0B	gp41	1jnmB	JUN	3725	P05412	ETS2	2114	P15036	Konig et al.	no	interacts with HIV-sim
2p3dA	protease	2iqgA	BACE1	23621	P56817	NCSTN	23385	Q92542	Chertova et al.	no	interacts with HIV-sim
1ikyA	reverse transcriptase	1qu6A	EIF2AK2	5610	P19525	PTGES3	10728	Q15185	Konig et al.	no	interacts with HIV-sim	Vpr
1qr8A	gp41	1avoB	PSME1	5720	Q06323	VCL	7414	P18206	Chertova et al.	no	interacts with HIV-sim
1favA	gp41	1usdA	VASP	7408	P50552	ERMAP	114625	Q96PL5	Chertova et al.	no	interacts with HIV-sim
1f23A	gp41	1jm7A	BRCA1	672	P38398	RELA	5970	Q04206	Brass et al., Konig et al., Zhou et al.	no	interacts with HIV-sim	Tat	TRANSACTIVATING REGULATORY PROTEIN, ANTI-REPRESSION TRANSACTIVATOR PROTEIN, VPU PRECURSOR
2p3cA	protease	2vijA	BACE1	23621	P56817	PDIA3	2923	P30101	Zhou et al., Chertova et al.	no	interacts with HIV-sim	Envelope surface glycoprotein gp120
1ce0A	gp41	2hacA	CD247	919	P20963	LCK	3932	P06239	Saphire et al.	no	interacts with HIV-sim	Envelope surface glycoprotein gp160, precursor, Envelope surface glycoprotein gp120, Nef	TRANSACTIVATING REGULATORY PROTEIN, NEGATIVE FACTOR, 3'ORF, F-PROTEIN, NEF PROTEIN
1har	reverse transcriptase	2fc9A	NCL	4691	P19338	S100A11	6282	P31949	Chertova et al.	no	interacts with HIV-sim
1dmpB	protease	1lyaB	CTSD	1509	P07339	CD4	920	P01730	Brass et al., Zhou et al.	yes	interacts with HIV-sim	Vif, Vpu, Envelope surface glycoprotein gp160, precursor, Envelope surface glycoprotein gp120, Envelope transmembrane glycoprotein gp41, Nef	VPU PRECURSOR, TRANSACTIVATING REGULATORY PROTEIN, GLYCOPROTEIN GP120=ENVELOP GLYCOPROTEIN, SOR PROTEIN, ENV PROTEIN, ENVELOPE POLYPROTEIN VARIANT, VPU PROTEIN, ENVELOPE POLYPROTEIN GP160 PRECURSOR, ENVELOPE POLYPROTEIN; NCBI GI: 328423, GAG POLYPROTEIN, PR55GAG, GAG, GAG PROTEIN, NEGATIVE FACTOR, 3'ORF, F-PROTEIN, NEF PROTEIN, GAG-POL POLYPROTEIN, PR160GAG-POL, ART/TRS, ANTI-REPRESSION TRANSACTI…
1k34A	gp41	2v1yB	PIK3R1	5295	P27986	CDC42	998	P60953	Chertova et al.	no	interacts with HIV-sim	Nef
1rthA	reverse transcriptase	1jfiC	TBP	6908	P20226	GTF2A1	2957	P52655	Zhou et al.	no	interacts with HIV-sim		TRANSACTIVATING REGULATORY PROTEIN
2cmrA	gp41	1avoL	PSME1	5720	Q06323	VIM	7431	P08670	Chertova et al.	no	interacts with HIV-sim	retropepsin
1qmcB	integrase	1hsq	PLCG1	5335	P19174	GTF2H1	2965	P32780	Zhou et al.	no	interacts with HIV-sim	Tat	TRANSACTIVATING REGULATORY PROTEIN, TAT PROTEIN, TAT
1szt	gp41	1jm7B	BARD1	580	Q99728	POLR2A	5430	P24928	Konig et al.	no	interacts with HIV-sim	Tat	TRANSACTIVATING REGULATORY PROTEIN, TAT PROTEIN, TAT
1k6vA	protease	2qk5A	BACE1	23621	P56817	PDIA3	2923	P30101	Zhou et al., Chertova et al.	no	interacts with HIV-sim	Envelope surface glycoprotein gp120
1rtdC	reverse transcriptase	1j4wA	FUBP1	8880	Q96AE4	GTF2H1	2965	P32780	Zhou et al.	no	interacts with HIV-sim	Tat	TRANSACTIVATING REGULATORY PROTEIN, TAT PROTEIN, TAT
2bpvB	protease	1lyaB	CTSD	1509	P07339	FN1	2335	P02751	Chertova et al.	no	interacts with HIV-sim	retropepsin, Envelope surface glycoprotein gp160, precursor, Envelope surface glycoprotein gp120, Envelope transmembrane glycoprotein gp41
2cmrA	gp41	1qjaA	YWHAZ	7534	P63104	TLK2	11011	Q86UE8	Zhou et al.	no	interacts with HIV-sim
1f23B	gp41	1yhnB	RILP	83547	Q96NA2	RAB7A	7879	P51149	Chertova et al.	no	interacts with HIV-sim
2cmrA	gp41	1avoL	PSME1	5720	Q06323	VCL	7414	P18206	Chertova et al.	no	interacts with HIV-sim
1c1cA	reverse transcriptase	1qu6A	EIF2AK2	5610	P19525	CDC42	998	P60953	Chertova et al.	no	interacts with HIV-sim	Nef
1bl3A	integrase	1mwpA	APP	351	P05067	CHRNA7	1139	P36544	Konig et al.	no	interacts with HIV-sim
1f23A	gp41	1wdzA	BAIAP2	10458	Q9UQB8	RAC1	5879	P63000	Chertova et al.	no	interacts with HIV-sim	Nef	NEGATIVE FACTOR, 3'ORF, F-PROTEIN, NEF PROTEIN
1c1cA	reverse transcriptase	1mb8A	PLEC1	5339	Q15149	VIM	7431	P08670	Chertova et al.	yes	interacts with HIV-sim	retropepsin
2fgvA	protease	3braA	BACE1	23621	P56817	PDIA3	2923	P30101	Zhou et al., Chertova et al.	no	interacts with HIV-sim	Envelope surface glycoprotein gp120
1s6qA	reverse transcriptase	1yjrA	ATP7A	538	Q04656	ATOX1	475	O00244	Zhou et al.	no	interacts with HIV-sim
1k34A	gp41	1lotA	GC	2638	P02774	ACTA2	59	P62736	Chertova et al.	no	interacts with HIV-sim	matrix, retropepsin
1ihvA	integrase	1w1fA	LYN	4067	P07948	PTPRC	5788	P08575	Chertova et al.	no	interacts with HIV-sim	Envelope surface glycoprotein gp120
1favA	gp41	1x8yA	LMNA	4000	P02545	FLNA	2316	P21333	Chertova et al.	no	interacts with HIV-sim	retropepsin
1ce0A	gp41	3brtC	IKBKB	3551	O14920	FOXO3A	2309	O43524	Yeung et al.	no	interacts with HIV-sim
1aidA	protease	1lyaB	CTSD	1509	P07339	CD4	920	P01730	Brass et al., Zhou et al.	yes	interacts with HIV-sim	Vif, Vpu, Envelope surface glycoprotein gp160, precursor, Envelope surface glycoprotein gp120, Envelope transmembrane glycoprotein gp41, Nef	VPU PRECURSOR, TRANSACTIVATING REGULATORY PROTEIN, GLYCOPROTEIN GP120=ENVELOP GLYCOPROTEIN, SOR PROTEIN, ENV PROTEIN, ENVELOPE POLYPROTEIN VARIANT, VPU PROTEIN, ENVELOPE POLYPROTEIN GP160 PRECURSOR, ENVELOPE POLYPROTEIN; NCBI GI: 328423, GAG POLYPROTEIN, PR55GAG, GAG, GAG PROTEIN, NEGATIVE FACTOR, 3'ORF, F-PROTEIN, NEF PROTEIN, GAG-POL POLYPROTEIN, PR160GAG-POL, ART/TRS, ANTI-REPRESSION TRANSACTI…
1j5oA	reverse transcriptase	1qu6A	EIF2AK2	5610	P19525	MAP3K7IP2	23118	Q9NYJ8	Yeung et al.	no	interacts with HIV-sim
1fkpA	reverse transcriptase	1mb8A	PLEC1	5339	Q15149	VIM	7431	P08670	Chertova et al.	yes	interacts with HIV-sim	retropepsin
1ex4A	integrase	2dbkA	CRKL	1399	P46109	RICS	9743	-	Brass et al.	no	interacts with HIV-sim
2cmrA	gp41	1dg3A	GBP1	2633	P32455	FNTA	2339	P49354	Brass et al.	no	interacts with HIV-sim
1favA	gp41	2jwaA	ERBB2	2064	P04626	CD82	3732	P27701	Chertova et al.	no	interacts with HIV-sim
1szt	gp41	1rw6A	APP	351	P05067	CHRNA7	1139	P36544	Konig et al.	no	interacts with HIV-sim
2bpvA	protease	2yujA	UFD1L	7353	Q92890	VCP	7415	P55072	Chertova et al.	no	interacts with HIV-sim
1ce0B	gp41	3cl3D	IKBKG	8517	Q9Y6K9	TNFAIP3	7128	P21580	Chertova et al.	no	interacts with HIV-sim
1ex4A	integrase	1griB	GRB2	2885	P62993	EGFR	1956	P00533	Brass et al.	no	interacts with HIV-sim
2cmrA	gp41	1ib1D	YWHAZ	7534	P63104	CRTC2	200186	-	Brass et al.	no	interacts with HIV-sim
2b7zA	protease	2qmfA	BACE1	23621	P56817	PDIA3	2923	P30101	Zhou et al., Chertova et al.	no	interacts with HIV-sim	Envelope surface glycoprotein gp120
1n6qA	reverse transcriptase	1khmA	HNRPK	3190	P61978	KHDRBS1	10657	Q07666	Konig et al.	no	interacts with HIV-sim	Rev	ANTI-REPRESSION TRANSACTIVATOR PROTEIN
1hvlA	protease	1lyaA	CTSD	1509	P07339	CD4	920	P01730	Brass et al., Zhou et al.	yes	interacts with HIV-sim	Vif, Vpu, Envelope surface glycoprotein gp160, precursor, Envelope surface glycoprotein gp120, Envelope transmembrane glycoprotein gp41, Nef	VPU PRECURSOR, TRANSACTIVATING REGULATORY PROTEIN, GLYCOPROTEIN GP120=ENVELOP GLYCOPROTEIN, SOR PROTEIN, ENV PROTEIN, ENVELOPE POLYPROTEIN VARIANT, VPU PROTEIN, ENVELOPE POLYPROTEIN GP160 PRECURSOR, ENVELOPE POLYPROTEIN; NCBI GI: 328423, GAG POLYPROTEIN, PR55GAG, GAG, GAG PROTEIN, NEGATIVE FACTOR, 3'ORF, F-PROTEIN, NEF PROTEIN, GAG-POL POLYPROTEIN, PR160GAG-POL, ART/TRS, ANTI-REPRESSION TRANSACTI…
1f23B	gp41	1kw2A	GC	2638	P02774	C1orf103	55791	Q5T3J3	Brass et al.	no	interacts with HIV-sim
1c0uA	reverse transcriptase	1qu6A	EIF2AK2	5610	P19525	MAP3K7IP2	23118	Q9NYJ8	Yeung et al.	no	interacts with HIV-sim
1f23E	gp41	2a7oA	SETD2	29072	Q9BYW2	SETD2	29072	Q9BYW2	Chertova et al.	no	interacts with HIV-sim
1hpzA	reverse transcriptase	1jfiC	TBP	6908	P20226	SUB1	10923	P53999	Konig et al.	no	interacts with HIV-sim	Tat	TAT PROTEIN, TRANSACTIVATING REGULATORY PROTEIN
1u57A	p2	1fosE	FOS	2353	P01100	MAPK1	5594	P28482	Cantin et al.	no	interacts with HIV-sim	matrix, p6, reverse transcriptase, Vif, Tat, Rev, Nef
1rpiA	protease	1tqfA	BACE1	23621	P56817	PDIA3	2923	P30101	Zhou et al., Chertova et al.	no	interacts with HIV-sim	Envelope surface glycoprotein gp120
1wjbA	integrase	1pog	POU2F1	5451	P14859	AES	166	Q08117	Konig et al.	no	interacts with HIV-sim
1hpsB	protease	1lyaB	CTSD	1509	P07339	FN1	2335	P02751	Chertova et al.	no	interacts with HIV-sim	retropepsin, Envelope surface glycoprotein gp160, precursor, Envelope surface glycoprotein gp120, Envelope transmembrane glycoprotein gp41
1f23A	gp41	1syqA	VCL	7414	P18206	VCL			Chertova et al.	no	is HIV-sim
1ikvA	reverse transcriptase	1tceA	SHC1	6464	P29353	LCK	3932	P06239	Saphire et al.	no	interacts with HIV-sim	Envelope surface glycoprotein gp160, precursor, Envelope surface glycoprotein gp120, Nef	TRANSACTIVATING REGULATORY PROTEIN, NEGATIVE FACTOR, 3'ORF, F-PROTEIN, NEF PROTEIN
2p3aA	protease	2f3eA	BACE1	23621	P56817	NCSTN	23385	Q92542	Chertova et al.	no	interacts with HIV-sim
1meuB	protease	1lyaB	CTSD	1509	P07339	FN1	2335	P02751	Chertova et al.	no	interacts with HIV-sim	retropepsin, Envelope surface glycoprotein gp160, precursor, Envelope surface glycoprotein gp120, Envelope transmembrane glycoprotein gp41
1qr9A	gp41	1urfA	PKN1	5585	Q16512	CD44	960	P16070	Chertova et al.	no	interacts with HIV-sim
1qmcB	integrase	2jw4A	NCK1	4690	P16333	KHDRBS1	10657	Q07666	Konig et al.	no	interacts with HIV-sim	Rev	ANTI-REPRESSION TRANSACTIVATOR PROTEIN
3cp1A	gp41	1wq6A	RUNX1T1	862	Q06455	TCF4	6925	P15884	Yeung et al.	no	interacts with HIV-sim
1j5oA	reverse transcriptase	1tceA	SHC1	6464	P29353	EGFR	1956	P00533	Brass et al.	no	interacts with HIV-sim
1t03A	reverse transcriptase	1jfiC	TBP	6908	P20226	GTF2A1	2957	P52655	Zhou et al.	no	interacts with HIV-sim		TRANSACTIVATING REGULATORY PROTEIN
1hvlB	protease	2yujA	UFD1L	7353	Q92890	VCP	7415	P55072	Chertova et al.	no	interacts with HIV-sim
1f23C	gp41	1nhlA	SNAP23	8773	O00161	STXBP2	6813	Q15833	Yeung et al.	no	interacts with HIV-sim
1u57A	p2	1fosH	JUN	3725	P05412	RELA	5970	Q04206	Brass et al., Konig et al., Zhou et al.	no	interacts with HIV-sim	Tat	TRANSACTIVATING REGULATORY PROTEIN, ANTI-REPRESSION TRANSACTIVATOR PROTEIN, VPU PRECURSOR
1f23A	gp41	1h6gA	CTNNA1	1495	P35221	SPTAN1	6709	Q13813	Brass et al.	no	interacts with HIV-sim	retropepsin
3hvtA	reverse transcriptase	1qu6A	EIF2AK2	5610	P19525	MAP3K7	6885	O43318	Zhou et al.	no	interacts with HIV-sim
1l6nA	capsid, matrix	1ad6	RB1	5925	P06400	BRCA1	672	P38398	Zhou et al.	no	interacts with HIV-sim
1rtiB	reverse transcriptase	1j4wA	FUBP1	8880	Q96AE4	GTF2H1	2965	P32780	Zhou et al.	no	interacts with HIV-sim	Tat	TRANSACTIVATING REGULATORY PROTEIN, TAT PROTEIN, TAT
1a8o	capsid	2bx8B	ALB	213	Q5D0D7	ALB			Chertova et al.	no	is HIV-sim	Envelope surface glycoprotein gp120, Envelope transmembrane glycoprotein gp41	TRANSACTIVATING REGULATORY PROTEIN
1bqnA	reverse transcriptase	2qt7B	PTPRN	5798	Q16849	PPIA	5478	P62937	Chertova et al., Saphire et al., Cantin et al.	yes	interacts with HIV-sim	Pr55(Gag), matrix, capsid, Vif, Nef	GAG PROTEIN, P26, P17, P24GAG, SOR PROTEIN, GAG-POL POLYPROTEIN, GAG POLYPROTEIN, ENVELOPE POLYPROTEIN GP160 PRECURSOR, ENVELOPE POLYPROTEIN; NCBI GI: 328423, PR55GAG, GAG, PR160GAG-POL, ART/TRS, ANTI-REPRESSION TRANSACTIVATOR PROTEIN, REV PROTEIN, VIRION INFECTIVITY FACTOR, VIF, R ORF PROTEIN, VPR PROTEIN, VPU PROTEIN, U ORF PROTEIN, VPU PRECURSOR
2qi1B	protease	2qk5A	BACE1	23621	P56817	NCSTN	23385	Q92542	Chertova et al.	no	interacts with HIV-sim
1tkxB	reverse transcriptase	1mb8A	PLEC1	5339	Q15149	MSN	4478	P26038	Yeung et al., Chertova et al., Cantin et al.	no	interacts with HIV-sim	Envelope surface glycoprotein gp120	GAG PROTEIN
1f23A	gp41	1f5nA	GBP1	2633	P32455	FNTA	2339	P49354	Brass et al.	no	interacts with HIV-sim
2cmrA	gp41	1ib1A	YWHAZ	7534	P63104	TNFAIP3	7128	P21580	Chertova et al.	no	interacts with HIV-sim
1proB	protease	1lyaA	CTSD	1509	P07339	FN1	2335	P02751	Chertova et al.	no	interacts with HIV-sim	retropepsin, Envelope surface glycoprotein gp160, precursor, Envelope surface glycoprotein gp120, Envelope transmembrane glycoprotein gp41
1i5xA	gp41	1hynQ	SLC4A1	6521	P02730	EPB41	2035	P11171	Yeung et al.	no	interacts with HIV-sim
1ex4A	integrase	1x69A	CTTN	2017	Q14247	DNM2	1785	P50570	Konig et al.	no	interacts with HIV-sim
1aidB	protease	3braA	BACE1	23621	P56817	NCSTN	23385	Q92542	Chertova et al.	no	interacts with HIV-sim
1f23A	gp41	1i49A	ARFIP2	23647	P53365	ARF1	375	P84077	Brass et al., Chertova et al.	no	interacts with HIV-sim	Nef	NEGATIVE FACTOR, 3'ORF, F-PROTEIN, NEF PROTEIN
1dtqA	reverse transcriptase	1qu6A	EIF2AK2	5610	P19525	MAP3K7IP2	23118	Q9NYJ8	Yeung et al.	no	interacts with HIV-sim
2zd1A	reverse transcriptase	1j4wA	FUBP1	8880	Q96AE4	VIM	7431	P08670	Chertova et al.	no	interacts with HIV-sim	retropepsin
1hteB	protease	1lyaB	CTSD	1509	P07339	CD4	920	P01730	Brass et al., Zhou et al.	yes	interacts with HIV-sim	Vif, Vpu, Envelope surface glycoprotein gp160, precursor, Envelope surface glycoprotein gp120, Envelope transmembrane glycoprotein gp41, Nef	VPU PRECURSOR, TRANSACTIVATING REGULATORY PROTEIN, GLYCOPROTEIN GP120=ENVELOP GLYCOPROTEIN, SOR PROTEIN, ENV PROTEIN, ENVELOPE POLYPROTEIN VARIANT, VPU PROTEIN, ENVELOPE POLYPROTEIN GP160 PRECURSOR, ENVELOPE POLYPROTEIN; NCBI GI: 328423, GAG POLYPROTEIN, PR55GAG, GAG, GAG PROTEIN, NEGATIVE FACTOR, 3'ORF, F-PROTEIN, NEF PROTEIN, GAG-POL POLYPROTEIN, PR160GAG-POL, ART/TRS, ANTI-REPRESSION TRANSACTI…
1hvuD	reverse transcriptase	1jfiC	TBP	6908	P20226	SUB1	10923	P53999	Konig et al.	no	interacts with HIV-sim	Tat	TAT PROTEIN, TRANSACTIVATING REGULATORY PROTEIN
2r5pA	protease	2viyA	BACE1	23621	P56817	PDIA3	2923	P30101	Zhou et al., Chertova et al.	no	interacts with HIV-sim	Envelope surface glycoprotein gp120
1f23A	gp41	1fosE	FOS	2353	P01100	MAPK1	5594	P28482	Cantin et al.	no	interacts with HIV-sim	matrix, p6, reverse transcriptase, Vif, Tat, Rev, Nef
2fxdA	protease	1tzsA	CTSE	1510	P14091	BAT3	7917	P46379	Zhou et al.	no	interacts with HIV-sim
8hvpB	protease	3braA	BACE1	23621	P56817	PDIA3	2923	P30101	Zhou et al., Chertova et al.	no	interacts with HIV-sim	Envelope surface glycoprotein gp120
1ce0A	gp41	3brtC	IKBKB	3551	O14920	AKT1	207	P31749	Brass et al., Zhou et al.	no	interacts with HIV-sim
1l6nA	capsid, matrix	1o9kG	RB1	5925	P06400	PURA	5813	Q00577	Brass et al., Chertova et al.	no	interacts with HIV-sim	Tat	TRANSACTIVATING REGULATORY PROTEIN
1u57A	p2	1uklC	SREBF2	6721	Q12772	KPNB1	3837	Q14974	Konig et al., Chertova et al.	no	interacts with HIV-sim	integrase, Tat, Rev	GAG PROTEIN, ANTI-REPRESSION TRANSACTIVATOR PROTEIN, TRANSACTIVATING REGULATORY PROTEIN, ART/TRS, REV PROTEIN
1i5yA	gp41	1hciA	ACTN2	88	P35609	TTN	7273	Q8WZ42	Chertova et al.	no	interacts with HIV-sim
1ce0B	gp41	1a93A	MYC	4609	P01106	CCNT1	904	O60563	Brass et al.	no	interacts with HIV-sim	Vpr, Tat	TRANSACTIVATING REGULATORY PROTEIN, TAT PROTEIN, TAT
1har	reverse transcriptase	2qndB	FMR1	2332	Q06787	CYFIP1	23191	Q7L576	Chertova et al.	no	interacts with HIV-sim
1wjbA	integrase	2djnA	DLX5	1749	P56178	SPEN	23013	Q96T58	Konig et al.	no	interacts with HIV-sim
1hvlA	protease	2yujA	UFD1L	7353	Q92890	VCP	7415	P55072	Chertova et al.	no	interacts with HIV-sim
3cp1A	gp41	1gk7A	VIM	7431	P08670	C1orf103	55791	Q5T3J3	Brass et al.	no	interacts with HIV-sim
1df4A	gp41	1fzaA	FGA	2243	P02671	F2	2147	P00734	Zhou et al.	yes	interacts with HIV-sim	Envelope surface glycoprotein gp120
1f23D	gp41	1fosE	FOS	2353	P01100	STAT1	6772	P42224	Chertova et al.	no	interacts with HIV-sim		TRANSACTIVATING REGULATORY PROTEIN
1df5A	gp41	2v1yB	PIK3R1	5295	P27986	CD4	920	P01730	Brass et al., Zhou et al.	yes	interacts with HIV-sim	Vif, Vpu, Envelope surface glycoprotein gp160, precursor, Envelope surface glycoprotein gp120, Envelope transmembrane glycoprotein gp41, Nef	VPU PRECURSOR, TRANSACTIVATING REGULATORY PROTEIN, GLYCOPROTEIN GP120=ENVELOP GLYCOPROTEIN, SOR PROTEIN, ENV PROTEIN, ENVELOPE POLYPROTEIN VARIANT, VPU PROTEIN, ENVELOPE POLYPROTEIN GP160 PRECURSOR, ENVELOPE POLYPROTEIN; NCBI GI: 328423, GAG POLYPROTEIN, PR55GAG, GAG, GAG PROTEIN, NEGATIVE FACTOR, 3'ORF, F-PROTEIN, NEF PROTEIN, GAG-POL POLYPROTEIN, PR160GAG-POL, ART/TRS, ANTI-REPRESSION TRANSACTI…
2cmrA	gp41	1qjbA	YWHAZ	7534	P63104	FOXO3A	2309	O43524	Yeung et al.	no	interacts with HIV-sim
1dlbA	gp41	3brtD	IKBKG	8517	Q9Y6K9	TNFAIP3	7128	P21580	Chertova et al.	no	interacts with HIV-sim
1df4A	gp41	1wer	RASA1	5921	P20936	CAV2	858	P51636	Brass et al.	no	interacts with HIV-sim
1favA	gp41	1o8tA	APOC2	344	P02655	LPL	4023	P06858	Brass et al.	no	interacts with HIV-sim
1b6pA	protease	3braA	BACE1	23621	P56817	PDIA3	2923	P30101	Zhou et al., Chertova et al.	no	interacts with HIV-sim	Envelope surface glycoprotein gp120
2cmrA	gp41	1qjaB	YWHAZ	7534	P63104	TLK2	11011	Q86UE8	Zhou et al.	no	interacts with HIV-sim
2cmrA	gp41	2z6eC	DAAM1	23002	Q9Y4D1	RHOA	387	P61586	Chertova et al.	no	interacts with HIV-sim
1df5A	gp41	2a01A	APOA1	335	P02647	GPLD1	2822	P80108	Yeung et al.	no	interacts with HIV-sim
1u57A	p2	1x8yA	LMNA	4000	P02545	EGF	1950	P01133	Brass et al.	no	interacts with HIV-sim	Tat	TRANSACTIVATING REGULATORY PROTEIN
1ce0B	gp41	1debA	APC	324	P25054	IQGAP1	8826	P46940	Chertova et al.	no	interacts with HIV-sim
1ex4A	integrase	5hck	HCK	3055	P08631	BCR	613	P11274	Zhou et al.	no	interacts with HIV-sim
1f23A	gp41	2bq0B	YWHAB	7529	P31946	SLC4A7	9497	Q9Y6M7	Zhou et al.	no	interacts with HIV-sim
3cp1A	gp41	3brtD	IKBKG	8517	Q9Y6K9	TNFAIP3	7128	P21580	Chertova et al.	no	interacts with HIV-sim
1qr8A	gp41	1avoA	PSME1	5720	Q06323	PSME1	5720	Q06323	Chertova et al.	no	interacts with HIV-sim	integrase, Vif, Tat	TRANSACTIVATING REGULATORY PROTEIN, SOR PROTEIN
1l6nA	capsid, matrix	1ad6	RB1	5925	P06400	PURA	5813	Q00577	Brass et al., Chertova et al.	no	interacts with HIV-sim	Tat	TRANSACTIVATING REGULATORY PROTEIN
4hvpB	protease	3braA	BACE1	23621	P56817	PDIA3	2923	P30101	Zhou et al., Chertova et al.	no	interacts with HIV-sim	Envelope surface glycoprotein gp120
1wjbA	integrase	2da7A	ZEB2	9839	O60315	CTBP1	1487	Q13363	Yeung et al.	no	interacts with HIV-sim
1u57A	p2	1fosH	JUN	3725	P05412	ETS2	2114	P15036	Konig et al.	no	interacts with HIV-sim
1f23C	gp41	1wlxA	ACTN4	81	O43707	ITGB1	3688	P05556	Chertova et al.	no	interacts with HIV-sim	Tat
2nxzA	gp120	1ywhM	PLAUR	5329	Q03405	EEF1A1	1915	P68104	Saphire et al.	no	interacts with HIV-sim	matrix, integrase, Tat	TRANSACTIVATING REGULATORY PROTEIN, GAG PROTEIN, GAG POLYPROTEIN
1k34A	gp41	1jm7A	BRCA1	672	P38398	POLR2K	5440	P53803	Zhou et al.	no	interacts with HIV-sim		TRANSACTIVATING REGULATORY PROTEIN, TAT PROTEIN, TAT
1qr9A	gp41	1avoB	PSME1	5720	Q06323	VCL	7414	P18206	Chertova et al.	no	interacts with HIV-sim
1qr8A	gp41	2v1yB	PIK3R1	5295	P27986	CD4	920	P01730	Brass et al., Zhou et al.	no	interacts with HIV-sim	Vif, Vpu, Envelope surface glycoprotein gp160, precursor, Envelope surface glycoprotein gp120, Envelope transmembrane glycoprotein gp41, Nef	VPU PRECURSOR, TRANSACTIVATING REGULATORY PROTEIN, GLYCOPROTEIN GP120=ENVELOP GLYCOPROTEIN, SOR PROTEIN, ENV PROTEIN, ENVELOPE POLYPROTEIN VARIANT, VPU PROTEIN, ENVELOPE POLYPROTEIN GP160 PRECURSOR, ENVELOPE POLYPROTEIN; NCBI GI: 328423, GAG POLYPROTEIN, PR55GAG, GAG, GAG PROTEIN, NEGATIVE FACTOR, 3'ORF, F-PROTEIN, NEF PROTEIN, GAG-POL POLYPROTEIN, PR160GAG-POL, ART/TRS, ANTI-REPRESSION TRANSACTI…
1qr9A	gp41	2v1yB	PIK3R1	5295	P27986	CENTG1	116986	Q99490	Brass et al.	no	interacts with HIV-sim
1u57A	p2	1wq6A	RUNX1T1	862	Q06455	HSP90AA1	3320	P07900	Chertova et al.	no	interacts with HIV-sim		TRANSACTIVATING REGULATORY PROTEIN
1f23C	gp41	1hynQ	SLC4A1	6521	P02730	SLC4A1	6521	P02730	Yeung et al.	no	interacts with HIV-sim
1fkoA	reverse transcriptase	1aoa	PLS3	5358	P13797	ATXN2	6311	Q99700	Konig et al.	no	interacts with HIV-sim
2bpwA	protease	1lyaA	CTSD	1509	P07339	CD4	920	P01730	Brass et al., Zhou et al.	yes	interacts with HIV-sim	Vif, Vpu, Envelope surface glycoprotein gp160, precursor, Envelope surface glycoprotein gp120, Envelope transmembrane glycoprotein gp41, Nef	VPU PRECURSOR, TRANSACTIVATING REGULATORY PROTEIN, GLYCOPROTEIN GP120=ENVELOP GLYCOPROTEIN, SOR PROTEIN, ENV PROTEIN, ENVELOPE POLYPROTEIN VARIANT, VPU PROTEIN, ENVELOPE POLYPROTEIN GP160 PRECURSOR, ENVELOPE POLYPROTEIN; NCBI GI: 328423, GAG POLYPROTEIN, PR55GAG, GAG, GAG PROTEIN, NEGATIVE FACTOR, 3'ORF, F-PROTEIN, NEF PROTEIN, GAG-POL POLYPROTEIN, PR160GAG-POL, ART/TRS, ANTI-REPRESSION TRANSACTI…
1k34A	gp41	1rw6A	APP	351	P05067	BCAP31	10134	P51572	Chertova et al.	no	interacts with HIV-sim
1ex4A	integrase	2dilA	PSTPIP1	9051	O43586	CD2	914	P06729	Chertova et al.	no	interacts with HIV-sim	capsid, Envelope surface glycoprotein gp120	GAG PROTEIN
1l6nA	capsid, matrix	1p32A	C1QBP	708	Q07021	TOP3B	8940	O95985	Konig et al.	no	interacts with HIV-sim
1rtiB	reverse transcriptase	2gl6A	CKMT2	1160	P17540	C1orf103	55791	Q5T3J3	Brass et al.	no	interacts with HIV-sim
1hvuD	reverse transcriptase	1j4wA	FUBP1	8880	Q96AE4	VIM	7431	P08670	Chertova et al.	no	interacts with HIV-sim	retropepsin
1a8kB	protease	3braA	BACE1	23621	P56817	PDIA3	2923	P30101	Zhou et al., Chertova et al.	no	interacts with HIV-sim	Envelope surface glycoprotein gp120
1gnoA	protease	1lyaB	CTSD	1509	P07339	FN1	2335	P02751	Chertova et al.	no	interacts with HIV-sim	retropepsin, Envelope surface glycoprotein gp160, precursor, Envelope surface glycoprotein gp120, Envelope transmembrane glycoprotein gp41
1f23F	gp41	2crpA	RGS5	8490	O15539	GNAI2	2771	P04899	Chertova et al.	no	interacts with HIV-sim
2cmrA	gp41	1rw2A	XRCC5	7520	P13010	NCOA6	23054	Q14686	Konig et al.	no	interacts with HIV-sim
1ihvA	integrase	2dmoA	NCF2	4688	P19878	RAC1	5879	P63000	Chertova et al.	no	interacts with HIV-sim	Nef	NEGATIVE FACTOR, 3'ORF, F-PROTEIN, NEF PROTEIN
1hquA	reverse transcriptase	1ft8E	NXF1	10482	Q9UBU9	NUP153	9972	P49790	Brass et al., Konig et al.	yes	interacts with HIV-sim	Rev	GAG POLYPROTEIN, PR55GAG, GAG, GAG PROTEIN, GAG-POL POLYPROTEIN, PR160GAG-POL, ART/TRS, ANTI-REPRESSION TRANSACTIVATOR PROTEIN, REV PROTEIN, SOR PROTEIN, VIRION INFECTIVITY FACTOR, VIF, R ORF PROTEIN, VPR PROTEIN, VPU PROTEIN, U ORF PROTEIN, VPU PRECURSOR
1a8gB	protease	2yujA	UFD1L	7353	Q92890	VCP	7415	P55072	Chertova et al.	no	interacts with HIV-sim
1qbrA	protease	2ikoA	REN	5972	P00797	ATP6AP2	10159	O75787	Chertova et al.	no	interacts with HIV-sim
1ex4A	integrase	1hsq	PLCG1	5335	P19174	RICS	9743	-	Brass et al.	no	interacts with HIV-sim
1u57A	p2	1jnmB	JUN	3725	P05412	VDR	7421	P11473	Zhou et al.	no	interacts with HIV-sim
1k34A	gp41	2yynB	TRIM24	8805	O15164	VDR	7421	P11473	Zhou et al.	no	interacts with HIV-sim
1fkoA	reverse transcriptase	1jfiC	TBP	6908	P20226	RELA	5970	Q04206	Brass et al., Konig et al., Zhou et al.	no	interacts with HIV-sim	Tat	TRANSACTIVATING REGULATORY PROTEIN, ANTI-REPRESSION TRANSACTIVATOR PROTEIN, VPU PRECURSOR
1dtqB	reverse transcriptase	1t3nA	POLI	11201	Q9UNA4	DAZAP2	9802	Q15038	Konig et al.	no	interacts with HIV-sim
2p3cA	protease	1xn2D	BACE1	23621	P56817	PDIA3	2923	P30101	Zhou et al., Chertova et al.	no	interacts with HIV-sim	Envelope surface glycoprotein gp120
1k34A	gp41	2v1yB	PIK3R1	5295	P27986	CENTG1	116986	Q99490	Brass et al.	no	interacts with HIV-sim
1ce0C	gp41	1gk7A	VIM	7431	P08670	PLEC1	5339	Q15149	Chertova et al.	no	interacts with HIV-sim
1ikxA	reverse transcriptase	2gl6A	CKMT2	1160	P17540	C1orf103	55791	Q5T3J3	Brass et al.	no	interacts with HIV-sim
3cyoA	gp41	1gk7A	VIM	7431	P08670	PLEC1	5339	Q15149	Chertova et al.	no	interacts with HIV-sim
1qs4B	integrase	1mwpA	APP	351	P05067	GAPDH	2597	P04406	Saphire et al., Cantin et al.	no	interacts with HIV-sim
1f23C	gp41	2v1yB	PIK3R1	5295	P27986	AKT1	207	P31749	Brass et al., Zhou et al.	no	interacts with HIV-sim
1u57A	p2	1gk7A	VIM	7431	P08670	C1orf103	55791	Q5T3J3	Brass et al.	no	interacts with HIV-sim
1ce0A	gp41	2azeB	E2F1	1869	Q01094	PURA	5813	Q00577	Brass et al., Chertova et al.	no	interacts with HIV-sim	Tat	TRANSACTIVATING REGULATORY PROTEIN
2cmrA	gp41	2c1nA	YWHAZ	7534	P63104	TNFAIP3	7128	P21580	Chertova et al.	no	interacts with HIV-sim
2cmrA	gp41	1qjaB	YWHAZ	7534	P63104	VIM	7431	P08670	Chertova et al.	no	interacts with HIV-sim	retropepsin
4hvpB	protease	1lyaA	CTSD	1509	P07339	FN1	2335	P02751	Chertova et al.	no	interacts with HIV-sim	retropepsin, Envelope surface glycoprotein gp160, precursor, Envelope surface glycoprotein gp120, Envelope transmembrane glycoprotein gp41
1rt3A	reverse transcriptase	2ropA	ATP7B	540	P35670	ATOX1	475	O00244	Zhou et al.	no	interacts with HIV-sim
1hysA	reverse transcriptase	2ropA	ATP7B	540	P35670	ATOX1	475	O00244	Zhou et al.	no	interacts with HIV-sim
1f23D	gp41	2z0vA	SH3GL3	6457	Q99963	PDCD6IP	10015	Q8WUM4	Chertova et al., Cantin et al.	no	interacts with HIV-sim	Pr55(Gag), p6, Nef	GAG POLYPROTEIN, PR55GAG
2qi3A	protease	1lyaA	CTSD	1509	P07339	FN1	2335	P02751	Chertova et al.	no	interacts with HIV-sim	retropepsin, Envelope surface glycoprotein gp160, precursor, Envelope surface glycoprotein gp120, Envelope transmembrane glycoprotein gp41
1bdrB	protease	1lyaB	CTSD	1509	P07339	CD4	920	P01730	Brass et al., Zhou et al.	yes	interacts with HIV-sim	Vif, Vpu, Envelope surface glycoprotein gp160, precursor, Envelope surface glycoprotein gp120, Envelope transmembrane glycoprotein gp41, Nef	VPU PRECURSOR, TRANSACTIVATING REGULATORY PROTEIN, GLYCOPROTEIN GP120=ENVELOP GLYCOPROTEIN, SOR PROTEIN, ENV PROTEIN, ENVELOPE POLYPROTEIN VARIANT, VPU PROTEIN, ENVELOPE POLYPROTEIN GP160 PRECURSOR, ENVELOPE POLYPROTEIN; NCBI GI: 328423, GAG POLYPROTEIN, PR55GAG, GAG, GAG PROTEIN, NEGATIVE FACTOR, 3'ORF, F-PROTEIN, NEF PROTEIN, GAG-POL POLYPROTEIN, PR160GAG-POL, ART/TRS, ANTI-REPRESSION TRANSACTI…
1u57A	p2	1nkpA	MYC	4609	P01106	CCNT1	904	O60563	Brass et al.	no	interacts with HIV-sim	Vpr, Tat	TRANSACTIVATING REGULATORY PROTEIN, TAT PROTEIN, TAT
1f23D	gp41	1jocA	EEA1	8411	Q15075	RAB5A	5868	P20339	Chertova et al.	no	interacts with HIV-sim
1f23A	gp41	1rw6A	APP	351	P05067	GSN	2934	P06396	Chertova et al.	no	interacts with HIV-sim
1ihvB	integrase	2jw4A	NCK1	4690	P16333	RAC1	5879	P63000	Chertova et al.	no	interacts with HIV-sim	Nef	NEGATIVE FACTOR, 3'ORF, F-PROTEIN, NEF PROTEIN
1hxwA	protease	1lyaB	CTSD	1509	P07339	CD4	920	P01730	Brass et al., Zhou et al.	yes	interacts with HIV-sim	Vif, Vpu, Envelope surface glycoprotein gp160, precursor, Envelope surface glycoprotein gp120, Envelope transmembrane glycoprotein gp41, Nef	VPU PRECURSOR, TRANSACTIVATING REGULATORY PROTEIN, GLYCOPROTEIN GP120=ENVELOP GLYCOPROTEIN, SOR PROTEIN, ENV PROTEIN, ENVELOPE POLYPROTEIN VARIANT, VPU PROTEIN, ENVELOPE POLYPROTEIN GP160 PRECURSOR, ENVELOPE POLYPROTEIN; NCBI GI: 328423, GAG POLYPROTEIN, PR55GAG, GAG, GAG PROTEIN, NEGATIVE FACTOR, 3'ORF, F-PROTEIN, NEF PROTEIN, GAG-POL POLYPROTEIN, PR160GAG-POL, ART/TRS, ANTI-REPRESSION TRANSACTI…
1qmcB	integrase	2jw4A	NCK1	4690	P16333	PKN2	5586	Q16513	Zhou et al.	no	interacts with HIV-sim
1ex4A	integrase	1wyxA	BCAR1	9564	P56945	RICS	9743	-	Brass et al.	no	interacts with HIV-sim
1ajxB	protease	2ikoA	REN	5972	P00797	ATP6AP2	10159	O75787	Chertova et al.	no	interacts with HIV-sim
1f23F	gp41	2gd5D	VPS24	51652	Q9Y3E7	RAB11A	8766	P62491	Yeung et al., Chertova et al.	no	interacts with HIV-sim
1ihvA	integrase	1hsq	PLCG1	5335	P19174	LCK	3932	P06239	Saphire et al.	no	interacts with HIV-sim	Envelope surface glycoprotein gp160, precursor, Envelope surface glycoprotein gp120, Nef	TRANSACTIVATING REGULATORY PROTEIN, NEGATIVE FACTOR, 3'ORF, F-PROTEIN, NEF PROTEIN
1i5yA	gp41	1nvpD	GTF2A2	2958	P52657	GTF2A1	2957	P52655	Zhou et al.	no	interacts with HIV-sim		TRANSACTIVATING REGULATORY PROTEIN
1n6qA	reverse transcriptase	1qagA	UTRN	7402	P46939	ACTA1	58	P68133	Cantin et al.	no	interacts with HIV-sim	matrix, retropepsin
2vg6A	reverse transcriptase	1qu6A	EIF2AK2	5610	P19525	MAP3K7IP2	23118	Q9NYJ8	Yeung et al.	no	interacts with HIV-sim
1bi4C	integrase	1mwpA	APP	351	P05067	PSEN2	5664	P49810	Konig et al.	no	interacts with HIV-sim
[truncated: 10,052 more rows]
