# Supplementary material for: Structural similarity-based predictions of protein interactions between HIV-1 and Homo sapiens
Source: Virol J. 2010 Apr 28;7:82. doi: 10.1186/1743-422X-7-82 (PMC2877021; doi:10.1186/1743-422X-7-82)
Supplement: Additional file 4 — Interaction Predictions after CC Filter. Interaction predictions after the CC Filter. Column headers are as in Additional file 2, with the addition of the last column, CC in common- list of GO cellular component terms annotated to both the HIV and human proteins. This file is provided in tab-separated text format and may be viewed in a text editor or Excel. [file 1743-422X-7-82-S4.TXT]

HIV PDB code	HIV node name	HIV-sim Human PDB code	HIV-sim Human GeneSymbol	HIV-sim Human GeneID	HIV-sim Human Uniprot	Human node GeneSymbol	Human interactor GeneID	Human interactor Uniprot	Source Datasets	True Positive?	Type	NIAID	PIG	CC in common
1ihwA	integrase	1zsgA	ARHGEF7	8874	Q14155	CDC42	998	P60953	Chertova et al.	no	interacts with HIV-sim	Nef		GO:0005623~cell, GO:0016020~membrane, GO:0044464~cell part
1ihvA	integrase	2jxbA	NCK2	8440	O43639	EGFR	1956	P00533	Brass et al.	no	interacts with HIV-sim			GO:0005623~cell, GO:0016020~membrane, GO:0044464~cell part
1sv5A	reverse transcriptase	1tceA	SHC1	6464	P29353	PTPN6	5777	P29350	Chertova et al.	no	interacts with HIV-sim			GO:0005623~cell, GO:0016020~membrane, GO:0044464~cell part
1hihB	protease	1lyaB	CTSD	1509	P07339	CD4	920	P01730	Brass et al., Zhou et al.	yes	interacts with HIV-sim	Vif, Vpu, Envelope surface glycoprotein gp160, precursor, Envelope surface glycoprotein gp120, Envelope transmembrane glycoprotein gp41, Nef	VPU PRECURSOR, TRANSACTIVATING REGULATORY PROTEIN, GLYCOPROTEIN GP120=ENVELOP GLYCOPROTEIN, SOR PROTEIN, ENV PROTEIN, ENVELOPE POLYPROTEIN VARIANT, VPU PROTEIN, ENVELOPE POLYPROTEIN GP160 PRECURSOR, ENVELOPE POLYPROTEIN; NCBI GI: 328423, GAG POLYPROTEIN, PR55GAG, GAG, GAG PROTEIN, NEGATIVE FACTOR, 3'ORF, F-PROTEIN, NEF PROTEIN, GAG-POL POLYPROTEIN, PR160GAG-POL, ART/TRS, ANTI-REPRESSION TRANSACTI…	GO:0005623~cell, GO:0016020~membrane, GO:0044464~cell part
1c1cA	reverse transcriptase	1qu6A	EIF2AK2	5610	P19525	RAC1	5879	P63000	Chertova et al.	no	interacts with HIV-sim	Nef	NEGATIVE FACTOR, 3'ORF, F-PROTEIN, NEF PROTEIN	GO:0005623~cell, GO:0016020~membrane, GO:0044464~cell part
1u57A	p2	1gk7A	VIM	7431	P08670	DSP	1832	P15924	Chertova et al.	no	interacts with HIV-sim			GO:0005623~cell, GO:0016020~membrane, GO:0044464~cell part
2cmrA	gp41	2c1jA	YWHAZ	7534	P63104	EGFR	1956	P00533	Brass et al.	no	interacts with HIV-sim			GO:0005623~cell, GO:0016020~membrane, GO:0016021~integral to membrane, GO:0031224~intrinsic to membrane, GO:0044425~membrane part, GO:0044464~cell part
1suqA	reverse transcriptase	1ft8E	NXF1	10482	Q9UBU9	NUP98	4928	P52948	Konig et al., Yeung et al.	yes	interacts with HIV-sim	Rev	GAG POLYPROTEIN, PR55GAG, GAG, GAG PROTEIN, GAG-POL POLYPROTEIN, PR160GAG-POL, ART/TRS, ANTI-REPRESSION TRANSACTIVATOR PROTEIN, REV PROTEIN, SOR PROTEIN, VIRION INFECTIVITY FACTOR, VIF, R ORF PROTEIN, VPR PROTEIN, VPU PROTEIN, U ORF PROTEIN, VPU PRECURSOR	GO:0005623~cell, GO:0016020~membrane, GO:0044464~cell part
1htfB	protease	1lyaB	CTSD	1509	P07339	CD4	920	P01730	Brass et al., Zhou et al.	yes	interacts with HIV-sim	Vif, Vpu, Envelope surface glycoprotein gp160, precursor, Envelope surface glycoprotein gp120, Envelope transmembrane glycoprotein gp41, Nef	VPU PRECURSOR, TRANSACTIVATING REGULATORY PROTEIN, GLYCOPROTEIN GP120=ENVELOP GLYCOPROTEIN, SOR PROTEIN, ENV PROTEIN, ENVELOPE POLYPROTEIN VARIANT, VPU PROTEIN, ENVELOPE POLYPROTEIN GP160 PRECURSOR, ENVELOPE POLYPROTEIN; NCBI GI: 328423, GAG POLYPROTEIN, PR55GAG, GAG, GAG PROTEIN, NEGATIVE FACTOR, 3'ORF, F-PROTEIN, NEF PROTEIN, GAG-POL POLYPROTEIN, PR160GAG-POL, ART/TRS, ANTI-REPRESSION TRANSACTI…	GO:0005623~cell, GO:0016020~membrane, GO:0044464~cell part
1f23A	gp41	1usdA	VASP	7408	P50552	ACTG1	71	P63261	Chertova et al.	no	interacts with HIV-sim	matrix, nucleocapsid, retropepsin		GO:0005622~intracellular, GO:0005623~cell, GO:0005737~cytoplasm, GO:0032991~macromolecular complex, GO:0043226~organelle, GO:0043227~membrane-bound organelle, GO:0043229~intracellular organelle, GO:0043231~intracellular membrane-bound organelle, GO:0043234~protein complex, GO:0044422~organelle part, GO:0044424~intracellular part, GO:0044444~cytoplasmic part, GO:0044446~intracellular organelle par…
1a8o	capsid	1r8qF	PSCD2	9266	Q99418	ITGB2	3689	P05107	Chertova et al.	no	interacts with HIV-sim	Tat, Envelope surface glycoprotein gp120	TRANSACTIVATING REGULATORY PROTEIN	GO:0005623~cell, GO:0016020~membrane, GO:0044464~cell part
1f23C	gp41	1urfA	PKN1	5585	Q16512	CD44	960	P16070	Chertova et al.	no	interacts with HIV-sim			GO:0005623~cell, GO:0005886~plasma membrane, GO:0016020~membrane, GO:0016021~integral to membrane, GO:0031224~intrinsic to membrane, GO:0044425~membrane part, GO:0044459~plasma membrane part, GO:0044464~cell part
3cp1A	gp41	3e1rA	CEP55	55165	Q53EZ4	TSG101	7251	Q99816	Chertova et al., Cantin et al.	no	interacts with HIV-sim	p6	GAG PROTEIN, GAG POLYPROTEIN	GO:0005623~cell, GO:0016020~membrane, GO:0044464~cell part
1qbtA	protease	1lyaA	CTSD	1509	P07339	CD4	920	P01730	Brass et al., Zhou et al.	yes	interacts with HIV-sim	Vif, Vpu, Envelope surface glycoprotein gp160, precursor, Envelope surface glycoprotein gp120, Envelope transmembrane glycoprotein gp41, Nef	VPU PRECURSOR, TRANSACTIVATING REGULATORY PROTEIN, GLYCOPROTEIN GP120=ENVELOP GLYCOPROTEIN, SOR PROTEIN, ENV PROTEIN, ENVELOPE POLYPROTEIN VARIANT, VPU PROTEIN, ENVELOPE POLYPROTEIN GP160 PRECURSOR, ENVELOPE POLYPROTEIN; NCBI GI: 328423, GAG POLYPROTEIN, PR55GAG, GAG, GAG PROTEIN, NEGATIVE FACTOR, 3'ORF, F-PROTEIN, NEF PROTEIN, GAG-POL POLYPROTEIN, PR160GAG-POL, ART/TRS, ANTI-REPRESSION TRANSACTI…	GO:0005623~cell, GO:0016020~membrane, GO:0044464~cell part
1ihwA	integrase	1zsgA	ARHGEF7	8874	Q14155	RAC1	5879	P63000	Chertova et al.	no	interacts with HIV-sim	Nef	NEGATIVE FACTOR, 3'ORF, F-PROTEIN, NEF PROTEIN	GO:0005623~cell, GO:0016020~membrane, GO:0044464~cell part
1rt1A	reverse transcriptase	1mb8A	PLEC1	5339	Q15149	SPTAN1	6709	Q13813	Brass et al.	yes	interacts with HIV-sim	retropepsin		GO:0005623~cell, GO:0016020~membrane, GO:0044464~cell part
1dlbA	gp41	1hynQ	SLC4A1	6521	P02730	SLC4A1	6521	P02730	Yeung et al.	no	interacts with HIV-sim			GO:0005623~cell, GO:0016020~membrane, GO:0016021~integral to membrane, GO:0031224~intrinsic to membrane, GO:0044425~membrane part, GO:0044464~cell part
1qmcA	integrase	2jw4A	NCK1	4690	P16333	RAC1	5879	P63000	Chertova et al.	no	interacts with HIV-sim	Nef	NEGATIVE FACTOR, 3'ORF, F-PROTEIN, NEF PROTEIN	GO:0005623~cell, GO:0016020~membrane, GO:0044464~cell part
1a8o	capsid	1grnB	ARHGAP1	392	Q07960	ARHGAP1	392	Q07960	Chertova et al.	no	interacts with HIV-sim			GO:0005623~cell, GO:0016020~membrane, GO:0044464~cell part
2vg5A	reverse transcriptase	1qu6A	EIF2AK2	5610	P19525	RAC1	5879	P63000	Chertova et al.	no	interacts with HIV-sim	Nef	NEGATIVE FACTOR, 3'ORF, F-PROTEIN, NEF PROTEIN	GO:0005623~cell, GO:0016020~membrane, GO:0044464~cell part
2b6aA	reverse transcriptase	1pbuA	EEF1G	1937	P26641	ARF1	375	P84077	Brass et al., Chertova et al.	no	interacts with HIV-sim	Nef	NEGATIVE FACTOR, 3'ORF, F-PROTEIN, NEF PROTEIN	GO:0005623~cell, GO:0016020~membrane, GO:0044464~cell part
1a94B	protease	1lyaB	CTSD	1509	P07339	CD4	920	P01730	Brass et al., Zhou et al.	yes	interacts with HIV-sim	Vif, Vpu, Envelope surface glycoprotein gp160, precursor, Envelope surface glycoprotein gp120, Envelope transmembrane glycoprotein gp41, Nef	VPU PRECURSOR, TRANSACTIVATING REGULATORY PROTEIN, GLYCOPROTEIN GP120=ENVELOP GLYCOPROTEIN, SOR PROTEIN, ENV PROTEIN, ENVELOPE POLYPROTEIN VARIANT, VPU PROTEIN, ENVELOPE POLYPROTEIN GP160 PRECURSOR, ENVELOPE POLYPROTEIN; NCBI GI: 328423, GAG POLYPROTEIN, PR55GAG, GAG, GAG PROTEIN, NEGATIVE FACTOR, 3'ORF, F-PROTEIN, NEF PROTEIN, GAG-POL POLYPROTEIN, PR160GAG-POL, ART/TRS, ANTI-REPRESSION TRANSACTI…	GO:0005623~cell, GO:0016020~membrane, GO:0044464~cell part
1u57A	p2	2q13A	APPL1	26060	Q9UKG1	AKT1	207	P31749	Brass et al., Zhou et al.	no	interacts with HIV-sim			GO:0005623~cell, GO:0016020~membrane, GO:0044464~cell part
1f23A	gp41	3brtD	IKBKG	8517	Q9Y6K9	TNFAIP3	7128	P21580	Chertova et al.	no	interacts with HIV-sim			GO:0005622~intracellular, GO:0005623~cell, GO:0005737~cytoplasm, GO:0043226~organelle, GO:0043227~membrane-bound organelle, GO:0043229~intracellular organelle, GO:0043231~intracellular membrane-bound organelle, GO:0044424~intracellular part, GO:0044464~cell part
2i5jA	reverse transcriptase	1ft8E	NXF1	10482	Q9UBU9	NUP214	8021	P35658	Konig et al.	yes	interacts with HIV-sim	Rev	GAG POLYPROTEIN, PR55GAG, GAG, GAG PROTEIN, GAG-POL POLYPROTEIN, PR160GAG-POL, ART/TRS, ANTI-REPRESSION TRANSACTIVATOR PROTEIN, REV PROTEIN, SOR PROTEIN, VIRION INFECTIVITY FACTOR, VIF, R ORF PROTEIN, VPR PROTEIN, VPU PROTEIN, U ORF PROTEIN, VPU PRECURSOR	GO:0005623~cell, GO:0016020~membrane, GO:0044464~cell part
1ce0B	gp41	1bf5A	STAT1	6772	P42224	CXCR4	7852	P61073	Brass et al., Zhou et al.	no	interacts with HIV-sim	Tat, Envelope surface glycoprotein gp120, Envelope transmembrane glycoprotein gp41, Nef	TRANSACTIVATING REGULATORY PROTEIN, ENVELOPE POLYPROTEIN GP160 PRECURSOR, ENVELOPE POLYPROTEIN; NCBI GI: 328423, GAG POLYPROTEIN, PR55GAG, GAG, GAG PROTEIN, GAG-POL POLYPROTEIN, PR160GAG-POL, ART/TRS, ANTI-REPRESSION TRANSACTIVATOR PROTEIN, REV PROTEIN, SOR PROTEIN, VIRION INFECTIVITY FACTOR, VIF, R ORF PROTEIN, VPR PROTEIN, VPU PROTEIN, U ORF PROTEIN, VPU PRECURSOR	GO:0005623~cell, GO:0016020~membrane, GO:0016021~integral to membrane, GO:0031224~intrinsic to membrane, GO:0044425~membrane part, GO:0044464~cell part
1a8o	capsid	1am4B	ARHGAP1	392	Q07960	ARHGAP1	392	Q07960	Chertova et al.	no	interacts with HIV-sim			GO:0005623~cell, GO:0016020~membrane, GO:0044464~cell part
1f23E	gp41	2hv8E	RAB11FIP3	9727	O75154	RAB11A	8766	P62491	Yeung et al., Chertova et al.	no	interacts with HIV-sim			GO:0005622~intracellular, GO:0005623~cell, GO:0005737~cytoplasm, GO:0005886~plasma membrane, GO:0016020~membrane, GO:0043226~organelle, GO:0043227~membrane-bound organelle, GO:0043229~intracellular organelle, GO:0043231~intracellular membrane-bound organelle, GO:0044422~organelle part, GO:0044424~intracellular part, GO:0044444~cytoplasmic part, GO:0044446~intracellular organelle part, GO:0044464~…
2cmrA	gp41	2oduA	PLEC1	5339	Q6S383	EGFR	1956	P00533	Brass et al.	no	interacts with HIV-sim			GO:0005623~cell, GO:0016020~membrane, GO:0016021~integral to membrane, GO:0031224~intrinsic to membrane, GO:0044425~membrane part, GO:0044464~cell part
1a8o	capsid	1hk5A	ALB	213	P02768	APOE	348	P02649	Chertova et al.	no	interacts with HIV-sim	Envelope surface glycoprotein gp120	TRANSACTIVATING REGULATORY PROTEIN	GO:0005623~cell, GO:0016020~membrane, GO:0044464~cell part
1df5A	gp41	1urfA	PKN1	5585	Q16512	CD44	960	P16070	Chertova et al.	no	interacts with HIV-sim			GO:0005623~cell, GO:0016020~membrane, GO:0016021~integral to membrane, GO:0031224~intrinsic to membrane, GO:0044425~membrane part, GO:0044464~cell part
2golA	matrix	2dkyA	DLC1	10395	Q96QB1	AKT1	207	P31749	Brass et al., Zhou et al.	no	interacts with HIV-sim			GO:0005623~cell, GO:0016020~membrane, GO:0044464~cell part
1szt	gp41	1avoA	PSME1	5720	Q06323	VCL	7414	P18206	Chertova et al.	no	interacts with HIV-sim			GO:0005623~cell, GO:0016020~membrane, GO:0044425~membrane part, GO:0044464~cell part
1f23A	gp41	2oduA	PLEC1	5339	Q6S383	ACTG1	71	P63261	Chertova et al.	no	interacts with HIV-sim	matrix, nucleocapsid, retropepsin		GO:0005622~intracellular, GO:0005623~cell, GO:0005737~cytoplasm, GO:0032991~macromolecular complex, GO:0043226~organelle, GO:0043227~membrane-bound organelle, GO:0043229~intracellular organelle, GO:0043231~intracellular membrane-bound organelle, GO:0043234~protein complex, GO:0044422~organelle part, GO:0044424~intracellular part, GO:0044444~cytoplasmic part, GO:0044446~intracellular organelle par…
1ex4A	integrase	1mwpA	APP	351	P05067	EPB41	2035	P11171	Yeung et al.	no	interacts with HIV-sim			GO:0005623~cell, GO:0016020~membrane, GO:0044464~cell part
1df4A	gp41	3e1rA	CEP55	55165	Q53EZ4	TSG101	7251	Q99816	Chertova et al., Cantin et al.	no	interacts with HIV-sim	p6	GAG PROTEIN, GAG POLYPROTEIN	GO:0005623~cell, GO:0016020~membrane, GO:0044464~cell part
4phvA	protease	1lyaB	CTSD	1509	P07339	CD4	920	P01730	Brass et al., Zhou et al.	yes	interacts with HIV-sim	Vif, Vpu, Envelope surface glycoprotein gp160, precursor, Envelope surface glycoprotein gp120, Envelope transmembrane glycoprotein gp41, Nef	VPU PRECURSOR, TRANSACTIVATING REGULATORY PROTEIN, GLYCOPROTEIN GP120=ENVELOP GLYCOPROTEIN, SOR PROTEIN, ENV PROTEIN, ENVELOPE POLYPROTEIN VARIANT, VPU PROTEIN, ENVELOPE POLYPROTEIN GP160 PRECURSOR, ENVELOPE POLYPROTEIN; NCBI GI: 328423, GAG POLYPROTEIN, PR55GAG, GAG, GAG PROTEIN, NEGATIVE FACTOR, 3'ORF, F-PROTEIN, NEF PROTEIN, GAG-POL POLYPROTEIN, PR160GAG-POL, ART/TRS, ANTI-REPRESSION TRANSACTI…	GO:0005623~cell, GO:0016020~membrane, GO:0044464~cell part
1hvjA	protease	1lyaA	CTSD	1509	P07339	CD4	920	P01730	Brass et al., Zhou et al.	yes	interacts with HIV-sim	Vif, Vpu, Envelope surface glycoprotein gp160, precursor, Envelope surface glycoprotein gp120, Envelope transmembrane glycoprotein gp41, Nef	VPU PRECURSOR, TRANSACTIVATING REGULATORY PROTEIN, GLYCOPROTEIN GP120=ENVELOP GLYCOPROTEIN, SOR PROTEIN, ENV PROTEIN, ENVELOPE POLYPROTEIN VARIANT, VPU PROTEIN, ENVELOPE POLYPROTEIN GP160 PRECURSOR, ENVELOPE POLYPROTEIN; NCBI GI: 328423, GAG POLYPROTEIN, PR55GAG, GAG, GAG PROTEIN, NEGATIVE FACTOR, 3'ORF, F-PROTEIN, NEF PROTEIN, GAG-POL POLYPROTEIN, PR160GAG-POL, ART/TRS, ANTI-REPRESSION TRANSACTI…	GO:0005623~cell, GO:0016020~membrane, GO:0044464~cell part
1a8o	capsid	1ow3A	ARHGAP1	392	Q07960	ARHGAP1	392	Q07960	Chertova et al.	no	interacts with HIV-sim			GO:0005623~cell, GO:0016020~membrane, GO:0044464~cell part
1f23D	gp41	1avoB	PSME1	5720	Q06323	VCL	7414	P18206	Chertova et al.	no	interacts with HIV-sim			GO:0005622~intracellular, GO:0005623~cell, GO:0005737~cytoplasm, GO:0005886~plasma membrane, GO:0016020~membrane, GO:0032991~macromolecular complex, GO:0043226~organelle, GO:0043229~intracellular organelle, GO:0043234~protein complex, GO:0044424~intracellular part, GO:0044425~membrane part, GO:0044444~cytoplasmic part, GO:0044459~plasma membrane part, GO:0044464~cell part
1revB	reverse transcriptase	1mb8A	PLEC1	5339	Q15149	SPTAN1	6709	Q13813	Brass et al.	yes	interacts with HIV-sim	retropepsin		GO:0005623~cell, GO:0016020~membrane, GO:0044464~cell part
1ce0B	gp41	2h8nA	HDAC4	9759	P56524	RANBP2	5903	P49792	Brass et al., Konig et al.	no	interacts with HIV-sim		GAG POLYPROTEIN, PR55GAG, GAG, GAG PROTEIN, GAG-POL POLYPROTEIN, PR160GAG-POL, ART/TRS, ANTI-REPRESSION TRANSACTIVATOR PROTEIN, REV PROTEIN, SOR PROTEIN, VIRION INFECTIVITY FACTOR, VIF, R ORF PROTEIN, VPR PROTEIN, VPU PROTEIN, U ORF PROTEIN, VPU PRECURSOR	GO:0005623~cell, GO:0016020~membrane, GO:0016021~integral to membrane, GO:0031224~intrinsic to membrane, GO:0044425~membrane part, GO:0044464~cell part
1f23A	gp41	1tr2A	VCL	7414	P18206	VCL			Chertova et al.	no	is HIV-sim			GO:0005622~intracellular, GO:0005623~cell, GO:0005737~cytoplasm, GO:0005886~plasma membrane, GO:0016020~membrane, GO:0032991~macromolecular complex, GO:0043226~organelle, GO:0043229~intracellular organelle, GO:0043234~protein complex, GO:0044424~intracellular part, GO:0044425~membrane part, GO:0044444~cytoplasmic part, GO:0044459~plasma membrane part, GO:0044464~cell part
1ex4A	integrase	1fynA	FYN	2534	P06241	CD44	960	P16070	Chertova et al.	no	interacts with HIV-sim			GO:0005623~cell, GO:0016020~membrane, GO:0044464~cell part
1ex4A	integrase	4hck	HCK	3055	P08631	DNM2	1785	P50570	Konig et al.	no	interacts with HIV-sim			GO:0005623~cell, GO:0016020~membrane, GO:0044464~cell part
1wjbA	integrase	6paxA	PAX6	5080	P26367	INADL	10207	Q8NI35	Yeung et al.	no	interacts with HIV-sim			GO:0005623~cell, GO:0016020~membrane, GO:0044464~cell part
2cmrA	gp41	1k04A	PTK2	5747	Q05397	ITGAV	3685	P06756	Chertova et al.	yes	interacts with HIV-sim	Tat, Envelope surface glycoprotein gp120	TRANSACTIVATING REGULATORY PROTEIN	GO:0005623~cell, GO:0016020~membrane, GO:0016021~integral to membrane, GO:0031224~intrinsic to membrane, GO:0044425~membrane part, GO:0044464~cell part
1fkpB	reverse transcriptase	1ft8E	NXF1	10482	Q9UBU9	NUP214	8021	P35658	Konig et al.	yes	interacts with HIV-sim	Rev	GAG POLYPROTEIN, PR55GAG, GAG, GAG PROTEIN, GAG-POL POLYPROTEIN, PR160GAG-POL, ART/TRS, ANTI-REPRESSION TRANSACTIVATOR PROTEIN, REV PROTEIN, SOR PROTEIN, VIRION INFECTIVITY FACTOR, VIF, R ORF PROTEIN, VPR PROTEIN, VPU PROTEIN, U ORF PROTEIN, VPU PRECURSOR	GO:0005623~cell, GO:0016020~membrane, GO:0044464~cell part
1rtjB	reverse transcriptase	1mb8A	PLEC1	5339	Q15149	MSN	4478	P26038	Yeung et al., Chertova et al., Cantin et al.	no	interacts with HIV-sim	Envelope surface glycoprotein gp120	GAG PROTEIN	GO:0005623~cell, GO:0016020~membrane, GO:0044464~cell part
1ikvA	reverse transcriptase	1tceA	SHC1	6464	P29353	ITGB3	3690	P05106	Chertova et al.	no	interacts with HIV-sim	Tat		GO:0005623~cell, GO:0016020~membrane, GO:0044464~cell part
2cmrA	gp41	2o02B	YWHAZ	7534	P63104	AKT1	207	P31749	Brass et al., Zhou et al.	no	interacts with HIV-sim			GO:0005623~cell, GO:0016020~membrane, GO:0044464~cell part
1f23D	gp41	1eqfA	TAF1	6872	P21675	HMGB1	3146	P09429	Konig et al.	no	interacts with HIV-sim			GO:0005622~intracellular, GO:0005623~cell, GO:0043226~organelle, GO:0043227~membrane-bound organelle, GO:0043229~intracellular organelle, GO:0043231~intracellular membrane-bound organelle, GO:0044422~organelle part, GO:0044424~intracellular part, GO:0044446~intracellular organelle part, GO:0044464~cell part
1f23F	gp41	2v1yB	PIK3R1	5295	P27986	RAC1	5879	P63000	Chertova et al.	no	interacts with HIV-sim	Nef	NEGATIVE FACTOR, 3'ORF, F-PROTEIN, NEF PROTEIN	GO:0005622~intracellular, GO:0005623~cell, GO:0005737~cytoplasm, GO:0005886~plasma membrane, GO:0016020~membrane, GO:0016023~cytoplasmic membrane-bound vesicle, GO:0031410~cytoplasmic vesicle, GO:0031982~vesicle, GO:0031988~membrane-bound vesicle, GO:0043226~organelle, GO:0043227~membrane-bound organelle, GO:0043229~intracellular organelle, GO:0043231~intracellular membrane-bound organelle, GO:00…
1f23D	gp41	1urfA	PKN1	5585	Q16512	CD44	960	P16070	Chertova et al.	no	interacts with HIV-sim			GO:0005623~cell, GO:0005886~plasma membrane, GO:0016020~membrane, GO:0016021~integral to membrane, GO:0031224~intrinsic to membrane, GO:0044425~membrane part, GO:0044459~plasma membrane part, GO:0044464~cell part
1f23A	gp41	1qgrA	KPNB1	3837	Q14974	NUP50	10762	Q9UKX7	Konig et al.	no	interacts with HIV-sim		GAG POLYPROTEIN, PR55GAG, GAG, GAG PROTEIN, GAG-POL POLYPROTEIN, PR160GAG-POL, ART/TRS, ANTI-REPRESSION TRANSACTIVATOR PROTEIN, REV PROTEIN, SOR PROTEIN, VIRION INFECTIVITY FACTOR, VIF, R ORF PROTEIN, VPR PROTEIN, VPU PROTEIN, U ORF PROTEIN, VPU PRECURSOR	GO:0005622~intracellular, GO:0005623~cell, GO:0016020~membrane, GO:0016021~integral to membrane, GO:0031224~intrinsic to membrane, GO:0032991~macromolecular complex, GO:0043226~organelle, GO:0043227~membrane-bound organelle, GO:0043229~intracellular organelle, GO:0043231~intracellular membrane-bound organelle, GO:0043234~protein complex, GO:0044422~organelle part, GO:0044424~intracellular part, G…
1qbuB	protease	1lyaA	CTSD	1509	P07339	CD4	920	P01730	Brass et al., Zhou et al.	yes	interacts with HIV-sim	Vif, Vpu, Envelope surface glycoprotein gp160, precursor, Envelope surface glycoprotein gp120, Envelope transmembrane glycoprotein gp41, Nef	VPU PRECURSOR, TRANSACTIVATING REGULATORY PROTEIN, GLYCOPROTEIN GP120=ENVELOP GLYCOPROTEIN, SOR PROTEIN, ENV PROTEIN, ENVELOPE POLYPROTEIN VARIANT, VPU PROTEIN, ENVELOPE POLYPROTEIN GP160 PRECURSOR, ENVELOPE POLYPROTEIN; NCBI GI: 328423, GAG POLYPROTEIN, PR55GAG, GAG, GAG PROTEIN, NEGATIVE FACTOR, 3'ORF, F-PROTEIN, NEF PROTEIN, GAG-POL POLYPROTEIN, PR160GAG-POL, ART/TRS, ANTI-REPRESSION TRANSACTI…	GO:0005623~cell, GO:0016020~membrane, GO:0044464~cell part
1f23F	gp41	1t2kC	JUN	3725	P05412	BRCA1	672	P38398	Zhou et al.	no	interacts with HIV-sim			GO:0005622~intracellular, GO:0005623~cell, GO:0005737~cytoplasm, GO:0032991~macromolecular complex, GO:0043226~organelle, GO:0043227~membrane-bound organelle, GO:0043229~intracellular organelle, GO:0043231~intracellular membrane-bound organelle, GO:0043234~protein complex, GO:0044422~organelle part, GO:0044424~intracellular part, GO:0044444~cytoplasmic part, GO:0044446~intracellular organelle par…
1rthA	reverse transcriptase	1picA	PIK3R1	5295	P27986	AKT1	207	P31749	Brass et al., Zhou et al.	no	interacts with HIV-sim			GO:0005623~cell, GO:0016020~membrane, GO:0044464~cell part
2hmiA	reverse transcriptase	1ft8E	NXF1	10482	Q9UBU9	NUP98	4928	P52948	Konig et al., Yeung et al.	yes	interacts with HIV-sim	Rev	GAG POLYPROTEIN, PR55GAG, GAG, GAG PROTEIN, GAG-POL POLYPROTEIN, PR160GAG-POL, ART/TRS, ANTI-REPRESSION TRANSACTIVATOR PROTEIN, REV PROTEIN, SOR PROTEIN, VIRION INFECTIVITY FACTOR, VIF, R ORF PROTEIN, VPR PROTEIN, VPU PROTEIN, U ORF PROTEIN, VPU PRECURSOR	GO:0005623~cell, GO:0016020~membrane, GO:0044464~cell part
1hvc	protease	1lyaA	CTSD	1509	P07339	CD4	920	P01730	Brass et al., Zhou et al.	no	interacts with HIV-sim	Vif, Vpu, Envelope surface glycoprotein gp160, precursor, Envelope surface glycoprotein gp120, Envelope transmembrane glycoprotein gp41, Nef	VPU PRECURSOR, TRANSACTIVATING REGULATORY PROTEIN, GLYCOPROTEIN GP120=ENVELOP GLYCOPROTEIN, SOR PROTEIN, ENV PROTEIN, ENVELOPE POLYPROTEIN VARIANT, VPU PROTEIN, ENVELOPE POLYPROTEIN GP160 PRECURSOR, ENVELOPE POLYPROTEIN; NCBI GI: 328423, GAG POLYPROTEIN, PR55GAG, GAG, GAG PROTEIN, NEGATIVE FACTOR, 3'ORF, F-PROTEIN, NEF PROTEIN, GAG-POL POLYPROTEIN, PR160GAG-POL, ART/TRS, ANTI-REPRESSION TRANSACTI…	GO:0005623~cell, GO:0016020~membrane, GO:0044464~cell part
1df4A	gp41	1wer	RASA1	5921	P20936	ARHGAP1	392	Q07960	Chertova et al.	no	interacts with HIV-sim			GO:0005623~cell, GO:0016020~membrane, GO:0044464~cell part
1hiwC	matrix	2dkyA	DLC1	10395	Q96QB1	AKT1	207	P31749	Brass et al., Zhou et al.	no	interacts with HIV-sim			GO:0005623~cell, GO:0016020~membrane, GO:0044464~cell part
1sv5A	reverse transcriptase	1qu6A	EIF2AK2	5610	P19525	MAP3K7IP2	23118	Q9NYJ8	Yeung et al.	no	interacts with HIV-sim			GO:0005623~cell, GO:0016020~membrane, GO:0044464~cell part
1difB	protease	1lyaB	CTSD	1509	P07339	CD4	920	P01730	Brass et al., Zhou et al.	yes	interacts with HIV-sim	Vif, Vpu, Envelope surface glycoprotein gp160, precursor, Envelope surface glycoprotein gp120, Envelope transmembrane glycoprotein gp41, Nef	VPU PRECURSOR, TRANSACTIVATING REGULATORY PROTEIN, GLYCOPROTEIN GP120=ENVELOP GLYCOPROTEIN, SOR PROTEIN, ENV PROTEIN, ENVELOPE POLYPROTEIN VARIANT, VPU PROTEIN, ENVELOPE POLYPROTEIN GP160 PRECURSOR, ENVELOPE POLYPROTEIN; NCBI GI: 328423, GAG POLYPROTEIN, PR55GAG, GAG, GAG PROTEIN, NEGATIVE FACTOR, 3'ORF, F-PROTEIN, NEF PROTEIN, GAG-POL POLYPROTEIN, PR160GAG-POL, ART/TRS, ANTI-REPRESSION TRANSACTI…	GO:0005623~cell, GO:0016020~membrane, GO:0044464~cell part
1f23F	gp41	1fosE	FOS	2353	P01100	SUMO1	7341	P63165	Saphire et al.	no	interacts with HIV-sim	p6		GO:0005622~intracellular, GO:0005623~cell, GO:0005737~cytoplasm, GO:0016020~membrane, GO:0016021~integral to membrane, GO:0031224~intrinsic to membrane, GO:0032991~macromolecular complex, GO:0043226~organelle, GO:0043227~membrane-bound organelle, GO:0043229~intracellular organelle, GO:0043231~intracellular membrane-bound organelle, GO:0043234~protein complex, GO:0044422~organelle part, GO:0044424…
2cmrA	gp41	1hciA	ACTN2	88	P35609	TTN	7273	Q8WZ42	Chertova et al.	no	interacts with HIV-sim			GO:0005623~cell, GO:0016020~membrane, GO:0016021~integral to membrane, GO:0031224~intrinsic to membrane, GO:0044425~membrane part, GO:0044464~cell part
1qmcB	integrase	1zsgA	ARHGEF7	8874	Q14155	CDC42	998	P60953	Chertova et al.	no	interacts with HIV-sim	Nef		GO:0005623~cell, GO:0016020~membrane, GO:0044464~cell part
1bqnA	reverse transcriptase	1qu6A	EIF2AK2	5610	P19525	CDC42	998	P60953	Chertova et al.	no	interacts with HIV-sim	Nef		GO:0005623~cell, GO:0016020~membrane, GO:0044464~cell part
1mtrA	protease	1lyaA	CTSD	1509	P07339	CD4	920	P01730	Brass et al., Zhou et al.	yes	interacts with HIV-sim	Vif, Vpu, Envelope surface glycoprotein gp160, precursor, Envelope surface glycoprotein gp120, Envelope transmembrane glycoprotein gp41, Nef	VPU PRECURSOR, TRANSACTIVATING REGULATORY PROTEIN, GLYCOPROTEIN GP120=ENVELOP GLYCOPROTEIN, SOR PROTEIN, ENV PROTEIN, ENVELOPE POLYPROTEIN VARIANT, VPU PROTEIN, ENVELOPE POLYPROTEIN GP160 PRECURSOR, ENVELOPE POLYPROTEIN; NCBI GI: 328423, GAG POLYPROTEIN, PR55GAG, GAG, GAG PROTEIN, NEGATIVE FACTOR, 3'ORF, F-PROTEIN, NEF PROTEIN, GAG-POL POLYPROTEIN, PR160GAG-POL, ART/TRS, ANTI-REPRESSION TRANSACTI…	GO:0005623~cell, GO:0016020~membrane, GO:0044464~cell part
1df5A	gp41	2v1yB	PIK3R1	5295	P27986	AKT1	207	P31749	Brass et al., Zhou et al.	no	interacts with HIV-sim			GO:0005623~cell, GO:0016020~membrane, GO:0044464~cell part
1df5A	gp41	1rw6A	APP	351	P05067	EPB41	2035	P11171	Yeung et al.	no	interacts with HIV-sim			GO:0005623~cell, GO:0016020~membrane, GO:0044425~membrane part, GO:0044464~cell part
1odxB	protease	1lyaB	CTSD	1509	P07339	CD4	920	P01730	Brass et al., Zhou et al.	yes	interacts with HIV-sim	Vif, Vpu, Envelope surface glycoprotein gp160, precursor, Envelope surface glycoprotein gp120, Envelope transmembrane glycoprotein gp41, Nef	VPU PRECURSOR, TRANSACTIVATING REGULATORY PROTEIN, GLYCOPROTEIN GP120=ENVELOP GLYCOPROTEIN, SOR PROTEIN, ENV PROTEIN, ENVELOPE POLYPROTEIN VARIANT, VPU PROTEIN, ENVELOPE POLYPROTEIN GP160 PRECURSOR, ENVELOPE POLYPROTEIN; NCBI GI: 328423, GAG POLYPROTEIN, PR55GAG, GAG, GAG PROTEIN, NEGATIVE FACTOR, 3'ORF, F-PROTEIN, NEF PROTEIN, GAG-POL POLYPROTEIN, PR160GAG-POL, ART/TRS, ANTI-REPRESSION TRANSACTI…	GO:0005623~cell, GO:0016020~membrane, GO:0044464~cell part
1f23A	gp41	1avoB	PSME1	5720	Q06323	VCL	7414	P18206	Chertova et al.	no	interacts with HIV-sim			GO:0005622~intracellular, GO:0005623~cell, GO:0005737~cytoplasm, GO:0005886~plasma membrane, GO:0016020~membrane, GO:0032991~macromolecular complex, GO:0043226~organelle, GO:0043229~intracellular organelle, GO:0043234~protein complex, GO:0044424~intracellular part, GO:0044425~membrane part, GO:0044444~cytoplasmic part, GO:0044459~plasma membrane part, GO:0044464~cell part
1proA	protease	1lyaB	CTSD	1509	P07339	CD4	920	P01730	Brass et al., Zhou et al.	yes	interacts with HIV-sim	Vif, Vpu, Envelope surface glycoprotein gp160, precursor, Envelope surface glycoprotein gp120, Envelope transmembrane glycoprotein gp41, Nef	VPU PRECURSOR, TRANSACTIVATING REGULATORY PROTEIN, GLYCOPROTEIN GP120=ENVELOP GLYCOPROTEIN, SOR PROTEIN, ENV PROTEIN, ENVELOPE POLYPROTEIN VARIANT, VPU PROTEIN, ENVELOPE POLYPROTEIN GP160 PRECURSOR, ENVELOPE POLYPROTEIN; NCBI GI: 328423, GAG POLYPROTEIN, PR55GAG, GAG, GAG PROTEIN, NEGATIVE FACTOR, 3'ORF, F-PROTEIN, NEF PROTEIN, GAG-POL POLYPROTEIN, PR160GAG-POL, ART/TRS, ANTI-REPRESSION TRANSACTI…	GO:0005623~cell, GO:0016020~membrane, GO:0044464~cell part
1dloB	reverse transcriptase	1qu6A	EIF2AK2	5610	P19525	CDC42	998	P60953	Chertova et al.	no	interacts with HIV-sim	Nef		GO:0005623~cell, GO:0016020~membrane, GO:0044464~cell part
1f23F	gp41	1uk0A	PARP1	142	P09874	NFKB1	4790	P19838	Zhou et al., Yeung et al.	no	interacts with HIV-sim	retropepsin, Vpr, Tat, Envelope surface glycoprotein gp120	TRANSACTIVATING REGULATORY PROTEIN, VPU PRECURSOR	GO:0005622~intracellular, GO:0005623~cell, GO:0005737~cytoplasm, GO:0043226~organelle, GO:0043227~membrane-bound organelle, GO:0043229~intracellular organelle, GO:0043231~intracellular membrane-bound organelle, GO:0044424~intracellular part, GO:0044464~cell part
1f23F	gp41	1t2kC	JUN	3725	P05412	NCOA3	8202	Q9Y6Q9	Yeung et al.	no	interacts with HIV-sim		TRANSACTIVATING REGULATORY PROTEIN	GO:0005622~intracellular, GO:0005623~cell, GO:0005737~cytoplasm, GO:0043226~organelle, GO:0043227~membrane-bound organelle, GO:0043229~intracellular organelle, GO:0043231~intracellular membrane-bound organelle, GO:0044424~intracellular part, GO:0044464~cell part
1ex4A	integrase	1bu1A	HCK	3055	P08631	IL6ST	3572	P40189	Yeung et al.	no	interacts with HIV-sim			GO:0005623~cell, GO:0016020~membrane, GO:0044464~cell part
1df5A	gp41	3bc1B	SYTL2	54843	Q9HCH5	NRXN1	9378	Q9ULB1	Yeung et al.	no	interacts with HIV-sim			GO:0005623~cell, GO:0016020~membrane, GO:0016021~integral to membrane, GO:0031224~intrinsic to membrane, GO:0044425~membrane part, GO:0044464~cell part
1lwcA	reverse transcriptase	1mb8A	PLEC1	5339	Q15149	EGFR	1956	P00533	Brass et al.	no	interacts with HIV-sim			GO:0005623~cell, GO:0016020~membrane, GO:0044464~cell part
1n6qA	reverse transcriptase	2hvzA	SFRS7	6432	Q16629	NXF1	10482	Q9UBU9	Konig et al.	no	interacts with HIV-sim			GO:0005623~cell, GO:0016020~membrane, GO:0044464~cell part
2cmrA	gp41	1oxzA	GGA1	26088	Q9UJY5	ARF1	375	P84077	Brass et al., Chertova et al.	no	interacts with HIV-sim	Nef	NEGATIVE FACTOR, 3'ORF, F-PROTEIN, NEF PROTEIN	GO:0005623~cell, GO:0016020~membrane, GO:0044464~cell part
1ex4A	integrase	2hsp	PLCG1	5335	P19174	EGFR	1956	P00533	Brass et al.	no	interacts with HIV-sim			GO:0005623~cell, GO:0016020~membrane, GO:0044464~cell part
1f23D	gp41	2v1yB	PIK3R1	5295	P27986	LCK	3932	P06239	Saphire et al.	no	interacts with HIV-sim	Envelope surface glycoprotein gp160, precursor, Envelope surface glycoprotein gp120, Nef	TRANSACTIVATING REGULATORY PROTEIN, NEGATIVE FACTOR, 3'ORF, F-PROTEIN, NEF PROTEIN	GO:0005622~intracellular, GO:0005623~cell, GO:0005737~cytoplasm, GO:0005886~plasma membrane, GO:0016020~membrane, GO:0043226~organelle, GO:0043229~intracellular organelle, GO:0044422~organelle part, GO:0044424~intracellular part, GO:0044425~membrane part, GO:0044444~cytoplasmic part, GO:0044446~intracellular organelle part, GO:0044459~plasma membrane part, GO:0044464~cell part
1a8o	capsid	1e7cA	ALB	213	P02768	APOE	348	P02649	Chertova et al.	no	interacts with HIV-sim	Envelope surface glycoprotein gp120	TRANSACTIVATING REGULATORY PROTEIN	GO:0005623~cell, GO:0016020~membrane, GO:0044464~cell part
2cmrA	gp41	2rajA	SNX9	51429	Q9Y5X1	DNM2	1785	P50570	Konig et al.	no	interacts with HIV-sim			GO:0005623~cell, GO:0016020~membrane, GO:0044425~membrane part, GO:0044464~cell part
2cmrA	gp41	2j1dG	DAAM1	23002	Q9Y4D1	RHOA	387	P61586	Chertova et al.	no	interacts with HIV-sim			GO:0005623~cell, GO:0016020~membrane, GO:0044464~cell part
1c1cA	reverse transcriptase	1mb8A	PLEC1	5339	Q15149	EGFR	1956	P00533	Brass et al.	no	interacts with HIV-sim			GO:0005623~cell, GO:0016020~membrane, GO:0044464~cell part
1u57A	p2	1bf5A	STAT1	6772	P42224	RAC1	5879	P63000	Chertova et al.	no	interacts with HIV-sim	Nef	NEGATIVE FACTOR, 3'ORF, F-PROTEIN, NEF PROTEIN	GO:0005623~cell, GO:0016020~membrane, GO:0044464~cell part
1f23E	gp41	1yd8G	GGA3	23163	Q9NZ52	TSG101	7251	Q99816	Chertova et al., Cantin et al.	no	interacts with HIV-sim	p6	GAG PROTEIN, GAG POLYPROTEIN	GO:0005622~intracellular, GO:0005623~cell, GO:0005737~cytoplasm, GO:0016020~membrane, GO:0043226~organelle, GO:0043227~membrane-bound organelle, GO:0043229~intracellular organelle, GO:0043231~intracellular membrane-bound organelle, GO:0044424~intracellular part, GO:0044444~cytoplasmic part, GO:0044464~cell part
2b4jB	integrase	1mwpA	APP	351	P05067	EPB41	2035	P11171	Yeung et al.	no	interacts with HIV-sim			GO:0005623~cell, GO:0016020~membrane, GO:0044464~cell part
1suqA	reverse transcriptase	1ft8E	NXF1	10482	Q9UBU9	NUP214	8021	P35658	Konig et al.	yes	interacts with HIV-sim	Rev	GAG POLYPROTEIN, PR55GAG, GAG, GAG PROTEIN, GAG-POL POLYPROTEIN, PR160GAG-POL, ART/TRS, ANTI-REPRESSION TRANSACTIVATOR PROTEIN, REV PROTEIN, SOR PROTEIN, VIRION INFECTIVITY FACTOR, VIF, R ORF PROTEIN, VPR PROTEIN, VPU PROTEIN, U ORF PROTEIN, VPU PRECURSOR	GO:0005623~cell, GO:0016020~membrane, GO:0044464~cell part
2b4jB	integrase	1mwpA	APP	351	P05067	APOE	348	P02649	Chertova et al.	no	interacts with HIV-sim	Envelope surface glycoprotein gp120	TRANSACTIVATING REGULATORY PROTEIN	GO:0005623~cell, GO:0016020~membrane, GO:0044464~cell part
1f23A	gp41	2rd0B	PIK3R1	5295	P27986	GTF2H1	2965	P32780	Zhou et al.	no	interacts with HIV-sim	Tat	TRANSACTIVATING REGULATORY PROTEIN, TAT PROTEIN, TAT	GO:0005622~intracellular, GO:0005623~cell, GO:0032991~macromolecular complex, GO:0043226~organelle, GO:0043227~membrane-bound organelle, GO:0043229~intracellular organelle, GO:0043231~intracellular membrane-bound organelle, GO:0043234~protein complex, GO:0044422~organelle part, GO:0044424~intracellular part, GO:0044446~intracellular organelle part, GO:0044464~cell part
1u57A	p2	1fzbF	FGG	2266	P02679	ITGAM	3684	P11215	Chertova et al.	no	interacts with HIV-sim	Envelope surface glycoprotein gp120, Nef		GO:0005623~cell, GO:0016020~membrane, GO:0044464~cell part
1g9nG	gp120	1ywhG	PLAUR	5329	Q03405	ITGAM	3684	P11215	Chertova et al.	no	interacts with HIV-sim	Envelope surface glycoprotein gp120, Nef		GO:0005623~cell, GO:0016020~membrane, GO:0016021~integral to membrane, GO:0031224~intrinsic to membrane, GO:0044425~membrane part, GO:0044464~cell part
1favA	gp41	1debA	APC	324	P25054	IQGAP1	8826	P46940	Chertova et al.	no	interacts with HIV-sim			GO:0005623~cell, GO:0016020~membrane, GO:0044464~cell part
2nxzA	gp120	2fd6U	PLAUR	5329	Q03405	ITGAM	3684	P11215	Chertova et al.	no	interacts with HIV-sim	Envelope surface glycoprotein gp120, Nef		GO:0005622~intracellular, GO:0005623~cell, GO:0005886~plasma membrane, GO:0016020~membrane, GO:0016021~integral to membrane, GO:0031224~intrinsic to membrane, GO:0032991~macromolecular complex, GO:0043226~organelle, GO:0043227~membrane-bound organelle, GO:0043229~intracellular organelle, GO:0043231~intracellular membrane-bound organelle, GO:0043234~protein complex, GO:0044424~intracellular part, …
2b6aA	reverse transcriptase	1ft8E	NXF1	10482	Q9UBU9	NUP153	9972	P49790	Brass et al., Konig et al.	yes	interacts with HIV-sim	Rev	GAG POLYPROTEIN, PR55GAG, GAG, GAG PROTEIN, GAG-POL POLYPROTEIN, PR160GAG-POL, ART/TRS, ANTI-REPRESSION TRANSACTIVATOR PROTEIN, REV PROTEIN, SOR PROTEIN, VIRION INFECTIVITY FACTOR, VIF, R ORF PROTEIN, VPR PROTEIN, VPU PROTEIN, U ORF PROTEIN, VPU PRECURSOR	GO:0005623~cell, GO:0016020~membrane, GO:0044464~cell part
1a8o	capsid	1am4B	ARHGAP1	392	Q07960	ARHGAP1			Chertova et al.	no	is HIV-sim			GO:0005623~cell, GO:0016020~membrane, GO:0044464~cell part
1f23A	gp41	2gd5D	VPS24	51652	Q9Y3E7	RAB11A	8766	P62491	Yeung et al., Chertova et al.	no	interacts with HIV-sim			GO:0005622~intracellular, GO:0005623~cell, GO:0005737~cytoplasm, GO:0005886~plasma membrane, GO:0016020~membrane, GO:0043226~organelle, GO:0043227~membrane-bound organelle, GO:0043229~intracellular organelle, GO:0043231~intracellular membrane-bound organelle, GO:0044422~organelle part, GO:0044424~intracellular part, GO:0044444~cytoplasmic part, GO:0044446~intracellular organelle part, GO:0044464~…
1a8o	capsid	1r8qE	PSCD2	9266	Q99418	ITGB2	3689	P05107	Chertova et al.	no	interacts with HIV-sim	Tat, Envelope surface glycoprotein gp120	TRANSACTIVATING REGULATORY PROTEIN	GO:0005623~cell, GO:0016020~membrane, GO:0044464~cell part
2cmrA	gp41	1k04A	PTK2	5747	Q05397	ITGB3	3690	P05106	Chertova et al.	no	interacts with HIV-sim	Tat		GO:0005623~cell, GO:0016020~membrane, GO:0016021~integral to membrane, GO:0031224~intrinsic to membrane, GO:0044425~membrane part, GO:0044464~cell part
1szt	gp41	1sc7A	TOP1	7150	P11387	SUMO1	7341	P63165	Saphire et al.	no	interacts with HIV-sim	p6		GO:0005623~cell, GO:0016020~membrane, GO:0016021~integral to membrane, GO:0031224~intrinsic to membrane, GO:0044425~membrane part, GO:0044464~cell part
1ce0B	gp41	1t2kC	JUN	3725	P05412	SUMO1	7341	P63165	Saphire et al.	no	interacts with HIV-sim	p6		GO:0005623~cell, GO:0016020~membrane, GO:0016021~integral to membrane, GO:0031224~intrinsic to membrane, GO:0044425~membrane part, GO:0044464~cell part
1rt2A	reverse transcriptase	1tceA	SHC1	6464	P29353	CD81	975	P60033	Chertova et al.	no	interacts with HIV-sim			GO:0005623~cell, GO:0016020~membrane, GO:0044464~cell part
1s1tB	reverse transcriptase	1mb8A	PLEC1	5339	Q15149	EGFR	1956	P00533	Brass et al.	no	interacts with HIV-sim			GO:0005623~cell, GO:0016020~membrane, GO:0044464~cell part
1bqnA	reverse transcriptase	1tceA	SHC1	6464	P29353	CD81	975	P60033	Chertova et al.	no	interacts with HIV-sim			GO:0005623~cell, GO:0016020~membrane, GO:0044464~cell part
1f23D	gp41	1i49A	ARFIP2	23647	P53365	RAC1	5879	P63000	Chertova et al.	no	interacts with HIV-sim	Nef	NEGATIVE FACTOR, 3'ORF, F-PROTEIN, NEF PROTEIN	GO:0005622~intracellular, GO:0005623~cell, GO:0005737~cytoplasm, GO:0005886~plasma membrane, GO:0016020~membrane, GO:0016023~cytoplasmic membrane-bound vesicle, GO:0031410~cytoplasmic vesicle, GO:0031982~vesicle, GO:0031988~membrane-bound vesicle, GO:0043226~organelle, GO:0043227~membrane-bound organelle, GO:0043229~intracellular organelle, GO:0043231~intracellular membrane-bound organelle, GO:00…
1f23A	gp41	1i4lA	ARFIP2	23647	P53365	RAC2	5880	P15153	Chertova et al.	no	interacts with HIV-sim			GO:0005622~intracellular, GO:0005623~cell, GO:0005737~cytoplasm, GO:0016020~membrane, GO:0043226~organelle, GO:0043227~membrane-bound organelle, GO:0043229~intracellular organelle, GO:0043231~intracellular membrane-bound organelle, GO:0044422~organelle part, GO:0044424~intracellular part, GO:0044446~intracellular organelle part, GO:0044464~cell part
1ce0B	gp41	1h89A	CEBPB	1051	P17676	EGFR	1956	P00533	Brass et al.	no	interacts with HIV-sim			GO:0005623~cell, GO:0016020~membrane, GO:0016021~integral to membrane, GO:0031224~intrinsic to membrane, GO:0044425~membrane part, GO:0044464~cell part
1f23D	gp41	1m5iA	APC	324	P25054	IQGAP1	8826	P46940	Chertova et al.	no	interacts with HIV-sim			GO:0005622~intracellular, GO:0005623~cell, GO:0005737~cytoplasm, GO:0005886~plasma membrane, GO:0016020~membrane, GO:0043226~organelle, GO:0043229~intracellular organelle, GO:0044422~organelle part, GO:0044424~intracellular part, GO:0044446~intracellular organelle part, GO:0044464~cell part
1f23A	gp41	1o3xA	GGA1	26088	Q9UJY5	TSG101	7251	Q99816	Chertova et al., Cantin et al.	no	interacts with HIV-sim	p6	GAG PROTEIN, GAG POLYPROTEIN	GO:0005622~intracellular, GO:0005623~cell, GO:0005737~cytoplasm, GO:0016020~membrane, GO:0043226~organelle, GO:0043227~membrane-bound organelle, GO:0043229~intracellular organelle, GO:0043231~intracellular membrane-bound organelle, GO:0044424~intracellular part, GO:0044444~cytoplasmic part, GO:0044464~cell part
1f23A	gp41	1usdA	VASP	7408	P50552	PFN1	5216	P07737	Chertova et al.	no	interacts with HIV-sim			GO:0005622~intracellular, GO:0005623~cell, GO:0005737~cytoplasm, GO:0043226~organelle, GO:0043227~membrane-bound organelle, GO:0043229~intracellular organelle, GO:0043231~intracellular membrane-bound organelle, GO:0044424~intracellular part, GO:0044464~cell part
1fkpA	reverse transcriptase	1dxxA	DMD	1756	P11532	DTNA	1837	Q9Y4J8	Yeung et al.	no	interacts with HIV-sim			GO:0005623~cell, GO:0016020~membrane, GO:0044464~cell part
1n5yA	reverse transcriptase	1a81A	SYK	6850	P43405	ITGB2	3689	P05107	Chertova et al.	no	interacts with HIV-sim	Tat, Envelope surface glycoprotein gp120	TRANSACTIVATING REGULATORY PROTEIN	GO:0005623~cell, GO:0016020~membrane, GO:0044464~cell part
1ihvB	integrase	2jw4A	NCK1	4690	P16333	EGFR	1956	P00533	Brass et al.	no	interacts with HIV-sim			GO:0005623~cell, GO:0016020~membrane, GO:0044464~cell part
1rt1A	reverse transcriptase	1mb8A	PLEC1	5339	Q15149	EGFR	1956	P00533	Brass et al.	no	interacts with HIV-sim			GO:0005623~cell, GO:0016020~membrane, GO:0044464~cell part
1ex4A	integrase	2oi3A	HCK	3055	P08631	TSG101	7251	Q99816	Chertova et al., Cantin et al.	no	interacts with HIV-sim	p6	GAG PROTEIN, GAG POLYPROTEIN	GO:0005623~cell, GO:0016020~membrane, GO:0044464~cell part
1sv5A	reverse transcriptase	1ft8E	NXF1	10482	Q9UBU9	NUP214	8021	P35658	Konig et al.	yes	interacts with HIV-sim	Rev	GAG POLYPROTEIN, PR55GAG, GAG, GAG PROTEIN, GAG-POL POLYPROTEIN, PR160GAG-POL, ART/TRS, ANTI-REPRESSION TRANSACTIVATOR PROTEIN, REV PROTEIN, SOR PROTEIN, VIRION INFECTIVITY FACTOR, VIF, R ORF PROTEIN, VPR PROTEIN, VPU PROTEIN, U ORF PROTEIN, VPU PRECURSOR	GO:0005623~cell, GO:0016020~membrane, GO:0044464~cell part
1ce0B	gp41	1fosE	FOS	2353	P01100	SUMO1	7341	P63165	Saphire et al.	no	interacts with HIV-sim	p6		GO:0005623~cell, GO:0016020~membrane, GO:0016021~integral to membrane, GO:0031224~intrinsic to membrane, GO:0044425~membrane part, GO:0044464~cell part
1szt	gp41	1il6	LOC541472	3569	P05231	IL6ST	3572	P40189	Yeung et al.	no	interacts with HIV-sim			GO:0005623~cell, GO:0016020~membrane, GO:0016021~integral to membrane, GO:0031224~intrinsic to membrane, GO:0044425~membrane part, GO:0044464~cell part
1ex4A	integrase	2dybA	NCF4	4689	Q15080	MSN	4478	P26038	Yeung et al., Chertova et al., Cantin et al.	no	interacts with HIV-sim	Envelope surface glycoprotein gp120	GAG PROTEIN	GO:0005623~cell, GO:0016020~membrane, GO:0044464~cell part
1ihwB	integrase	2jw4A	NCK1	4690	P16333	RAC1	5879	P63000	Chertova et al.	no	interacts with HIV-sim	Nef	NEGATIVE FACTOR, 3'ORF, F-PROTEIN, NEF PROTEIN	GO:0005623~cell, GO:0016020~membrane, GO:0044464~cell part
1ihwA	integrase	2epdA	ARHGAP4	393	P98171	NRAS	4893	P01111	Yeung et al.	no	interacts with HIV-sim			GO:0005623~cell, GO:0016020~membrane, GO:0044464~cell part
1dlbA	gp41	3e1rA	CEP55	55165	Q53EZ4	TSG101	7251	Q99816	Chertova et al., Cantin et al.	no	interacts with HIV-sim	p6	GAG PROTEIN, GAG POLYPROTEIN	GO:0005623~cell, GO:0016020~membrane, GO:0044464~cell part
1rt2B	reverse transcriptase	1mb8A	PLEC1	5339	Q15149	SPTAN1	6709	Q13813	Brass et al.	yes	interacts with HIV-sim	retropepsin		GO:0005623~cell, GO:0016020~membrane, GO:0044464~cell part
1ex4A	integrase	1bu1A	HCK	3055	P08631	TSG101	7251	Q99816	Chertova et al., Cantin et al.	no	interacts with HIV-sim	p6	GAG PROTEIN, GAG POLYPROTEIN	GO:0005623~cell, GO:0016020~membrane, GO:0044464~cell part
1tktA	reverse transcriptase	1ft8E	NXF1	10482	Q9UBU9	NUP214	8021	P35658	Konig et al.	yes	interacts with HIV-sim	Rev	GAG POLYPROTEIN, PR55GAG, GAG, GAG PROTEIN, GAG-POL POLYPROTEIN, PR160GAG-POL, ART/TRS, ANTI-REPRESSION TRANSACTIVATOR PROTEIN, REV PROTEIN, SOR PROTEIN, VIRION INFECTIVITY FACTOR, VIF, R ORF PROTEIN, VPR PROTEIN, VPU PROTEIN, U ORF PROTEIN, VPU PRECURSOR	GO:0005623~cell, GO:0016020~membrane, GO:0044464~cell part
2cmrA	gp41	1bf5A	STAT1	6772	P42224	XPO1	7514	O14980	Zhou et al.	no	interacts with HIV-sim	Rev	ANTI-REPRESSION TRANSACTIVATOR PROTEIN, GAG PROTEIN, ART/TRS, REV PROTEIN	GO:0005623~cell, GO:0016020~membrane, GO:0016021~integral to membrane, GO:0031224~intrinsic to membrane, GO:0044425~membrane part, GO:0044464~cell part
2vg7A	reverse transcriptase	1ft8E	NXF1	10482	Q9UBU9	NUP98	4928	P52948	Konig et al., Yeung et al.	yes	interacts with HIV-sim	Rev	GAG POLYPROTEIN, PR55GAG, GAG, GAG PROTEIN, GAG-POL POLYPROTEIN, PR160GAG-POL, ART/TRS, ANTI-REPRESSION TRANSACTIVATOR PROTEIN, REV PROTEIN, SOR PROTEIN, VIRION INFECTIVITY FACTOR, VIF, R ORF PROTEIN, VPR PROTEIN, VPU PROTEIN, U ORF PROTEIN, VPU PRECURSOR	GO:0005623~cell, GO:0016020~membrane, GO:0044464~cell part
3cyoA	gp41	1gk4A	VIM	7431	P08670	PKD1	5310	P98161	Yeung et al.	no	interacts with HIV-sim			GO:0005623~cell, GO:0016020~membrane, GO:0016021~integral to membrane, GO:0031224~intrinsic to membrane, GO:0044425~membrane part, GO:0044464~cell part
1mt9A	protease	1lyaA	CTSD	1509	P07339	CD4	920	P01730	Brass et al., Zhou et al.	yes	interacts with HIV-sim	Vif, Vpu, Envelope surface glycoprotein gp160, precursor, Envelope surface glycoprotein gp120, Envelope transmembrane glycoprotein gp41, Nef	VPU PRECURSOR, TRANSACTIVATING REGULATORY PROTEIN, GLYCOPROTEIN GP120=ENVELOP GLYCOPROTEIN, SOR PROTEIN, ENV PROTEIN, ENVELOPE POLYPROTEIN VARIANT, VPU PROTEIN, ENVELOPE POLYPROTEIN GP160 PRECURSOR, ENVELOPE POLYPROTEIN; NCBI GI: 328423, GAG POLYPROTEIN, PR55GAG, GAG, GAG PROTEIN, NEGATIVE FACTOR, 3'ORF, F-PROTEIN, NEF PROTEIN, GAG-POL POLYPROTEIN, PR160GAG-POL, ART/TRS, ANTI-REPRESSION TRANSACTI…	GO:0005623~cell, GO:0016020~membrane, GO:0044464~cell part
1c0tA	reverse transcriptase	1ft8E	NXF1	10482	Q9UBU9	NUP153	9972	P49790	Brass et al., Konig et al.	yes	interacts with HIV-sim	Rev	GAG POLYPROTEIN, PR55GAG, GAG, GAG PROTEIN, GAG-POL POLYPROTEIN, PR160GAG-POL, ART/TRS, ANTI-REPRESSION TRANSACTIVATOR PROTEIN, REV PROTEIN, SOR PROTEIN, VIRION INFECTIVITY FACTOR, VIF, R ORF PROTEIN, VPR PROTEIN, VPU PROTEIN, U ORF PROTEIN, VPU PRECURSOR	GO:0005623~cell, GO:0016020~membrane, GO:0044464~cell part
1f23B	gp41	3cl3D	IKBKG	8517	Q9Y6K9	TNFAIP3	7128	P21580	Chertova et al.	no	interacts with HIV-sim			GO:0005622~intracellular, GO:0005623~cell, GO:0005737~cytoplasm, GO:0043226~organelle, GO:0043227~membrane-bound organelle, GO:0043229~intracellular organelle, GO:0043231~intracellular membrane-bound organelle, GO:0044424~intracellular part, GO:0044464~cell part
1dlbA	gp41	1hynQ	SLC4A1	6521	P02730	EPB41	2035	P11171	Yeung et al.	no	interacts with HIV-sim			GO:0005623~cell, GO:0016020~membrane, GO:0044425~membrane part, GO:0044464~cell part
3bgrA	reverse transcriptase	1qu6A	EIF2AK2	5610	P19525	RAC1	5879	P63000	Chertova et al.	no	interacts with HIV-sim	Nef	NEGATIVE FACTOR, 3'ORF, F-PROTEIN, NEF PROTEIN	GO:0005623~cell, GO:0016020~membrane, GO:0044464~cell part
1f23F	gp41	1rw6A	APP	351	P05067	EPB41	2035	P11171	Yeung et al.	no	interacts with HIV-sim			GO:0005622~intracellular, GO:0005623~cell, GO:0005737~cytoplasm, GO:0005886~plasma membrane, GO:0016020~membrane, GO:0032991~macromolecular complex, GO:0043226~organelle, GO:0043227~membrane-bound organelle, GO:0043229~intracellular organelle, GO:0043231~intracellular membrane-bound organelle, GO:0043234~protein complex, GO:0044422~organelle part, GO:0044424~intracellular part, GO:0044425~membran…
2vg5A	reverse transcriptase	1ft8E	NXF1	10482	Q9UBU9	NUP98	4928	P52948	Konig et al., Yeung et al.	yes	interacts with HIV-sim	Rev	GAG POLYPROTEIN, PR55GAG, GAG, GAG PROTEIN, GAG-POL POLYPROTEIN, PR160GAG-POL, ART/TRS, ANTI-REPRESSION TRANSACTIVATOR PROTEIN, REV PROTEIN, SOR PROTEIN, VIRION INFECTIVITY FACTOR, VIF, R ORF PROTEIN, VPR PROTEIN, VPU PROTEIN, U ORF PROTEIN, VPU PRECURSOR	GO:0005623~cell, GO:0016020~membrane, GO:0044464~cell part
1t05A	reverse transcriptase	1qu6A	EIF2AK2	5610	P19525	MAP3K7IP2	23118	Q9NYJ8	Yeung et al.	no	interacts with HIV-sim			GO:0005623~cell, GO:0016020~membrane, GO:0044464~cell part
1ce0B	gp41	1uklF	SREBF2	6721	Q12772	KPNB1	3837	Q14974	Konig et al., Chertova et al.	no	interacts with HIV-sim	integrase, Tat, Rev	GAG PROTEIN, ANTI-REPRESSION TRANSACTIVATOR PROTEIN, TRANSACTIVATING REGULATORY PROTEIN, ART/TRS, REV PROTEIN	GO:0005623~cell, GO:0016020~membrane, GO:0016021~integral to membrane, GO:0031224~intrinsic to membrane, GO:0044425~membrane part, GO:0044464~cell part
1szt	gp41	2v1yB	PIK3R1	5295	P27986	EGFR	1956	P00533	Brass et al.	no	interacts with HIV-sim			GO:0005623~cell, GO:0016020~membrane, GO:0016021~integral to membrane, GO:0031224~intrinsic to membrane, GO:0044425~membrane part, GO:0044464~cell part
1f23D	gp41	3brtD	IKBKG	8517	Q9Y6K9	TNFAIP3	7128	P21580	Chertova et al.	no	interacts with HIV-sim			GO:0005622~intracellular, GO:0005623~cell, GO:0005737~cytoplasm, GO:0043226~organelle, GO:0043227~membrane-bound organelle, GO:0043229~intracellular organelle, GO:0043231~intracellular membrane-bound organelle, GO:0044424~intracellular part, GO:0044464~cell part
1f23A	gp41	1y2oA	BAIAP2	10458	Q9UQB8	RAC1	5879	P63000	Chertova et al.	no	interacts with HIV-sim	Nef	NEGATIVE FACTOR, 3'ORF, F-PROTEIN, NEF PROTEIN	GO:0005622~intracellular, GO:0005623~cell, GO:0005737~cytoplasm, GO:0005886~plasma membrane, GO:0016020~membrane, GO:0016023~cytoplasmic membrane-bound vesicle, GO:0031410~cytoplasmic vesicle, GO:0031982~vesicle, GO:0031988~membrane-bound vesicle, GO:0043226~organelle, GO:0043227~membrane-bound organelle, GO:0043229~intracellular organelle, GO:0043231~intracellular membrane-bound organelle, GO:00…
1f23D	gp41	1debA	APC	324	P25054	CTBP1	1487	Q13363	Yeung et al.	no	interacts with HIV-sim			GO:0005622~intracellular, GO:0005623~cell, GO:0005737~cytoplasm, GO:0043226~organelle, GO:0043227~membrane-bound organelle, GO:0043229~intracellular organelle, GO:0043231~intracellular membrane-bound organelle, GO:0044424~intracellular part, GO:0044464~cell part
1k6yD	integrase	1mwpA	APP	351	P05067	EPB41	2035	P11171	Yeung et al.	no	interacts with HIV-sim			GO:0005623~cell, GO:0016020~membrane, GO:0044464~cell part
2hmiA	reverse transcriptase	1qu6A	EIF2AK2	5610	P19525	MAP3K7IP2	23118	Q9NYJ8	Yeung et al.	no	interacts with HIV-sim			GO:0005623~cell, GO:0016020~membrane, GO:0044464~cell part
1f23A	gp41	2v1yB	PIK3R1	5295	P27986	PTPN6	5777	P29350	Chertova et al.	no	interacts with HIV-sim			GO:0005622~intracellular, GO:0005623~cell, GO:0005737~cytoplasm, GO:0016020~membrane, GO:0043226~organelle, GO:0043227~membrane-bound organelle, GO:0043229~intracellular organelle, GO:0043231~intracellular membrane-bound organelle, GO:0044424~intracellular part, GO:0044464~cell part
2r3tA	protease	1lyaB	CTSD	1509	P07339	CD4	920	P01730	Brass et al., Zhou et al.	yes	interacts with HIV-sim	Vif, Vpu, Envelope surface glycoprotein gp160, precursor, Envelope surface glycoprotein gp120, Envelope transmembrane glycoprotein gp41, Nef	VPU PRECURSOR, TRANSACTIVATING REGULATORY PROTEIN, GLYCOPROTEIN GP120=ENVELOP GLYCOPROTEIN, SOR PROTEIN, ENV PROTEIN, ENVELOPE POLYPROTEIN VARIANT, VPU PROTEIN, ENVELOPE POLYPROTEIN GP160 PRECURSOR, ENVELOPE POLYPROTEIN; NCBI GI: 328423, GAG POLYPROTEIN, PR55GAG, GAG, GAG PROTEIN, NEGATIVE FACTOR, 3'ORF, F-PROTEIN, NEF PROTEIN, GAG-POL POLYPROTEIN, PR160GAG-POL, ART/TRS, ANTI-REPRESSION TRANSACTI…	GO:0005623~cell, GO:0016020~membrane, GO:0044464~cell part
1u57A	p2	1fosH	JUN	3725	P05412	SUMO1	7341	P63165	Saphire et al.	no	interacts with HIV-sim	p6		GO:0005623~cell, GO:0016020~membrane, GO:0044464~cell part
1ajvA	protease	1lyaB	CTSD	1509	P07339	CD4	920	P01730	Brass et al., Zhou et al.	yes	interacts with HIV-sim	Vif, Vpu, Envelope surface glycoprotein gp160, precursor, Envelope surface glycoprotein gp120, Envelope transmembrane glycoprotein gp41, Nef	VPU PRECURSOR, TRANSACTIVATING REGULATORY PROTEIN, GLYCOPROTEIN GP120=ENVELOP GLYCOPROTEIN, SOR PROTEIN, ENV PROTEIN, ENVELOPE POLYPROTEIN VARIANT, VPU PROTEIN, ENVELOPE POLYPROTEIN GP160 PRECURSOR, ENVELOPE POLYPROTEIN; NCBI GI: 328423, GAG POLYPROTEIN, PR55GAG, GAG, GAG PROTEIN, NEGATIVE FACTOR, 3'ORF, F-PROTEIN, NEF PROTEIN, GAG-POL POLYPROTEIN, PR160GAG-POL, ART/TRS, ANTI-REPRESSION TRANSACTI…	GO:0005623~cell, GO:0016020~membrane, GO:0044464~cell part
1s9gA	reverse transcriptase	1mb8A	PLEC1	5339	Q15149	MSN	4478	P26038	Yeung et al., Chertova et al., Cantin et al.	no	interacts with HIV-sim	Envelope surface glycoprotein gp120	GAG PROTEIN	GO:0005623~cell, GO:0016020~membrane, GO:0044464~cell part
3cp1A	gp41	2v1yB	PIK3R1	5295	P27986	AKT1	207	P31749	Brass et al., Zhou et al.	no	interacts with HIV-sim			GO:0005623~cell, GO:0016020~membrane, GO:0044464~cell part
2cmrA	gp41	2qv2A	OCRL	4952	Q01968	CDC42	998	P60953	Chertova et al.	no	interacts with HIV-sim	Nef		GO:0005623~cell, GO:0016020~membrane, GO:0044464~cell part
2cmrA	gp41	1lpe	APOE	348	P02649	APOE			Chertova et al.	yes	is HIV-sim	Envelope surface glycoprotein gp120	TRANSACTIVATING REGULATORY PROTEIN	GO:0005623~cell, GO:0016020~membrane, GO:0044425~membrane part, GO:0044464~cell part
1f23E	gp41	1urfA	PKN1	5585	Q16512	VIM	7431	P08670	Chertova et al.	no	interacts with HIV-sim	retropepsin		GO:0005622~intracellular, GO:0005623~cell, GO:0005737~cytoplasm, GO:0043226~organelle, GO:0043229~intracellular organelle, GO:0044422~organelle part, GO:0044424~intracellular part, GO:0044446~intracellular organelle part, GO:0044464~cell part
1f23A	gp41	2z0vA	SH3GL3	6457	Q99963	PDCD6IP	10015	Q8WUM4	Chertova et al., Cantin et al.	no	interacts with HIV-sim	Pr55(Gag), p6, Nef	GAG POLYPROTEIN, PR55GAG	GO:0005622~intracellular, GO:0005623~cell, GO:0005737~cytoplasm, GO:0016023~cytoplasmic membrane-bound vesicle, GO:0031410~cytoplasmic vesicle, GO:0031982~vesicle, GO:0031988~membrane-bound vesicle, GO:0043226~organelle, GO:0043227~membrane-bound organelle, GO:0043229~intracellular organelle, GO:0043231~intracellular membrane-bound organelle, GO:0044424~intracellular part, GO:0044444~cytoplasmic …
1f23A	gp41	1tu3J	RABEP1	9135	Q15276	AP1G2	8906	O75843	Konig et al.	no	interacts with HIV-sim	Envelope transmembrane glycoprotein gp41, Nef		GO:0005622~intracellular, GO:0005623~cell, GO:0005737~cytoplasm, GO:0005886~plasma membrane, GO:0016020~membrane, GO:0016021~integral to membrane, GO:0016023~cytoplasmic membrane-bound vesicle, GO:0031224~intrinsic to membrane, GO:0031410~cytoplasmic vesicle, GO:0031982~vesicle, GO:0031988~membrane-bound vesicle, GO:0032991~macromolecular complex, GO:0043226~organelle, GO:0043227~membrane-bound o…
1sv5A	reverse transcriptase	1tceA	SHC1	6464	P29353	LCK	3932	P06239	Saphire et al.	no	interacts with HIV-sim	Envelope surface glycoprotein gp160, precursor, Envelope surface glycoprotein gp120, Nef	TRANSACTIVATING REGULATORY PROTEIN, NEGATIVE FACTOR, 3'ORF, F-PROTEIN, NEF PROTEIN	GO:0005623~cell, GO:0016020~membrane, GO:0044464~cell part
1ikyA	reverse transcriptase	1tceA	SHC1	6464	P29353	EGFR	1956	P00533	Brass et al.	no	interacts with HIV-sim			GO:0005623~cell, GO:0016020~membrane, GO:0044464~cell part
1ex4A	integrase	1lckA	LCK	3932	P06239	CD44	960	P16070	Chertova et al.	no	interacts with HIV-sim			GO:0005623~cell, GO:0016020~membrane, GO:0044464~cell part
1ce0C	gp41	2jwaA	ERBB2	2064	P04626	IL6ST	3572	P40189	Yeung et al.	no	interacts with HIV-sim			GO:0005623~cell, GO:0016020~membrane, GO:0016021~integral to membrane, GO:0031224~intrinsic to membrane, GO:0044425~membrane part, GO:0044464~cell part
1c1cA	reverse transcriptase	1qu6A	EIF2AK2	5610	P19525	MAP3K7IP2	23118	Q9NYJ8	Yeung et al.	no	interacts with HIV-sim			GO:0005623~cell, GO:0016020~membrane, GO:0044464~cell part
1aidB	protease	1lyaB	CTSD	1509	P07339	CD4	920	P01730	Brass et al., Zhou et al.	yes	interacts with HIV-sim	Vif, Vpu, Envelope surface glycoprotein gp160, precursor, Envelope surface glycoprotein gp120, Envelope transmembrane glycoprotein gp41, Nef	VPU PRECURSOR, TRANSACTIVATING REGULATORY PROTEIN, GLYCOPROTEIN GP120=ENVELOP GLYCOPROTEIN, SOR PROTEIN, ENV PROTEIN, ENVELOPE POLYPROTEIN VARIANT, VPU PROTEIN, ENVELOPE POLYPROTEIN GP160 PRECURSOR, ENVELOPE POLYPROTEIN; NCBI GI: 328423, GAG POLYPROTEIN, PR55GAG, GAG, GAG PROTEIN, NEGATIVE FACTOR, 3'ORF, F-PROTEIN, NEF PROTEIN, GAG-POL POLYPROTEIN, PR160GAG-POL, ART/TRS, ANTI-REPRESSION TRANSACTI…	GO:0005623~cell, GO:0016020~membrane, GO:0044464~cell part
1u57A	p2	2gzhB	RAB11FIP2	22841	Q7L804	RAB11A	8766	P62491	Yeung et al., Chertova et al.	no	interacts with HIV-sim			GO:0005623~cell, GO:0016020~membrane, GO:0044464~cell part
7upjA	protease	1lyaB	CTSD	1509	P07339	CD4	920	P01730	Brass et al., Zhou et al.	yes	interacts with HIV-sim	Vif, Vpu, Envelope surface glycoprotein gp160, precursor, Envelope surface glycoprotein gp120, Envelope transmembrane glycoprotein gp41, Nef	VPU PRECURSOR, TRANSACTIVATING REGULATORY PROTEIN, GLYCOPROTEIN GP120=ENVELOP GLYCOPROTEIN, SOR PROTEIN, ENV PROTEIN, ENVELOPE POLYPROTEIN VARIANT, VPU PROTEIN, ENVELOPE POLYPROTEIN GP160 PRECURSOR, ENVELOPE POLYPROTEIN; NCBI GI: 328423, GAG POLYPROTEIN, PR55GAG, GAG, GAG PROTEIN, NEGATIVE FACTOR, 3'ORF, F-PROTEIN, NEF PROTEIN, GAG-POL POLYPROTEIN, PR160GAG-POL, ART/TRS, ANTI-REPRESSION TRANSACTI…	GO:0005623~cell, GO:0016020~membrane, GO:0044464~cell part
1ex4A	integrase	3dlmA	SETDB1	9869	Q15047	PTPRS	5802	Q13332	Yeung et al.	no	interacts with HIV-sim			GO:0005623~cell, GO:0016020~membrane, GO:0044464~cell part
1ex4A	integrase	2rf0A	MAP3K10	4294	Q02779	CDC42	998	P60953	Chertova et al.	no	interacts with HIV-sim	Nef		GO:0005623~cell, GO:0016020~membrane, GO:0044464~cell part
1tl1A	reverse transcriptase	1ft8E	NXF1	10482	Q9UBU9	NUP98	4928	P52948	Konig et al., Yeung et al.	yes	interacts with HIV-sim	Rev	GAG POLYPROTEIN, PR55GAG, GAG, GAG PROTEIN, GAG-POL POLYPROTEIN, PR160GAG-POL, ART/TRS, ANTI-REPRESSION TRANSACTIVATOR PROTEIN, REV PROTEIN, SOR PROTEIN, VIRION INFECTIVITY FACTOR, VIF, R ORF PROTEIN, VPR PROTEIN, VPU PROTEIN, U ORF PROTEIN, VPU PRECURSOR	GO:0005623~cell, GO:0016020~membrane, GO:0044464~cell part
1fkpA	reverse transcriptase	1mb8A	PLEC1	5339	Q15149	SPTAN1	6709	Q13813	Brass et al.	yes	interacts with HIV-sim	retropepsin		GO:0005623~cell, GO:0016020~membrane, GO:0044464~cell part
1revA	reverse transcriptase	1tceA	SHC1	6464	P29353	CD81	975	P60033	Chertova et al.	no	interacts with HIV-sim			GO:0005623~cell, GO:0016020~membrane, GO:0044464~cell part
2cmrA	gp41	1ib1B	YWHAZ	7534	P63104	AKT1	207	P31749	Brass et al., Zhou et al.	no	interacts with HIV-sim			GO:0005623~cell, GO:0016020~membrane, GO:0044464~cell part
2bpwB	protease	1lyaB	CTSD	1509	P07339	CD4	920	P01730	Brass et al., Zhou et al.	yes	interacts with HIV-sim	Vif, Vpu, Envelope surface glycoprotein gp160, precursor, Envelope surface glycoprotein gp120, Envelope transmembrane glycoprotein gp41, Nef	VPU PRECURSOR, TRANSACTIVATING REGULATORY PROTEIN, GLYCOPROTEIN GP120=ENVELOP GLYCOPROTEIN, SOR PROTEIN, ENV PROTEIN, ENVELOPE POLYPROTEIN VARIANT, VPU PROTEIN, ENVELOPE POLYPROTEIN GP160 PRECURSOR, ENVELOPE POLYPROTEIN; NCBI GI: 328423, GAG POLYPROTEIN, PR55GAG, GAG, GAG PROTEIN, NEGATIVE FACTOR, 3'ORF, F-PROTEIN, NEF PROTEIN, GAG-POL POLYPROTEIN, PR160GAG-POL, ART/TRS, ANTI-REPRESSION TRANSACTI…	GO:0005623~cell, GO:0016020~membrane, GO:0044464~cell part
3cp1A	gp41	2v1yB	PIK3R1	5295	P27986	EGFR	1956	P00533	Brass et al.	no	interacts with HIV-sim			GO:0005623~cell, GO:0016020~membrane, GO:0016021~integral to membrane, GO:0031224~intrinsic to membrane, GO:0044425~membrane part, GO:0044464~cell part
1f23E	gp41	1fzaA	FGA	2243	P02671	THBS1	7057	P07996	Chertova et al.	no	interacts with HIV-sim	Tat, Envelope surface glycoprotein gp120	TRANSACTIVATING REGULATORY PROTEIN	GO:0005576~extracellular region, GO:0044421~extracellular region part
1k33A	gp41	1hynQ	SLC4A1	6521	P02730	SLC4A1	6521	P02730	Yeung et al.	no	interacts with HIV-sim			GO:0005623~cell, GO:0016020~membrane, GO:0016021~integral to membrane, GO:0031224~intrinsic to membrane, GO:0044425~membrane part, GO:0044464~cell part
1f23A	gp41	3brtD	IKBKG	8517	Q9Y6K9	IKBKG	8517	Q9Y6K9	Brass et al.	no	interacts with HIV-sim			GO:0005622~intracellular, GO:0005623~cell, GO:0005737~cytoplasm, GO:0032991~macromolecular complex, GO:0043226~organelle, GO:0043227~membrane-bound organelle, GO:0043229~intracellular organelle, GO:0043231~intracellular membrane-bound organelle, GO:0043234~protein complex, GO:0044424~intracellular part, GO:0044444~cytoplasmic part, GO:0044464~cell part
1f23A	gp41	1quuA	ACTN2	88	P35609	TTN	7273	Q8WZ42	Chertova et al.	no	interacts with HIV-sim			GO:0005622~intracellular, GO:0005623~cell, GO:0005737~cytoplasm, GO:0016020~membrane, GO:0016021~integral to membrane, GO:0031224~intrinsic to membrane, GO:0043226~organelle, GO:0043227~membrane-bound organelle, GO:0043229~intracellular organelle, GO:0043231~intracellular membrane-bound organelle, GO:0044422~organelle part, GO:0044424~intracellular part, GO:0044425~membrane part, GO:0044444~cytop…
1s6qA	reverse transcriptase	1tceA	SHC1	6464	P29353	EGFR	1956	P00533	Brass et al.	no	interacts with HIV-sim			GO:0005623~cell, GO:0016020~membrane, GO:0044464~cell part
2vg5A	reverse transcriptase	1qu6A	EIF2AK2	5610	P19525	MAP3K7IP2	23118	Q9NYJ8	Yeung et al.	no	interacts with HIV-sim			GO:0005623~cell, GO:0016020~membrane, GO:0044464~cell part
1hvkA	protease	1lyaB	CTSD	1509	P07339	CD4	920	P01730	Brass et al., Zhou et al.	yes	interacts with HIV-sim	Vif, Vpu, Envelope surface glycoprotein gp160, precursor, Envelope surface glycoprotein gp120, Envelope transmembrane glycoprotein gp41, Nef	VPU PRECURSOR, TRANSACTIVATING REGULATORY PROTEIN, GLYCOPROTEIN GP120=ENVELOP GLYCOPROTEIN, SOR PROTEIN, ENV PROTEIN, ENVELOPE POLYPROTEIN VARIANT, VPU PROTEIN, ENVELOPE POLYPROTEIN GP160 PRECURSOR, ENVELOPE POLYPROTEIN; NCBI GI: 328423, GAG POLYPROTEIN, PR55GAG, GAG, GAG PROTEIN, NEGATIVE FACTOR, 3'ORF, F-PROTEIN, NEF PROTEIN, GAG-POL POLYPROTEIN, PR160GAG-POL, ART/TRS, ANTI-REPRESSION TRANSACTI…	GO:0005623~cell, GO:0016020~membrane, GO:0044464~cell part
1f23E	gp41	2ficB	BIN1	274	O00499	RAP1A	5906	P62834	Chertova et al.	no	interacts with HIV-sim			GO:0005622~intracellular, GO:0005623~cell, GO:0005886~plasma membrane, GO:0016020~membrane, GO:0044464~cell part
1f23A	gp41	1yxrA	VPS4A	27183	Q9UN37	VPS4A	27183	Q9UN37	Zhou et al.	no	interacts with HIV-sim			GO:0005622~intracellular, GO:0005623~cell, GO:0005737~cytoplasm, GO:0016020~membrane, GO:0043226~organelle, GO:0043227~membrane-bound organelle, GO:0043229~intracellular organelle, GO:0043231~intracellular membrane-bound organelle, GO:0044422~organelle part, GO:0044424~intracellular part, GO:0044444~cytoplasmic part, GO:0044446~intracellular organelle part, GO:0044464~cell part
1ex4A	integrase	2dmoA	NCF2	4688	P19878	RAC2	5880	P15153	Chertova et al.	no	interacts with HIV-sim			GO:0005623~cell, GO:0016020~membrane, GO:0044464~cell part
1szt	gp41	1jocA	EEA1	8411	Q15075	RAB5A	5868	P20339	Chertova et al.	no	interacts with HIV-sim			GO:0005623~cell, GO:0016020~membrane, GO:0044425~membrane part, GO:0044464~cell part
1hvc	protease	1lyaB	CTSD	1509	P07339	CD4	920	P01730	Brass et al., Zhou et al.	no	interacts with HIV-sim	Vif, Vpu, Envelope surface glycoprotein gp160, precursor, Envelope surface glycoprotein gp120, Envelope transmembrane glycoprotein gp41, Nef	VPU PRECURSOR, TRANSACTIVATING REGULATORY PROTEIN, GLYCOPROTEIN GP120=ENVELOP GLYCOPROTEIN, SOR PROTEIN, ENV PROTEIN, ENVELOPE POLYPROTEIN VARIANT, VPU PROTEIN, ENVELOPE POLYPROTEIN GP160 PRECURSOR, ENVELOPE POLYPROTEIN; NCBI GI: 328423, GAG POLYPROTEIN, PR55GAG, GAG, GAG PROTEIN, NEGATIVE FACTOR, 3'ORF, F-PROTEIN, NEF PROTEIN, GAG-POL POLYPROTEIN, PR160GAG-POL, ART/TRS, ANTI-REPRESSION TRANSACTI…	GO:0005623~cell, GO:0016020~membrane, GO:0044464~cell part
1hbvB	protease	1lyaA	CTSD	1509	P07339	CD4	920	P01730	Brass et al., Zhou et al.	yes	interacts with HIV-sim	Vif, Vpu, Envelope surface glycoprotein gp160, precursor, Envelope surface glycoprotein gp120, Envelope transmembrane glycoprotein gp41, Nef	VPU PRECURSOR, TRANSACTIVATING REGULATORY PROTEIN, GLYCOPROTEIN GP120=ENVELOP GLYCOPROTEIN, SOR PROTEIN, ENV PROTEIN, ENVELOPE POLYPROTEIN VARIANT, VPU PROTEIN, ENVELOPE POLYPROTEIN GP160 PRECURSOR, ENVELOPE POLYPROTEIN; NCBI GI: 328423, GAG POLYPROTEIN, PR55GAG, GAG, GAG PROTEIN, NEGATIVE FACTOR, 3'ORF, F-PROTEIN, NEF PROTEIN, GAG-POL POLYPROTEIN, PR160GAG-POL, ART/TRS, ANTI-REPRESSION TRANSACTI…	GO:0005623~cell, GO:0016020~membrane, GO:0044464~cell part
2cmrA	gp41	1qgkA	KPNB1	3837	Q14974	NUP50	10762	Q9UKX7	Konig et al.	no	interacts with HIV-sim		GAG POLYPROTEIN, PR55GAG, GAG, GAG PROTEIN, GAG-POL POLYPROTEIN, PR160GAG-POL, ART/TRS, ANTI-REPRESSION TRANSACTIVATOR PROTEIN, REV PROTEIN, SOR PROTEIN, VIRION INFECTIVITY FACTOR, VIF, R ORF PROTEIN, VPR PROTEIN, VPU PROTEIN, U ORF PROTEIN, VPU PRECURSOR	GO:0005623~cell, GO:0016020~membrane, GO:0016021~integral to membrane, GO:0031224~intrinsic to membrane, GO:0044425~membrane part, GO:0044464~cell part
1f23D	gp41	1fosE	FOS	2353	P01100	RELA	5970	Q04206	Brass et al., Konig et al., Zhou et al.	no	interacts with HIV-sim	Tat	TRANSACTIVATING REGULATORY PROTEIN, ANTI-REPRESSION TRANSACTIVATOR PROTEIN, VPU PRECURSOR	GO:0005622~intracellular, GO:0005623~cell, GO:0005737~cytoplasm, GO:0032991~macromolecular complex, GO:0043226~organelle, GO:0043227~membrane-bound organelle, GO:0043229~intracellular organelle, GO:0043231~intracellular membrane-bound organelle, GO:0043234~protein complex, GO:0044422~organelle part, GO:0044424~intracellular part, GO:0044446~intracellular organelle part, GO:0044464~cell part
1f23A	gp41	1s35A	SPTB	6710	P11277	SPTAN1	6709	Q13813	Brass et al.	no	interacts with HIV-sim	retropepsin		GO:0005622~intracellular, GO:0005623~cell, GO:0005737~cytoplasm, GO:0016020~membrane, GO:0043226~organelle, GO:0043229~intracellular organelle, GO:0044422~organelle part, GO:0044424~intracellular part, GO:0044444~cytoplasmic part, GO:0044446~intracellular organelle part, GO:0044464~cell part
1dlbA	gp41	1wq6A	RUNX1T1	862	Q06455	KPNB1	3837	Q14974	Konig et al., Chertova et al.	no	interacts with HIV-sim	integrase, Tat, Rev	GAG PROTEIN, ANTI-REPRESSION TRANSACTIVATOR PROTEIN, TRANSACTIVATING REGULATORY PROTEIN, ART/TRS, REV PROTEIN	GO:0005623~cell, GO:0016020~membrane, GO:0016021~integral to membrane, GO:0031224~intrinsic to membrane, GO:0044425~membrane part, GO:0044464~cell part
1f23B	gp41	2pp4A	RUNX1T1	862	Q06455	NCOR2	9612	Q9Y618	Brass et al.	no	interacts with HIV-sim			GO:0005622~intracellular, GO:0005623~cell, GO:0043226~organelle, GO:0043227~membrane-bound organelle, GO:0043229~intracellular organelle, GO:0043231~intracellular membrane-bound organelle, GO:0044422~organelle part, GO:0044424~intracellular part, GO:0044446~intracellular organelle part, GO:0044464~cell part
1f23C	gp41	1wlxA	ACTN4	81	O43707	GSN	2934	P06396	Chertova et al.	no	interacts with HIV-sim			GO:0005576~extracellular region, GO:0005622~intracellular, GO:0005623~cell, GO:0005737~cytoplasm, GO:0043226~organelle, GO:0043229~intracellular organelle, GO:0044424~intracellular part, GO:0044444~cytoplasmic part, GO:0044464~cell part
1f23A	gp41	1qgrA	KPNB1	3837	Q14974	RANBP2	5903	P49792	Brass et al., Konig et al.	no	interacts with HIV-sim		GAG POLYPROTEIN, PR55GAG, GAG, GAG PROTEIN, GAG-POL POLYPROTEIN, PR160GAG-POL, ART/TRS, ANTI-REPRESSION TRANSACTIVATOR PROTEIN, REV PROTEIN, SOR PROTEIN, VIRION INFECTIVITY FACTOR, VIF, R ORF PROTEIN, VPR PROTEIN, VPU PROTEIN, U ORF PROTEIN, VPU PRECURSOR	GO:0005622~intracellular, GO:0005623~cell, GO:0016020~membrane, GO:0016021~integral to membrane, GO:0031224~intrinsic to membrane, GO:0032991~macromolecular complex, GO:0043226~organelle, GO:0043227~membrane-bound organelle, GO:0043229~intracellular organelle, GO:0043231~intracellular membrane-bound organelle, GO:0043234~protein complex, GO:0044422~organelle part, GO:0044424~intracellular part, G…
1rthA	reverse transcriptase	1tceA	SHC1	6464	P29353	CD81	975	P60033	Chertova et al.	no	interacts with HIV-sim			GO:0005623~cell, GO:0016020~membrane, GO:0044464~cell part
1f23C	gp41	1avoB	PSME1	5720	Q06323	VIM	7431	P08670	Chertova et al.	no	interacts with HIV-sim	retropepsin		GO:0005622~intracellular, GO:0005623~cell, GO:0005737~cytoplasm, GO:0043226~organelle, GO:0043229~intracellular organelle, GO:0044422~organelle part, GO:0044424~intracellular part, GO:0044446~intracellular organelle part, GO:0044464~cell part
1dlbA	gp41	1fosE	FOS	2353	P01100	SUMO1	7341	P63165	Saphire et al.	no	interacts with HIV-sim	p6		GO:0005623~cell, GO:0016020~membrane, GO:0016021~integral to membrane, GO:0031224~intrinsic to membrane, GO:0044425~membrane part, GO:0044464~cell part
1fkpA	reverse transcriptase	1mb8A	PLEC1	5339	Q15149	MSN	4478	P26038	Yeung et al., Chertova et al., Cantin et al.	no	interacts with HIV-sim	Envelope surface glycoprotein gp120	GAG PROTEIN	GO:0005623~cell, GO:0016020~membrane, GO:0044464~cell part
1f23E	gp41	2a26A	CACYBP	27101	Q9HB71	S100A6	6277	P06703	Chertova et al.	no	interacts with HIV-sim			GO:0005622~intracellular, GO:0005623~cell, GO:0005737~cytoplasm, GO:0016020~membrane, GO:0043226~organelle, GO:0043227~membrane-bound organelle, GO:0043229~intracellular organelle, GO:0043231~intracellular membrane-bound organelle, GO:0044422~organelle part, GO:0044424~intracellular part, GO:0044446~intracellular organelle part, GO:0044464~cell part
1f23A	gp41	1debA	APC	324	P25054	CTBP1	1487	Q13363	Yeung et al.	no	interacts with HIV-sim			GO:0005622~intracellular, GO:0005623~cell, GO:0005737~cytoplasm, GO:0043226~organelle, GO:0043227~membrane-bound organelle, GO:0043229~intracellular organelle, GO:0043231~intracellular membrane-bound organelle, GO:0044424~intracellular part, GO:0044464~cell part
1biuB	integrase	1mwpA	APP	351	P05067	APOE	348	P02649	Chertova et al.	no	interacts with HIV-sim	Envelope surface glycoprotein gp120	TRANSACTIVATING REGULATORY PROTEIN	GO:0005623~cell, GO:0016020~membrane, GO:0044464~cell part
4phvB	protease	1lyaB	CTSD	1509	P07339	CD4	920	P01730	Brass et al., Zhou et al.	yes	interacts with HIV-sim	Vif, Vpu, Envelope surface glycoprotein gp160, precursor, Envelope surface glycoprotein gp120, Envelope transmembrane glycoprotein gp41, Nef	VPU PRECURSOR, TRANSACTIVATING REGULATORY PROTEIN, GLYCOPROTEIN GP120=ENVELOP GLYCOPROTEIN, SOR PROTEIN, ENV PROTEIN, ENVELOPE POLYPROTEIN VARIANT, VPU PROTEIN, ENVELOPE POLYPROTEIN GP160 PRECURSOR, ENVELOPE POLYPROTEIN; NCBI GI: 328423, GAG POLYPROTEIN, PR55GAG, GAG, GAG PROTEIN, NEGATIVE FACTOR, 3'ORF, F-PROTEIN, NEF PROTEIN, GAG-POL POLYPROTEIN, PR160GAG-POL, ART/TRS, ANTI-REPRESSION TRANSACTI…	GO:0005623~cell, GO:0016020~membrane, GO:0044464~cell part
2qnnB	protease	1lyaB	CTSD	1509	P07339	CD4	920	P01730	Brass et al., Zhou et al.	yes	interacts with HIV-sim	Vif, Vpu, Envelope surface glycoprotein gp160, precursor, Envelope surface glycoprotein gp120, Envelope transmembrane glycoprotein gp41, Nef	VPU PRECURSOR, TRANSACTIVATING REGULATORY PROTEIN, GLYCOPROTEIN GP120=ENVELOP GLYCOPROTEIN, SOR PROTEIN, ENV PROTEIN, ENVELOPE POLYPROTEIN VARIANT, VPU PROTEIN, ENVELOPE POLYPROTEIN GP160 PRECURSOR, ENVELOPE POLYPROTEIN; NCBI GI: 328423, GAG POLYPROTEIN, PR55GAG, GAG, GAG PROTEIN, NEGATIVE FACTOR, 3'ORF, F-PROTEIN, NEF PROTEIN, GAG-POL POLYPROTEIN, PR160GAG-POL, ART/TRS, ANTI-REPRESSION TRANSACTI…	GO:0005623~cell, GO:0016020~membrane, GO:0044464~cell part
1u57A	p2	1t2kC	JUN	3725	P05412	SUMO1	7341	P63165	Saphire et al.	no	interacts with HIV-sim	p6		GO:0005623~cell, GO:0016020~membrane, GO:0044464~cell part
1f23E	gp41	1hciA	ACTN2	88	P35609	TTN	7273	Q8WZ42	Chertova et al.	no	interacts with HIV-sim			GO:0005622~intracellular, GO:0005623~cell, GO:0005737~cytoplasm, GO:0016020~membrane, GO:0016021~integral to membrane, GO:0031224~intrinsic to membrane, GO:0043226~organelle, GO:0043227~membrane-bound organelle, GO:0043229~intracellular organelle, GO:0043231~intracellular membrane-bound organelle, GO:0044422~organelle part, GO:0044424~intracellular part, GO:0044425~membrane part, GO:0044444~cytop…
1k6vA	protease	1lyaA	CTSD	1509	P07339	CD4	920	P01730	Brass et al., Zhou et al.	yes	interacts with HIV-sim	Vif, Vpu, Envelope surface glycoprotein gp160, precursor, Envelope surface glycoprotein gp120, Envelope transmembrane glycoprotein gp41, Nef	VPU PRECURSOR, TRANSACTIVATING REGULATORY PROTEIN, GLYCOPROTEIN GP120=ENVELOP GLYCOPROTEIN, SOR PROTEIN, ENV PROTEIN, ENVELOPE POLYPROTEIN VARIANT, VPU PROTEIN, ENVELOPE POLYPROTEIN GP160 PRECURSOR, ENVELOPE POLYPROTEIN; NCBI GI: 328423, GAG POLYPROTEIN, PR55GAG, GAG, GAG PROTEIN, NEGATIVE FACTOR, 3'ORF, F-PROTEIN, NEF PROTEIN, GAG-POL POLYPROTEIN, PR160GAG-POL, ART/TRS, ANTI-REPRESSION TRANSACTI…	GO:0005623~cell, GO:0016020~membrane, GO:0044464~cell part
2qi3A	protease	1lyaA	CTSD	1509	P07339	CD4	920	P01730	Brass et al., Zhou et al.	yes	interacts with HIV-sim	Vif, Vpu, Envelope surface glycoprotein gp160, precursor, Envelope surface glycoprotein gp120, Envelope transmembrane glycoprotein gp41, Nef	VPU PRECURSOR, TRANSACTIVATING REGULATORY PROTEIN, GLYCOPROTEIN GP120=ENVELOP GLYCOPROTEIN, SOR PROTEIN, ENV PROTEIN, ENVELOPE POLYPROTEIN VARIANT, VPU PROTEIN, ENVELOPE POLYPROTEIN GP160 PRECURSOR, ENVELOPE POLYPROTEIN; NCBI GI: 328423, GAG POLYPROTEIN, PR55GAG, GAG, GAG PROTEIN, NEGATIVE FACTOR, 3'ORF, F-PROTEIN, NEF PROTEIN, GAG-POL POLYPROTEIN, PR160GAG-POL, ART/TRS, ANTI-REPRESSION TRANSACTI…	GO:0005623~cell, GO:0016020~membrane, GO:0044464~cell part
1meuB	protease	1lyaA	CTSD	1509	P07339	CD4	920	P01730	Brass et al., Zhou et al.	yes	interacts with HIV-sim	Vif, Vpu, Envelope surface glycoprotein gp160, precursor, Envelope surface glycoprotein gp120, Envelope transmembrane glycoprotein gp41, Nef	VPU PRECURSOR, TRANSACTIVATING REGULATORY PROTEIN, GLYCOPROTEIN GP120=ENVELOP GLYCOPROTEIN, SOR PROTEIN, ENV PROTEIN, ENVELOPE POLYPROTEIN VARIANT, VPU PROTEIN, ENVELOPE POLYPROTEIN GP160 PRECURSOR, ENVELOPE POLYPROTEIN; NCBI GI: 328423, GAG POLYPROTEIN, PR55GAG, GAG, GAG PROTEIN, NEGATIVE FACTOR, 3'ORF, F-PROTEIN, NEF PROTEIN, GAG-POL POLYPROTEIN, PR160GAG-POL, ART/TRS, ANTI-REPRESSION TRANSACTI…	GO:0005623~cell, GO:0016020~membrane, GO:0044464~cell part
1c1cA	reverse transcriptase	1tceA	SHC1	6464	P29353	LCK	3932	P06239	Saphire et al.	no	interacts with HIV-sim	Envelope surface glycoprotein gp160, precursor, Envelope surface glycoprotein gp120, Nef	TRANSACTIVATING REGULATORY PROTEIN, NEGATIVE FACTOR, 3'ORF, F-PROTEIN, NEF PROTEIN	GO:0005623~cell, GO:0016020~membrane, GO:0044464~cell part
1lwcA	reverse transcriptase	1mb8A	PLEC1	5339	Q15149	SPTAN1	6709	Q13813	Brass et al.	yes	interacts with HIV-sim	retropepsin		GO:0005623~cell, GO:0016020~membrane, GO:0044464~cell part
1df5A	gp41	1l3eB	EP300	2033	Q09472	RAN	5901	P62826	Chertova et al.	no	interacts with HIV-sim	Rev	GAG PROTEIN, ANTI-REPRESSION TRANSACTIVATOR PROTEIN, ART/TRS, REV PROTEIN	GO:0005623~cell, GO:0016020~membrane, GO:0016021~integral to membrane, GO:0031224~intrinsic to membrane, GO:0044425~membrane part, GO:0044464~cell part
1f23A	gp41	1i4tB	ARFIP2	23647	P53365	RAC2	5880	P15153	Chertova et al.	no	interacts with HIV-sim			GO:0005622~intracellular, GO:0005623~cell, GO:0005737~cytoplasm, GO:0016020~membrane, GO:0043226~organelle, GO:0043227~membrane-bound organelle, GO:0043229~intracellular organelle, GO:0043231~intracellular membrane-bound organelle, GO:0044422~organelle part, GO:0044424~intracellular part, GO:0044446~intracellular organelle part, GO:0044464~cell part
1ce0B	gp41	1s1cY	ROCK1	6093	Q13464	MSN	4478	P26038	Yeung et al., Chertova et al., Cantin et al.	no	interacts with HIV-sim	Envelope surface glycoprotein gp120	GAG PROTEIN	GO:0005623~cell, GO:0016020~membrane, GO:0044425~membrane part, GO:0044464~cell part
1bl3C	integrase	1mwpA	APP	351	P05067	EPB41	2035	P11171	Yeung et al.	no	interacts with HIV-sim			GO:0005623~cell, GO:0016020~membrane, GO:0044464~cell part
1u57A	p2	1uklD	SREBF2	6721	Q12772	KPNB1	3837	Q14974	Konig et al., Chertova et al.	no	interacts with HIV-sim	integrase, Tat, Rev	GAG PROTEIN, ANTI-REPRESSION TRANSACTIVATOR PROTEIN, TRANSACTIVATING REGULATORY PROTEIN, ART/TRS, REV PROTEIN	GO:0005623~cell, GO:0016020~membrane, GO:0044464~cell part
1c1cA	reverse transcriptase	1tceA	SHC1	6464	P29353	EGFR	1956	P00533	Brass et al.	no	interacts with HIV-sim			GO:0005623~cell, GO:0016020~membrane, GO:0044464~cell part
1hqeA	reverse transcriptase	1qu6A	EIF2AK2	5610	P19525	RAC1	5879	P63000	Chertova et al.	no	interacts with HIV-sim	Nef	NEGATIVE FACTOR, 3'ORF, F-PROTEIN, NEF PROTEIN	GO:0005623~cell, GO:0016020~membrane, GO:0044464~cell part
1lwfB	reverse transcriptase	1ft8E	NXF1	10482	Q9UBU9	NUP153	9972	P49790	Brass et al., Konig et al.	yes	interacts with HIV-sim	Rev	GAG POLYPROTEIN, PR55GAG, GAG, GAG PROTEIN, GAG-POL POLYPROTEIN, PR160GAG-POL, ART/TRS, ANTI-REPRESSION TRANSACTIVATOR PROTEIN, REV PROTEIN, SOR PROTEIN, VIRION INFECTIVITY FACTOR, VIF, R ORF PROTEIN, VPR PROTEIN, VPU PROTEIN, U ORF PROTEIN, VPU PRECURSOR	GO:0005623~cell, GO:0016020~membrane, GO:0044464~cell part
1ikwA	reverse transcriptase	1tceA	SHC1	6464	P29353	EGFR	1956	P00533	Brass et al.	no	interacts with HIV-sim			GO:0005623~cell, GO:0016020~membrane, GO:0044464~cell part
1f23E	gp41	1fosE	FOS	2353	P01100	RELA	5970	Q04206	Brass et al., Konig et al., Zhou et al.	no	interacts with HIV-sim	Tat	TRANSACTIVATING REGULATORY PROTEIN, ANTI-REPRESSION TRANSACTIVATOR PROTEIN, VPU PRECURSOR	GO:0005622~intracellular, GO:0005623~cell, GO:0005737~cytoplasm, GO:0032991~macromolecular complex, GO:0043226~organelle, GO:0043227~membrane-bound organelle, GO:0043229~intracellular organelle, GO:0043231~intracellular membrane-bound organelle, GO:0043234~protein complex, GO:0044422~organelle part, GO:0044424~intracellular part, GO:0044446~intracellular organelle part, GO:0044464~cell part
2qhzA	protease	1lyaA	CTSD	1509	P07339	CD4	920	P01730	Brass et al., Zhou et al.	yes	interacts with HIV-sim	Vif, Vpu, Envelope surface glycoprotein gp160, precursor, Envelope surface glycoprotein gp120, Envelope transmembrane glycoprotein gp41, Nef	VPU PRECURSOR, TRANSACTIVATING REGULATORY PROTEIN, GLYCOPROTEIN GP120=ENVELOP GLYCOPROTEIN, SOR PROTEIN, ENV PROTEIN, ENVELOPE POLYPROTEIN VARIANT, VPU PROTEIN, ENVELOPE POLYPROTEIN GP160 PRECURSOR, ENVELOPE POLYPROTEIN; NCBI GI: 328423, GAG POLYPROTEIN, PR55GAG, GAG, GAG PROTEIN, NEGATIVE FACTOR, 3'ORF, F-PROTEIN, NEF PROTEIN, GAG-POL POLYPROTEIN, PR160GAG-POL, ART/TRS, ANTI-REPRESSION TRANSACTI…	GO:0005623~cell, GO:0016020~membrane, GO:0044464~cell part
1ce0B	gp41	1uklD	SREBF2	6721	Q12772	KPNB1	3837	Q14974	Konig et al., Chertova et al.	no	interacts with HIV-sim	integrase, Tat, Rev	GAG PROTEIN, ANTI-REPRESSION TRANSACTIVATOR PROTEIN, TRANSACTIVATING REGULATORY PROTEIN, ART/TRS, REV PROTEIN	GO:0005623~cell, GO:0016020~membrane, GO:0016021~integral to membrane, GO:0031224~intrinsic to membrane, GO:0044425~membrane part, GO:0044464~cell part
2cmrA	gp41	1nafA	GGA1	26088	Q9UJY5	TSG101	7251	Q99816	Chertova et al., Cantin et al.	no	interacts with HIV-sim	p6	GAG PROTEIN, GAG POLYPROTEIN	GO:0005623~cell, GO:0016020~membrane, GO:0044464~cell part
1f23B	gp41	1go4G	MAD1L1	8379	Q9Y6D9	TRIM29	23650	Q14134	Konig et al.	no	interacts with HIV-sim			GO:0005622~intracellular, GO:0005623~cell, GO:0005737~cytoplasm, GO:0044424~intracellular part, GO:0044464~cell part
1f23E	gp41	2v1yB	PIK3R1	5295	P27986	PFN1	5216	P07737	Chertova et al.	no	interacts with HIV-sim			GO:0005622~intracellular, GO:0005623~cell, GO:0005737~cytoplasm, GO:0043226~organelle, GO:0043227~membrane-bound organelle, GO:0043229~intracellular organelle, GO:0043231~intracellular membrane-bound organelle, GO:0044424~intracellular part, GO:0044464~cell part
1a8o	capsid	2bxnA	ALB	213	P02768	APOE	348	P02649	Chertova et al.	no	interacts with HIV-sim	Envelope surface glycoprotein gp120	TRANSACTIVATING REGULATORY PROTEIN	GO:0005623~cell, GO:0016020~membrane, GO:0044464~cell part
2r43B	protease	1lyaB	CTSD	1509	P07339	CD4	920	P01730	Brass et al., Zhou et al.	yes	interacts with HIV-sim	Vif, Vpu, Envelope surface glycoprotein gp160, precursor, Envelope surface glycoprotein gp120, Envelope transmembrane glycoprotein gp41, Nef	VPU PRECURSOR, TRANSACTIVATING REGULATORY PROTEIN, GLYCOPROTEIN GP120=ENVELOP GLYCOPROTEIN, SOR PROTEIN, ENV PROTEIN, ENVELOPE POLYPROTEIN VARIANT, VPU PROTEIN, ENVELOPE POLYPROTEIN GP160 PRECURSOR, ENVELOPE POLYPROTEIN; NCBI GI: 328423, GAG POLYPROTEIN, PR55GAG, GAG, GAG PROTEIN, NEGATIVE FACTOR, 3'ORF, F-PROTEIN, NEF PROTEIN, GAG-POL POLYPROTEIN, PR160GAG-POL, ART/TRS, ANTI-REPRESSION TRANSACTI…	GO:0005623~cell, GO:0016020~membrane, GO:0044464~cell part
2rkiB	reverse transcriptase	1mb8A	PLEC1	5339	Q15149	EGFR	1956	P00533	Brass et al.	no	interacts with HIV-sim			GO:0005623~cell, GO:0016020~membrane, GO:0044464~cell part
3cp1A	gp41	2v1yB	PIK3R1	5295	P27986	CD4	920	P01730	Brass et al., Zhou et al.	yes	interacts with HIV-sim	Vif, Vpu, Envelope surface glycoprotein gp160, precursor, Envelope surface glycoprotein gp120, Envelope transmembrane glycoprotein gp41, Nef	VPU PRECURSOR, TRANSACTIVATING REGULATORY PROTEIN, GLYCOPROTEIN GP120=ENVELOP GLYCOPROTEIN, SOR PROTEIN, ENV PROTEIN, ENVELOPE POLYPROTEIN VARIANT, VPU PROTEIN, ENVELOPE POLYPROTEIN GP160 PRECURSOR, ENVELOPE POLYPROTEIN; NCBI GI: 328423, GAG POLYPROTEIN, PR55GAG, GAG, GAG PROTEIN, NEGATIVE FACTOR, 3'ORF, F-PROTEIN, NEF PROTEIN, GAG-POL POLYPROTEIN, PR160GAG-POL, ART/TRS, ANTI-REPRESSION TRANSACTI…	GO:0005623~cell, GO:0016020~membrane, GO:0016021~integral to membrane, GO:0031224~intrinsic to membrane, GO:0044425~membrane part, GO:0044464~cell part
1f23D	gp41	1uk0A	PARP1	142	P09874	NFKB1	4790	P19838	Zhou et al., Yeung et al.	no	interacts with HIV-sim	retropepsin, Vpr, Tat, Envelope surface glycoprotein gp120	TRANSACTIVATING REGULATORY PROTEIN, VPU PRECURSOR	GO:0005622~intracellular, GO:0005623~cell, GO:0005737~cytoplasm, GO:0043226~organelle, GO:0043227~membrane-bound organelle, GO:0043229~intracellular organelle, GO:0043231~intracellular membrane-bound organelle, GO:0044424~intracellular part, GO:0044464~cell part
1rt1A	reverse transcriptase	1dxxA	DMD	1756	P11532	DTNA	1837	Q9Y4J8	Yeung et al.	no	interacts with HIV-sim			GO:0005623~cell, GO:0016020~membrane, GO:0044464~cell part
1ce0B	gp41	1am9D	SREBF1	6720	P36956	SUMO1	7341	P63165	Saphire et al.	no	interacts with HIV-sim	p6		GO:0005623~cell, GO:0016020~membrane, GO:0016021~integral to membrane, GO:0031224~intrinsic to membrane, GO:0044425~membrane part, GO:0044464~cell part
1f23F	gp41	1jm7A	BRCA1	672	P38398	EP300	2033	Q09472	Konig et al.	no	interacts with HIV-sim	Vpr, Tat	TAT PROTEIN	GO:0005622~intracellular, GO:0005623~cell, GO:0032991~macromolecular complex, GO:0043226~organelle, GO:0043227~membrane-bound organelle, GO:0043229~intracellular organelle, GO:0043231~intracellular membrane-bound organelle, GO:0043234~protein complex, GO:0044422~organelle part, GO:0044424~intracellular part, GO:0044446~intracellular organelle part, GO:0044464~cell part
1c1cA	reverse transcriptase	1mb8A	PLEC1	5339	Q15149	SPTAN1	6709	Q13813	Brass et al.	yes	interacts with HIV-sim	retropepsin		GO:0005623~cell, GO:0016020~membrane, GO:0044464~cell part
1f23A	gp41	2oduA	PLEC1	5339	Q6S383	SPTAN1	6709	Q13813	Brass et al.	no	interacts with HIV-sim	retropepsin		GO:0005622~intracellular, GO:0005623~cell, GO:0005737~cytoplasm, GO:0016020~membrane, GO:0043226~organelle, GO:0043229~intracellular organelle, GO:0044422~organelle part, GO:0044424~intracellular part, GO:0044444~cytoplasmic part, GO:0044446~intracellular organelle part, GO:0044464~cell part
3hvtA	reverse transcriptase	1qu6A	EIF2AK2	5610	P19525	RAC1	5879	P63000	Chertova et al.	no	interacts with HIV-sim	Nef	NEGATIVE FACTOR, 3'ORF, F-PROTEIN, NEF PROTEIN	GO:0005623~cell, GO:0016020~membrane, GO:0044464~cell part
1f23E	gp41	1m5iA	APC	324	P25054	IQGAP1	8826	P46940	Chertova et al.	no	interacts with HIV-sim			GO:0005622~intracellular, GO:0005623~cell, GO:0005737~cytoplasm, GO:0005886~plasma membrane, GO:0016020~membrane, GO:0043226~organelle, GO:0043229~intracellular organelle, GO:0044422~organelle part, GO:0044424~intracellular part, GO:0044446~intracellular organelle part, GO:0044464~cell part
1ex4A	integrase	1gfc	GRB2	2885	P62993	EGFR	1956	P00533	Brass et al.	no	interacts with HIV-sim			GO:0005623~cell, GO:0016020~membrane, GO:0044464~cell part
1hihA	protease	1lyaB	CTSD	1509	P07339	CD4	920	P01730	Brass et al., Zhou et al.	yes	interacts with HIV-sim	Vif, Vpu, Envelope surface glycoprotein gp160, precursor, Envelope surface glycoprotein gp120, Envelope transmembrane glycoprotein gp41, Nef	VPU PRECURSOR, TRANSACTIVATING REGULATORY PROTEIN, GLYCOPROTEIN GP120=ENVELOP GLYCOPROTEIN, SOR PROTEIN, ENV PROTEIN, ENVELOPE POLYPROTEIN VARIANT, VPU PROTEIN, ENVELOPE POLYPROTEIN GP160 PRECURSOR, ENVELOPE POLYPROTEIN; NCBI GI: 328423, GAG POLYPROTEIN, PR55GAG, GAG, GAG PROTEIN, NEGATIVE FACTOR, 3'ORF, F-PROTEIN, NEF PROTEIN, GAG-POL POLYPROTEIN, PR160GAG-POL, ART/TRS, ANTI-REPRESSION TRANSACTI…	GO:0005623~cell, GO:0016020~membrane, GO:0044464~cell part
1f23A	gp41	1x03A	SH3GL2	6456	Q99962	PDCD6IP	10015	Q8WUM4	Chertova et al., Cantin et al.	no	interacts with HIV-sim	Pr55(Gag), p6, Nef	GAG POLYPROTEIN, PR55GAG	GO:0005622~intracellular, GO:0005623~cell, GO:0005737~cytoplasm, GO:0016023~cytoplasmic membrane-bound vesicle, GO:0031410~cytoplasmic vesicle, GO:0031982~vesicle, GO:0031988~membrane-bound vesicle, GO:0043226~organelle, GO:0043227~membrane-bound organelle, GO:0043229~intracellular organelle, GO:0043231~intracellular membrane-bound organelle, GO:0044424~intracellular part, GO:0044444~cytoplasmic …
1f23A	gp41	1tr2A	VCL	7414	P18206	PSME1	5720	Q06323	Chertova et al.	no	interacts with HIV-sim	integrase, Vif, Tat	TRANSACTIVATING REGULATORY PROTEIN, SOR PROTEIN	GO:0005622~intracellular, GO:0005623~cell, GO:0005737~cytoplasm, GO:0032991~macromolecular complex, GO:0043234~protein complex, GO:0044424~intracellular part, GO:0044444~cytoplasmic part, GO:0044464~cell part
1f23F	gp41	2pp4A	RUNX1T1	862	Q06455	KPNB1	3837	Q14974	Konig et al., Chertova et al.	no	interacts with HIV-sim	integrase, Tat, Rev	GAG PROTEIN, ANTI-REPRESSION TRANSACTIVATOR PROTEIN, TRANSACTIVATING REGULATORY PROTEIN, ART/TRS, REV PROTEIN	GO:0005622~intracellular, GO:0005623~cell, GO:0005737~cytoplasm, GO:0016020~membrane, GO:0016021~integral to membrane, GO:0031224~intrinsic to membrane, GO:0032991~macromolecular complex, GO:0043226~organelle, GO:0043227~membrane-bound organelle, GO:0043229~intracellular organelle, GO:0043231~intracellular membrane-bound organelle, GO:0043234~protein complex, GO:0044422~organelle part, GO:0044424…
1ex4A	integrase	1gfc	GRB2	2885	P62993	EGF	1950	P01133	Brass et al.	no	interacts with HIV-sim	Tat	TRANSACTIVATING REGULATORY PROTEIN	GO:0005623~cell, GO:0016020~membrane, GO:0044464~cell part
1f23A	gp41	1rw6A	APP	351	P05067	APOE	348	P02649	Chertova et al.	no	interacts with HIV-sim	Envelope surface glycoprotein gp120	TRANSACTIVATING REGULATORY PROTEIN	GO:0005576~extracellular region, GO:0005622~intracellular, GO:0005623~cell, GO:0005737~cytoplasm, GO:0005886~plasma membrane, GO:0016020~membrane, GO:0043226~organelle, GO:0043227~membrane-bound organelle, GO:0043229~intracellular organelle, GO:0043231~intracellular membrane-bound organelle, GO:0044421~extracellular region part, GO:0044424~intracellular part, GO:0044425~membrane part, GO:0044444~…
1f23A	gp41	1yvlB	STAT1	6772	P42224	VDR	7421	P11473	Zhou et al.	no	interacts with HIV-sim			GO:0005622~intracellular, GO:0005623~cell, GO:0043226~organelle, GO:0043227~membrane-bound organelle, GO:0043229~intracellular organelle, GO:0043231~intracellular membrane-bound organelle, GO:0044424~intracellular part, GO:0044464~cell part
1f23E	gp41	1k04A	PTK2	5747	Q05397	DNM2	1785	P50570	Konig et al.	no	interacts with HIV-sim			GO:0005622~intracellular, GO:0005623~cell, GO:0005737~cytoplasm, GO:0005886~plasma membrane, GO:0016020~membrane, GO:0043226~organelle, GO:0043229~intracellular organelle, GO:0044422~organelle part, GO:0044424~intracellular part, GO:0044425~membrane part, GO:0044446~intracellular organelle part, GO:0044459~plasma membrane part, GO:0044464~cell part
2vg6A	reverse transcriptase	1qu6A	EIF2AK2	5610	P19525	CDC42	998	P60953	Chertova et al.	no	interacts with HIV-sim	Nef		GO:0005623~cell, GO:0016020~membrane, GO:0044464~cell part
1f23B	gp41	1urfA	PKN1	5585	Q16512	CD44	960	P16070	Chertova et al.	no	interacts with HIV-sim			GO:0005623~cell, GO:0005886~plasma membrane, GO:0016020~membrane, GO:0016021~integral to membrane, GO:0031224~intrinsic to membrane, GO:0044425~membrane part, GO:0044459~plasma membrane part, GO:0044464~cell part
1a8o	capsid	1dgvA	CIB1	10519	Q99828	RAC3	5881	P60763	Chertova et al.	no	interacts with HIV-sim			GO:0005623~cell, GO:0016020~membrane, GO:0044464~cell part
1rtiB	reverse transcriptase	1mb8A	PLEC1	5339	Q15149	EGFR	1956	P00533	Brass et al.	no	interacts with HIV-sim			GO:0005623~cell, GO:0016020~membrane, GO:0044464~cell part
1favA	gp41	2qa7C	HIP1	3092	O00291	HIP1R	9026	O75146	Brass et al.	no	interacts with HIV-sim			GO:0005623~cell, GO:0016020~membrane, GO:0044425~membrane part, GO:0044464~cell part
1f23E	gp41	1i49A	ARFIP2	23647	P53365	ARF1	375	P84077	Brass et al., Chertova et al.	no	interacts with HIV-sim	Nef	NEGATIVE FACTOR, 3'ORF, F-PROTEIN, NEF PROTEIN	GO:0005622~intracellular, GO:0005623~cell, GO:0005737~cytoplasm, GO:0005886~plasma membrane, GO:0016020~membrane, GO:0043226~organelle, GO:0043227~membrane-bound organelle, GO:0043229~intracellular organelle, GO:0043231~intracellular membrane-bound organelle, GO:0044424~intracellular part, GO:0044444~cytoplasmic part, GO:0044464~cell part
2qi1A	protease	1lyaA	CTSD	1509	P07339	CD4	920	P01730	Brass et al., Zhou et al.	yes	interacts with HIV-sim	Vif, Vpu, Envelope surface glycoprotein gp160, precursor, Envelope surface glycoprotein gp120, Envelope transmembrane glycoprotein gp41, Nef	VPU PRECURSOR, TRANSACTIVATING REGULATORY PROTEIN, GLYCOPROTEIN GP120=ENVELOP GLYCOPROTEIN, SOR PROTEIN, ENV PROTEIN, ENVELOPE POLYPROTEIN VARIANT, VPU PROTEIN, ENVELOPE POLYPROTEIN GP160 PRECURSOR, ENVELOPE POLYPROTEIN; NCBI GI: 328423, GAG POLYPROTEIN, PR55GAG, GAG, GAG PROTEIN, NEGATIVE FACTOR, 3'ORF, F-PROTEIN, NEF PROTEIN, GAG-POL POLYPROTEIN, PR160GAG-POL, ART/TRS, ANTI-REPRESSION TRANSACTI…	GO:0005623~cell, GO:0016020~membrane, GO:0044464~cell part
1a8o	capsid	1am4C	ARHGAP1	392	Q07960	RHOA	387	P61586	Chertova et al.	no	interacts with HIV-sim			GO:0005623~cell, GO:0016020~membrane, GO:0044464~cell part
1f23E	gp41	1wt6B	DMPK	1760	Q09013	GABARAP	11337	O95166	Zhou et al.	no	interacts with HIV-sim			GO:0005622~intracellular, GO:0005623~cell, GO:0005737~cytoplasm, GO:0005886~plasma membrane, GO:0016020~membrane, GO:0032991~macromolecular complex, GO:0043226~organelle, GO:0043227~membrane-bound organelle, GO:0043229~intracellular organelle, GO:0043231~intracellular membrane-bound organelle, GO:0043234~protein complex, GO:0044422~organelle part, GO:0044424~intracellular part, GO:0044444~cytopla…
1ex4A	integrase	2dmoA	NCF2	4688	P19878	RAC1	5879	P63000	Chertova et al.	no	interacts with HIV-sim	Nef	NEGATIVE FACTOR, 3'ORF, F-PROTEIN, NEF PROTEIN	GO:0005623~cell, GO:0016020~membrane, GO:0044464~cell part
1f23D	gp41	2e50P	SET	6418	Q01105	EP300	2033	Q09472	Konig et al.	no	interacts with HIV-sim	Vpr, Tat	TAT PROTEIN	GO:0005622~intracellular, GO:0005623~cell, GO:0032991~macromolecular complex, GO:0043226~organelle, GO:0043227~membrane-bound organelle, GO:0043229~intracellular organelle, GO:0043231~intracellular membrane-bound organelle, GO:0043234~protein complex, GO:0044422~organelle part, GO:0044424~intracellular part, GO:0044446~intracellular organelle part, GO:0044464~cell part
1ce0B	gp41	3bc1B	SYTL2	54843	Q9HCH5	NRXN1	9378	Q9ULB1	Yeung et al.	no	interacts with HIV-sim			GO:0005623~cell, GO:0016020~membrane, GO:0016021~integral to membrane, GO:0031224~intrinsic to membrane, GO:0044425~membrane part, GO:0044464~cell part
1f23A	gp41	1avoB	PSME1	5720	Q06323	VIM	7431	P08670	Chertova et al.	no	interacts with HIV-sim	retropepsin		GO:0005622~intracellular, GO:0005623~cell, GO:0005737~cytoplasm, GO:0043226~organelle, GO:0043229~intracellular organelle, GO:0044422~organelle part, GO:0044424~intracellular part, GO:0044446~intracellular organelle part, GO:0044464~cell part
1k34A	gp41	1zl8B	RP11-540L11.1	8573	O14936	EPB41	2035	P11171	Yeung et al.	no	interacts with HIV-sim			GO:0005623~cell, GO:0016020~membrane, GO:0044425~membrane part, GO:0044464~cell part
1ce0B	gp41	1gk7A	VIM	7431	P08670	DSP	1832	P15924	Chertova et al.	no	interacts with HIV-sim			GO:0005623~cell, GO:0016020~membrane, GO:0044425~membrane part, GO:0044464~cell part
1df5A	gp41	2pp4A	RUNX1T1	862	Q06455	KPNB1	3837	Q14974	Konig et al., Chertova et al.	no	interacts with HIV-sim	integrase, Tat, Rev	GAG PROTEIN, ANTI-REPRESSION TRANSACTIVATOR PROTEIN, TRANSACTIVATING REGULATORY PROTEIN, ART/TRS, REV PROTEIN	GO:0005623~cell, GO:0016020~membrane, GO:0016021~integral to membrane, GO:0031224~intrinsic to membrane, GO:0044425~membrane part, GO:0044464~cell part
1rtdC	reverse transcriptase	1mb8A	PLEC1	5339	Q15149	EGFR	1956	P00533	Brass et al.	no	interacts with HIV-sim			GO:0005623~cell, GO:0016020~membrane, GO:0044464~cell part
1f23A	gp41	1yvlB	STAT1	6772	P42224	RAC1	5879	P63000	Chertova et al.	no	interacts with HIV-sim	Nef	NEGATIVE FACTOR, 3'ORF, F-PROTEIN, NEF PROTEIN	GO:0005622~intracellular, GO:0005623~cell, GO:0005737~cytoplasm, GO:0005886~plasma membrane, GO:0016020~membrane, GO:0016023~cytoplasmic membrane-bound vesicle, GO:0031410~cytoplasmic vesicle, GO:0031982~vesicle, GO:0031988~membrane-bound vesicle, GO:0043226~organelle, GO:0043227~membrane-bound organelle, GO:0043229~intracellular organelle, GO:0043231~intracellular membrane-bound organelle, GO:00…
1ex4A	integrase	2gqiA	RASA1	5921	P20936	EGFR	1956	P00533	Brass et al.	no	interacts with HIV-sim			GO:0005623~cell, GO:0016020~membrane, GO:0044464~cell part
1s6qA	reverse transcriptase	1tceA	SHC1	6464	P29353	PTPN6	5777	P29350	Chertova et al.	no	interacts with HIV-sim			GO:0005623~cell, GO:0016020~membrane, GO:0044464~cell part
1szt	gp41	2v1yB	PIK3R1	5295	P27986	LCK	3932	P06239	Saphire et al.	no	interacts with HIV-sim	Envelope surface glycoprotein gp160, precursor, Envelope surface glycoprotein gp120, Nef	TRANSACTIVATING REGULATORY PROTEIN, NEGATIVE FACTOR, 3'ORF, F-PROTEIN, NEF PROTEIN	GO:0005623~cell, GO:0016020~membrane, GO:0044425~membrane part, GO:0044464~cell part
1f23D	gp41	1zzpA	ABL1	25	P00519	BRCA1	672	P38398	Zhou et al.	no	interacts with HIV-sim			GO:0005622~intracellular, GO:0005623~cell, GO:0005737~cytoplasm, GO:0032991~macromolecular complex, GO:0043226~organelle, GO:0043227~membrane-bound organelle, GO:0043229~intracellular organelle, GO:0043231~intracellular membrane-bound organelle, GO:0043234~protein complex, GO:0044422~organelle part, GO:0044424~intracellular part, GO:0044444~cytoplasmic part, GO:0044446~intracellular organelle par…
1f23E	gp41	1t2kC	JUN	3725	P05412	VDR	7421	P11473	Zhou et al.	no	interacts with HIV-sim			GO:0005622~intracellular, GO:0005623~cell, GO:0043226~organelle, GO:0043227~membrane-bound organelle, GO:0043229~intracellular organelle, GO:0043231~intracellular membrane-bound organelle, GO:0044424~intracellular part, GO:0044464~cell part
1j5oB	reverse transcriptase	1qu6A	EIF2AK2	5610	P19525	RAC1	5879	P63000	Chertova et al.	no	interacts with HIV-sim	Nef	NEGATIVE FACTOR, 3'ORF, F-PROTEIN, NEF PROTEIN	GO:0005623~cell, GO:0016020~membrane, GO:0044464~cell part
3cp1A	gp41	2v1yB	PIK3R1	5295	P27986	LCK	3932	P06239	Saphire et al.	no	interacts with HIV-sim	Envelope surface glycoprotein gp160, precursor, Envelope surface glycoprotein gp120, Nef	TRANSACTIVATING REGULATORY PROTEIN, NEGATIVE FACTOR, 3'ORF, F-PROTEIN, NEF PROTEIN	GO:0005623~cell, GO:0016020~membrane, GO:0044425~membrane part, GO:0044464~cell part
1f23F	gp41	1rw6A	APP	351	P05067	NUMBL	9253	Q9Y6R0	Konig et al.	no	interacts with HIV-sim			GO:0005622~intracellular, GO:0005623~cell, GO:0005737~cytoplasm, GO:0044424~intracellular part, GO:0044464~cell part
2cmrA	gp41	1qgkA	KPNB1	3837	Q14974	KPNB1	3837	Q14974	Konig et al., Chertova et al.	no	interacts with HIV-sim	integrase, Tat, Rev	GAG PROTEIN, ANTI-REPRESSION TRANSACTIVATOR PROTEIN, TRANSACTIVATING REGULATORY PROTEIN, ART/TRS, REV PROTEIN	GO:0005623~cell, GO:0016020~membrane, GO:0016021~integral to membrane, GO:0031224~intrinsic to membrane, GO:0044425~membrane part, GO:0044464~cell part
1f23C	gp41	1hciA	ACTN2	88	P35609	TTN	7273	Q8WZ42	Chertova et al.	no	interacts with HIV-sim			GO:0005622~intracellular, GO:0005623~cell, GO:0005737~cytoplasm, GO:0016020~membrane, GO:0016021~integral to membrane, GO:0031224~intrinsic to membrane, GO:0043226~organelle, GO:0043227~membrane-bound organelle, GO:0043229~intracellular organelle, GO:0043231~intracellular membrane-bound organelle, GO:0044422~organelle part, GO:0044424~intracellular part, GO:0044425~membrane part, GO:0044444~cytop…
1f23E	gp41	2ficB	BIN1	274	O00499	DNM2	1785	P50570	Konig et al.	no	interacts with HIV-sim			GO:0005622~intracellular, GO:0005623~cell, GO:0005737~cytoplasm, GO:0005886~plasma membrane, GO:0016020~membrane, GO:0043226~organelle, GO:0043229~intracellular organelle, GO:0044422~organelle part, GO:0044424~intracellular part, GO:0044425~membrane part, GO:0044446~intracellular organelle part, GO:0044459~plasma membrane part, GO:0044464~cell part
1ihwB	integrase	2jw4A	NCK1	4690	P16333	EGFR	1956	P00533	Brass et al.	no	interacts with HIV-sim			GO:0005623~cell, GO:0016020~membrane, GO:0044464~cell part
1f23E	gp41	1h6kC	NCBP1	4686	Q09161	HNRPF	3185	P52597	Brass et al.	no	interacts with HIV-sim			GO:0005622~intracellular, GO:0005623~cell, GO:0032991~macromolecular complex, GO:0043226~organelle, GO:0043227~membrane-bound organelle, GO:0043229~intracellular organelle, GO:0043231~intracellular membrane-bound organelle, GO:0044422~organelle part, GO:0044424~intracellular part, GO:0044446~intracellular organelle part, GO:0044464~cell part
1f23D	gp41	1tu3J	RABEP1	9135	Q15276	AP1G2	8906	O75843	Konig et al.	no	interacts with HIV-sim	Envelope transmembrane glycoprotein gp41, Nef		GO:0005622~intracellular, GO:0005623~cell, GO:0005737~cytoplasm, GO:0005886~plasma membrane, GO:0016020~membrane, GO:0016021~integral to membrane, GO:0016023~cytoplasmic membrane-bound vesicle, GO:0031224~intrinsic to membrane, GO:0031410~cytoplasmic vesicle, GO:0031982~vesicle, GO:0031988~membrane-bound vesicle, GO:0032991~macromolecular complex, GO:0043226~organelle, GO:0043227~membrane-bound o…
2rkiA	reverse transcriptase	1tceA	SHC1	6464	P29353	PTPN6	5777	P29350	Chertova et al.	no	interacts with HIV-sim			GO:0005623~cell, GO:0016020~membrane, GO:0044464~cell part
1rthA	reverse transcriptase	1tceA	SHC1	6464	P29353	PTPN6	5777	P29350	Chertova et al.	no	interacts with HIV-sim			GO:0005623~cell, GO:0016020~membrane, GO:0044464~cell part
1f23D	gp41	2ficB	BIN1	274	O00499	DNM2	1785	P50570	Konig et al.	no	interacts with HIV-sim			GO:0005622~intracellular, GO:0005623~cell, GO:0005737~cytoplasm, GO:0005886~plasma membrane, GO:0016020~membrane, GO:0043226~organelle, GO:0043229~intracellular organelle, GO:0044422~organelle part, GO:0044424~intracellular part, GO:0044425~membrane part, GO:0044446~intracellular organelle part, GO:0044459~plasma membrane part, GO:0044464~cell part
1ex4A	integrase	2oi3A	HCK	3055	P08631	IL6ST	3572	P40189	Yeung et al.	no	interacts with HIV-sim			GO:0005623~cell, GO:0016020~membrane, GO:0044464~cell part
3cyoA	gp41	1gk7A	VIM	7431	P08670	DSP	1832	P15924	Chertova et al.	no	interacts with HIV-sim			GO:0005623~cell, GO:0016020~membrane, GO:0044425~membrane part, GO:0044464~cell part
1f23E	gp41	2oduA	PLEC1	5339	Q6S383	EGFR	1956	P00533	Brass et al.	no	interacts with HIV-sim			GO:0005576~extracellular region, GO:0005622~intracellular, GO:0005623~cell, GO:0005737~cytoplasm, GO:0005886~plasma membrane, GO:0016020~membrane, GO:0016021~integral to membrane, GO:0016023~cytoplasmic membrane-bound vesicle, GO:0031224~intrinsic to membrane, GO:0031410~cytoplasmic vesicle, GO:0031982~vesicle, GO:0031988~membrane-bound vesicle, GO:0032991~macromolecular complex, GO:0043226~organ…
2hmiA	reverse transcriptase	1ft8E	NXF1	10482	Q9UBU9	NUP153	9972	P49790	Brass et al., Konig et al.	yes	interacts with HIV-sim	Rev	GAG POLYPROTEIN, PR55GAG, GAG, GAG PROTEIN, GAG-POL POLYPROTEIN, PR160GAG-POL, ART/TRS, ANTI-REPRESSION TRANSACTIVATOR PROTEIN, REV PROTEIN, SOR PROTEIN, VIRION INFECTIVITY FACTOR, VIF, R ORF PROTEIN, VPR PROTEIN, VPU PROTEIN, U ORF PROTEIN, VPU PRECURSOR	GO:0005623~cell, GO:0016020~membrane, GO:0044464~cell part
1k34A	gp41	1p32A	C1QBP	708	Q07021	MMP14	4323	P50281	Chertova et al.	no	interacts with HIV-sim			GO:0005623~cell, GO:0016020~membrane, GO:0016021~integral to membrane, GO:0031224~intrinsic to membrane, GO:0044425~membrane part, GO:0044464~cell part
1ce0B	gp41	1bf5A	STAT1	6772	P42224	LCK	3932	P06239	Saphire et al.	no	interacts with HIV-sim	Envelope surface glycoprotein gp160, precursor, Envelope surface glycoprotein gp120, Nef	TRANSACTIVATING REGULATORY PROTEIN, NEGATIVE FACTOR, 3'ORF, F-PROTEIN, NEF PROTEIN	GO:0005623~cell, GO:0016020~membrane, GO:0044425~membrane part, GO:0044464~cell part
3bgrA	reverse transcriptase	1qu6A	EIF2AK2	5610	P19525	CDC42	998	P60953	Chertova et al.	no	interacts with HIV-sim	Nef		GO:0005623~cell, GO:0016020~membrane, GO:0044464~cell part
1f23D	gp41	2v1yB	PIK3R1	5295	P27986	ARHGAP1	392	Q07960	Chertova et al.	no	interacts with HIV-sim			GO:0005622~intracellular, GO:0005623~cell, GO:0005737~cytoplasm, GO:0005886~plasma membrane, GO:0016020~membrane, GO:0044424~intracellular part, GO:0044464~cell part
1sv5A	reverse transcriptase	1tceA	SHC1	6464	P29353	ITGB3	3690	P05106	Chertova et al.	no	interacts with HIV-sim	Tat		GO:0005623~cell, GO:0016020~membrane, GO:0044464~cell part
1ikyA	reverse transcriptase	1qu6A	EIF2AK2	5610	P19525	RAC1	5879	P63000	Chertova et al.	no	interacts with HIV-sim	Nef	NEGATIVE FACTOR, 3'ORF, F-PROTEIN, NEF PROTEIN	GO:0005623~cell, GO:0016020~membrane, GO:0044464~cell part
3cp1A	gp41	2rmzA	ITGB3	3690	P05106	AKT1	207	P31749	Brass et al., Zhou et al.	no	interacts with HIV-sim			GO:0005623~cell, GO:0016020~membrane, GO:0044464~cell part
1n5yB	reverse transcriptase	1mb8A	PLEC1	5339	Q15149	MSN	4478	P26038	Yeung et al., Chertova et al., Cantin et al.	no	interacts with HIV-sim	Envelope surface glycoprotein gp120	GAG PROTEIN	GO:0005623~cell, GO:0016020~membrane, GO:0044464~cell part
1favA	gp41	1k1fA	BCR	613	P11274	PTPN6	5777	P29350	Chertova et al.	no	interacts with HIV-sim			GO:0005623~cell, GO:0016020~membrane, GO:0044464~cell part
1f23A	gp41	1cnt1	CNTF	1270	P26441	IL6ST	3572	P40189	Yeung et al.	no	interacts with HIV-sim			GO:0005623~cell, GO:0005886~plasma membrane, GO:0016020~membrane, GO:0016021~integral to membrane, GO:0031224~intrinsic to membrane, GO:0044425~membrane part, GO:0044459~plasma membrane part, GO:0044464~cell part
1hpsB	protease	1lyaB	CTSD	1509	P07339	CD4	920	P01730	Brass et al., Zhou et al.	yes	interacts with HIV-sim	Vif, Vpu, Envelope surface glycoprotein gp160, precursor, Envelope surface glycoprotein gp120, Envelope transmembrane glycoprotein gp41, Nef	VPU PRECURSOR, TRANSACTIVATING REGULATORY PROTEIN, GLYCOPROTEIN GP120=ENVELOP GLYCOPROTEIN, SOR PROTEIN, ENV PROTEIN, ENVELOPE POLYPROTEIN VARIANT, VPU PROTEIN, ENVELOPE POLYPROTEIN GP160 PRECURSOR, ENVELOPE POLYPROTEIN; NCBI GI: 328423, GAG POLYPROTEIN, PR55GAG, GAG, GAG PROTEIN, NEGATIVE FACTOR, 3'ORF, F-PROTEIN, NEF PROTEIN, GAG-POL POLYPROTEIN, PR160GAG-POL, ART/TRS, ANTI-REPRESSION TRANSACTI…	GO:0005623~cell, GO:0016020~membrane, GO:0044464~cell part
1meuA	protease	1lyaB	CTSD	1509	P07339	CD4	920	P01730	Brass et al., Zhou et al.	yes	interacts with HIV-sim	Vif, Vpu, Envelope surface glycoprotein gp160, precursor, Envelope surface glycoprotein gp120, Envelope transmembrane glycoprotein gp41, Nef	VPU PRECURSOR, TRANSACTIVATING REGULATORY PROTEIN, GLYCOPROTEIN GP120=ENVELOP GLYCOPROTEIN, SOR PROTEIN, ENV PROTEIN, ENVELOPE POLYPROTEIN VARIANT, VPU PROTEIN, ENVELOPE POLYPROTEIN GP160 PRECURSOR, ENVELOPE POLYPROTEIN; NCBI GI: 328423, GAG POLYPROTEIN, PR55GAG, GAG, GAG PROTEIN, NEGATIVE FACTOR, 3'ORF, F-PROTEIN, NEF PROTEIN, GAG-POL POLYPROTEIN, PR160GAG-POL, ART/TRS, ANTI-REPRESSION TRANSACTI…	GO:0005623~cell, GO:0016020~membrane, GO:0044464~cell part
1f23A	gp41	1t2kC	JUN	3725	P05412	SUMO1	7341	P63165	Saphire et al.	no	interacts with HIV-sim	p6		GO:0005622~intracellular, GO:0005623~cell, GO:0005737~cytoplasm, GO:0016020~membrane, GO:0016021~integral to membrane, GO:0031224~intrinsic to membrane, GO:0032991~macromolecular complex, GO:0043226~organelle, GO:0043227~membrane-bound organelle, GO:0043229~intracellular organelle, GO:0043231~intracellular membrane-bound organelle, GO:0043234~protein complex, GO:0044422~organelle part, GO:0044424…
1f23E	gp41	1p32A	C1QBP	708	Q07021	YWHAB	7529	P31946	Chertova et al.	no	interacts with HIV-sim			GO:0005622~intracellular, GO:0005623~cell, GO:0005737~cytoplasm, GO:0016023~cytoplasmic membrane-bound vesicle, GO:0031410~cytoplasmic vesicle, GO:0031982~vesicle, GO:0031988~membrane-bound vesicle, GO:0043226~organelle, GO:0043227~membrane-bound organelle, GO:0043229~intracellular organelle, GO:0043231~intracellular membrane-bound organelle, GO:0044424~intracellular part, GO:0044444~cytoplasmic …
1f23C	gp41	1h6kC	NCBP1	4686	Q09161	HNRPF	3185	P52597	Brass et al.	no	interacts with HIV-sim			GO:0005622~intracellular, GO:0005623~cell, GO:0032991~macromolecular complex, GO:0043226~organelle, GO:0043227~membrane-bound organelle, GO:0043229~intracellular organelle, GO:0043231~intracellular membrane-bound organelle, GO:0044422~organelle part, GO:0044424~intracellular part, GO:0044446~intracellular organelle part, GO:0044464~cell part
1f23F	gp41	1hciA	ACTN2	88	P35609	TTN	7273	Q8WZ42	Chertova et al.	no	interacts with HIV-sim			GO:0005622~intracellular, GO:0005623~cell, GO:0005737~cytoplasm, GO:0016020~membrane, GO:0016021~integral to membrane, GO:0031224~intrinsic to membrane, GO:0043226~organelle, GO:0043227~membrane-bound organelle, GO:0043229~intracellular organelle, GO:0043231~intracellular membrane-bound organelle, GO:0044422~organelle part, GO:0044424~intracellular part, GO:0044425~membrane part, GO:0044444~cytop…
1u57A	p2	2rndA	BIN1	274	O00499	DNM2	1785	P50570	Konig et al.	no	interacts with HIV-sim			GO:0005623~cell, GO:0016020~membrane, GO:0044464~cell part
1ex4A	integrase	1fmk	SRC	6714	P12931	HLA-A	3105	P01891	Chertova et al.	yes	interacts with HIV-sim	Pr55(Gag), Pol, Envelope surface glycoprotein gp160, precursor, Envelope surface glycoprotein gp120, Nef		GO:0005623~cell, GO:0016020~membrane, GO:0044464~cell part
1f23D	gp41	1zzpA	ABL1	25	P00519	YWHAB	7529	P31946	Chertova et al.	no	interacts with HIV-sim			GO:0005622~intracellular, GO:0005623~cell, GO:0005737~cytoplasm, GO:0016023~cytoplasmic membrane-bound vesicle, GO:0031410~cytoplasmic vesicle, GO:0031982~vesicle, GO:0031988~membrane-bound vesicle, GO:0043226~organelle, GO:0043227~membrane-bound organelle, GO:0043229~intracellular organelle, GO:0043231~intracellular membrane-bound organelle, GO:0044424~intracellular part, GO:0044444~cytoplasmic …
1dloB	reverse transcriptase	1mb8A	PLEC1	5339	Q15149	EGFR	1956	P00533	Brass et al.	no	interacts with HIV-sim			GO:0005623~cell, GO:0016020~membrane, GO:0044464~cell part
2cmrA	gp41	1bf5A	STAT1	6772	P42224	RAC1	5879	P63000	Chertova et al.	no	interacts with HIV-sim	Nef	NEGATIVE FACTOR, 3'ORF, F-PROTEIN, NEF PROTEIN	GO:0005623~cell, GO:0016020~membrane, GO:0044464~cell part
1f23A	gp41	1k04A	PTK2	5747	Q05397	EGFR	1956	P00533	Brass et al.	no	interacts with HIV-sim			GO:0005576~extracellular region, GO:0005622~intracellular, GO:0005623~cell, GO:0005737~cytoplasm, GO:0005886~plasma membrane, GO:0016020~membrane, GO:0016021~integral to membrane, GO:0016023~cytoplasmic membrane-bound vesicle, GO:0031224~intrinsic to membrane, GO:0031410~cytoplasmic vesicle, GO:0031982~vesicle, GO:0031988~membrane-bound vesicle, GO:0032991~macromolecular complex, GO:0043226~organ…
1f23E	gp41	3bqoA	TERF1	7013	P54274	KPNB1	3837	Q14974	Konig et al., Chertova et al.	no	interacts with HIV-sim	integrase, Tat, Rev	GAG PROTEIN, ANTI-REPRESSION TRANSACTIVATOR PROTEIN, TRANSACTIVATING REGULATORY PROTEIN, ART/TRS, REV PROTEIN	GO:0005622~intracellular, GO:0005623~cell, GO:0005737~cytoplasm, GO:0016020~membrane, GO:0016021~integral to membrane, GO:0031224~intrinsic to membrane, GO:0032991~macromolecular complex, GO:0043226~organelle, GO:0043227~membrane-bound organelle, GO:0043229~intracellular organelle, GO:0043231~intracellular membrane-bound organelle, GO:0043234~protein complex, GO:0044422~organelle part, GO:0044424…
1f23E	gp41	2oduA	PLEC1	5339	Q6S383	SPTAN1	6709	Q13813	Brass et al.	no	interacts with HIV-sim	retropepsin		GO:0005622~intracellular, GO:0005623~cell, GO:0005737~cytoplasm, GO:0016020~membrane, GO:0043226~organelle, GO:0043229~intracellular organelle, GO:0044422~organelle part, GO:0044424~intracellular part, GO:0044444~cytoplasmic part, GO:0044446~intracellular organelle part, GO:0044464~cell part
1ex4A	integrase	1h92A	LCK	3932	P06239	PTPN6	5777	P29350	Chertova et al.	no	interacts with HIV-sim			GO:0005623~cell, GO:0016020~membrane, GO:0044464~cell part
1f23A	gp41	1lotA	GC	2638	P02774	C3	718	P01024	Chertova et al.	no	interacts with HIV-sim	Envelope surface glycoprotein gp120		GO:0005576~extracellular region
4hvpA	protease	1lyaB	CTSD	1509	P07339	CD4	920	P01730	Brass et al., Zhou et al.	yes	interacts with HIV-sim	Vif, Vpu, Envelope surface glycoprotein gp160, precursor, Envelope surface glycoprotein gp120, Envelope transmembrane glycoprotein gp41, Nef	VPU PRECURSOR, TRANSACTIVATING REGULATORY PROTEIN, GLYCOPROTEIN GP120=ENVELOP GLYCOPROTEIN, SOR PROTEIN, ENV PROTEIN, ENVELOPE POLYPROTEIN VARIANT, VPU PROTEIN, ENVELOPE POLYPROTEIN GP160 PRECURSOR, ENVELOPE POLYPROTEIN; NCBI GI: 328423, GAG POLYPROTEIN, PR55GAG, GAG, GAG PROTEIN, NEGATIVE FACTOR, 3'ORF, F-PROTEIN, NEF PROTEIN, GAG-POL POLYPROTEIN, PR160GAG-POL, ART/TRS, ANTI-REPRESSION TRANSACTI…	GO:0005623~cell, GO:0016020~membrane, GO:0044464~cell part
1ex4A	integrase	2hsp	PLCG1	5335	P19174	RHOA	387	P61586	Chertova et al.	no	interacts with HIV-sim			GO:0005623~cell, GO:0016020~membrane, GO:0044464~cell part
1f23D	gp41	1hynQ	SLC4A1	6521	P02730	SLC4A1	6521	P02730	Yeung et al.	no	interacts with HIV-sim			GO:0005622~intracellular, GO:0005623~cell, GO:0005737~cytoplasm, GO:0005886~plasma membrane, GO:0016020~membrane, GO:0016021~integral to membrane, GO:0031224~intrinsic to membrane, GO:0043226~organelle, GO:0043229~intracellular organelle, GO:0044424~intracellular part, GO:0044425~membrane part, GO:0044444~cytoplasmic part, GO:0044459~plasma membrane part, GO:0044464~cell part
2vg6A	reverse transcriptase	1ft8E	NXF1	10482	Q9UBU9	NUP214	8021	P35658	Konig et al.	yes	interacts with HIV-sim	Rev	GAG POLYPROTEIN, PR55GAG, GAG, GAG PROTEIN, GAG-POL POLYPROTEIN, PR160GAG-POL, ART/TRS, ANTI-REPRESSION TRANSACTIVATOR PROTEIN, REV PROTEIN, SOR PROTEIN, VIRION INFECTIVITY FACTOR, VIF, R ORF PROTEIN, VPR PROTEIN, VPU PROTEIN, U ORF PROTEIN, VPU PRECURSOR	GO:0005623~cell, GO:0016020~membrane, GO:0044464~cell part
1f23E	gp41	1lotA	GC	2638	P02774	C3	718	P01024	Chertova et al.	no	interacts with HIV-sim	Envelope surface glycoprotein gp120		GO:0005576~extracellular region
1f23D	gp41	2v1yB	PIK3R1	5295	P27986	CD4	920	P01730	Brass et al., Zhou et al.	no	interacts with HIV-sim	Vif, Vpu, Envelope surface glycoprotein gp160, precursor, Envelope surface glycoprotein gp120, Envelope transmembrane glycoprotein gp41, Nef	VPU PRECURSOR, TRANSACTIVATING REGULATORY PROTEIN, GLYCOPROTEIN GP120=ENVELOP GLYCOPROTEIN, SOR PROTEIN, ENV PROTEIN, ENVELOPE POLYPROTEIN VARIANT, VPU PROTEIN, ENVELOPE POLYPROTEIN GP160 PRECURSOR, ENVELOPE POLYPROTEIN; NCBI GI: 328423, GAG POLYPROTEIN, PR55GAG, GAG, GAG PROTEIN, NEGATIVE FACTOR, 3'ORF, F-PROTEIN, NEF PROTEIN, GAG-POL POLYPROTEIN, PR160GAG-POL, ART/TRS, ANTI-REPRESSION TRANSACTI…	GO:0005623~cell, GO:0005886~plasma membrane, GO:0016020~membrane, GO:0016021~integral to membrane, GO:0031224~intrinsic to membrane, GO:0032991~macromolecular complex, GO:0043234~protein complex, GO:0044425~membrane part, GO:0044459~plasma membrane part, GO:0044464~cell part
1f23C	gp41	1hynQ	SLC4A1	6521	P02730	CA2	760	P00918	Zhou et al.	no	interacts with HIV-sim			GO:0005622~intracellular, GO:0005623~cell, GO:0005737~cytoplasm, GO:0044424~intracellular part, GO:0044464~cell part
3bgcB	protease	1lyaB	CTSD	1509	P07339	CD4	920	P01730	Brass et al., Zhou et al.	yes	interacts with HIV-sim	Vif, Vpu, Envelope surface glycoprotein gp160, precursor, Envelope surface glycoprotein gp120, Envelope transmembrane glycoprotein gp41, Nef	VPU PRECURSOR, TRANSACTIVATING REGULATORY PROTEIN, GLYCOPROTEIN GP120=ENVELOP GLYCOPROTEIN, SOR PROTEIN, ENV PROTEIN, ENVELOPE POLYPROTEIN VARIANT, VPU PROTEIN, ENVELOPE POLYPROTEIN GP160 PRECURSOR, ENVELOPE POLYPROTEIN; NCBI GI: 328423, GAG POLYPROTEIN, PR55GAG, GAG, GAG PROTEIN, NEGATIVE FACTOR, 3'ORF, F-PROTEIN, NEF PROTEIN, GAG-POL POLYPROTEIN, PR160GAG-POL, ART/TRS, ANTI-REPRESSION TRANSACTI…	GO:0005623~cell, GO:0016020~membrane, GO:0044464~cell part
2cmrA	gp41	2c1nB	YWHAZ	7534	P63104	EGFR	1956	P00533	Brass et al.	no	interacts with HIV-sim			GO:0005623~cell, GO:0016020~membrane, GO:0016021~integral to membrane, GO:0031224~intrinsic to membrane, GO:0044425~membrane part, GO:0044464~cell part
1s6pA	reverse transcriptase	1qu6A	EIF2AK2	5610	P19525	CDC42	998	P60953	Chertova et al.	no	interacts with HIV-sim	Nef		GO:0005623~cell, GO:0016020~membrane, GO:0044464~cell part
1f23D	gp41	2qypB	PSAP	5660	P07602	BRCA1	672	P38398	Zhou et al.	no	interacts with HIV-sim			GO:0005622~intracellular, GO:0005623~cell, GO:0005737~cytoplasm, GO:0032991~macromolecular complex, GO:0043226~organelle, GO:0043227~membrane-bound organelle, GO:0043229~intracellular organelle, GO:0043231~intracellular membrane-bound organelle, GO:0043234~protein complex, GO:0044422~organelle part, GO:0044424~intracellular part, GO:0044444~cytoplasmic part, GO:0044446~intracellular organelle par…
1a8o	capsid	2vueB	ALB	213	P02768	APOE	348	P02649	Chertova et al.	no	interacts with HIV-sim	Envelope surface glycoprotein gp120	TRANSACTIVATING REGULATORY PROTEIN	GO:0005623~cell, GO:0016020~membrane, GO:0044464~cell part
1a8o	capsid	1ow3A	ARHGAP1	392	Q07960	RHOA	387	P61586	Chertova et al.	no	interacts with HIV-sim			GO:0005623~cell, GO:0016020~membrane, GO:0044464~cell part
1u57A	p2	2jwaA	ERBB2	2064	P04626	EGFR	1956	P00533	Brass et al.	no	interacts with HIV-sim			GO:0005623~cell, GO:0016020~membrane, GO:0044464~cell part
1rt2A	reverse transcriptase	1mb8A	PLEC1	5339	Q15149	EGFR	1956	P00533	Brass et al.	no	interacts with HIV-sim			GO:0005623~cell, GO:0016020~membrane, GO:0044464~cell part
1qmcA	integrase	2jw4A	NCK1	4690	P16333	EGFR	1956	P00533	Brass et al.	no	interacts with HIV-sim			GO:0005623~cell, GO:0016020~membrane, GO:0044464~cell part
1l6nA	capsid, matrix	1h6gA	CTNNA1	1495	P35221	VCL	7414	P18206	Chertova et al.	no	interacts with HIV-sim			GO:0005623~cell, GO:0016020~membrane, GO:0044464~cell part
1u57A	p2	1gk7A	VIM	7431	P08670	PLEC1	5339	Q15149	Chertova et al.	no	interacts with HIV-sim			GO:0005623~cell, GO:0016020~membrane, GO:0044464~cell part
1u57A	p2	2rmzA	ITGB3	3690	P05106	ITGB3	3690	P05106	Chertova et al.	no	interacts with HIV-sim	Tat		GO:0005623~cell, GO:0016020~membrane, GO:0044464~cell part
2qi0B	protease	1lyaA	CTSD	1509	P07339	CD4	920	P01730	Brass et al., Zhou et al.	yes	interacts with HIV-sim	Vif, Vpu, Envelope surface glycoprotein gp160, precursor, Envelope surface glycoprotein gp120, Envelope transmembrane glycoprotein gp41, Nef	VPU PRECURSOR, TRANSACTIVATING REGULATORY PROTEIN, GLYCOPROTEIN GP120=ENVELOP GLYCOPROTEIN, SOR PROTEIN, ENV PROTEIN, ENVELOPE POLYPROTEIN VARIANT, VPU PROTEIN, ENVELOPE POLYPROTEIN GP160 PRECURSOR, ENVELOPE POLYPROTEIN; NCBI GI: 328423, GAG POLYPROTEIN, PR55GAG, GAG, GAG PROTEIN, NEGATIVE FACTOR, 3'ORF, F-PROTEIN, NEF PROTEIN, GAG-POL POLYPROTEIN, PR160GAG-POL, ART/TRS, ANTI-REPRESSION TRANSACTI…	GO:0005623~cell, GO:0016020~membrane, GO:0044464~cell part
1f23D	gp41	1wq6A	RUNX1T1	862	Q06455	NCOR2	9612	Q9Y618	Brass et al.	no	interacts with HIV-sim			GO:0005622~intracellular, GO:0005623~cell, GO:0043226~organelle, GO:0043227~membrane-bound organelle, GO:0043229~intracellular organelle, GO:0043231~intracellular membrane-bound organelle, GO:0044422~organelle part, GO:0044424~intracellular part, GO:0044446~intracellular organelle part, GO:0044464~cell part
1ex4A	integrase	1muzA	BIN1	274	O00499	DNM2	1785	P50570	Konig et al.	no	interacts with HIV-sim			GO:0005623~cell, GO:0016020~membrane, GO:0044464~cell part
1f23A	gp41	1nvpD	GTF2A2	2958	P52657	GTF2A1	2957	P52655	Zhou et al.	no	interacts with HIV-sim		TRANSACTIVATING REGULATORY PROTEIN	GO:0005622~intracellular, GO:0005623~cell, GO:0032991~macromolecular complex, GO:0043226~organelle, GO:0043227~membrane-bound organelle, GO:0043229~intracellular organelle, GO:0043231~intracellular membrane-bound organelle, GO:0043234~protein complex, GO:0044422~organelle part, GO:0044424~intracellular part, GO:0044446~intracellular organelle part, GO:0044464~cell part
1vikA	protease	1lyaB	CTSD	1509	P07339	CD4	920	P01730	Brass et al., Zhou et al.	yes	interacts with HIV-sim	Vif, Vpu, Envelope surface glycoprotein gp160, precursor, Envelope surface glycoprotein gp120, Envelope transmembrane glycoprotein gp41, Nef	VPU PRECURSOR, TRANSACTIVATING REGULATORY PROTEIN, GLYCOPROTEIN GP120=ENVELOP GLYCOPROTEIN, SOR PROTEIN, ENV PROTEIN, ENVELOPE POLYPROTEIN VARIANT, VPU PROTEIN, ENVELOPE POLYPROTEIN GP160 PRECURSOR, ENVELOPE POLYPROTEIN; NCBI GI: 328423, GAG POLYPROTEIN, PR55GAG, GAG, GAG PROTEIN, NEGATIVE FACTOR, 3'ORF, F-PROTEIN, NEF PROTEIN, GAG-POL POLYPROTEIN, PR160GAG-POL, ART/TRS, ANTI-REPRESSION TRANSACTI…	GO:0005623~cell, GO:0016020~membrane, GO:0044464~cell part
1ihvA	integrase	1hsq	PLCG1	5335	P19174	RHOA	387	P61586	Chertova et al.	no	interacts with HIV-sim			GO:0005623~cell, GO:0016020~membrane, GO:0044464~cell part
1f23F	gp41	2rajA	SNX9	51429	Q9Y5X1	DNM2	1785	P50570	Konig et al.	no	interacts with HIV-sim			GO:0005622~intracellular, GO:0005623~cell, GO:0005737~cytoplasm, GO:0005886~plasma membrane, GO:0016020~membrane, GO:0043226~organelle, GO:0043229~intracellular organelle, GO:0044422~organelle part, GO:0044424~intracellular part, GO:0044425~membrane part, GO:0044446~intracellular organelle part, GO:0044459~plasma membrane part, GO:0044464~cell part
1ex4A	integrase	2ed0A	ABI2	10152	Q9NYB9	VCL	7414	P18206	Chertova et al.	no	interacts with HIV-sim			GO:0005623~cell, GO:0016020~membrane, GO:0044464~cell part
1f23C	gp41	2v1yB	PIK3R1	5295	P27986	ARHGAP1	392	Q07960	Chertova et al.	no	interacts with HIV-sim			GO:0005622~intracellular, GO:0005623~cell, GO:0005737~cytoplasm, GO:0005886~plasma membrane, GO:0016020~membrane, GO:0044424~intracellular part, GO:0044464~cell part
2cmrA	gp41	1k04A	PTK2	5747	Q05397	ITGB2	3689	P05107	Chertova et al.	yes	interacts with HIV-sim	Tat, Envelope surface glycoprotein gp120	TRANSACTIVATING REGULATORY PROTEIN	GO:0005623~cell, GO:0016020~membrane, GO:0016021~integral to membrane, GO:0031224~intrinsic to membrane, GO:0044425~membrane part, GO:0044464~cell part
1dmpB	protease	1lyaA	CTSD	1509	P07339	CD4	920	P01730	Brass et al., Zhou et al.	yes	interacts with HIV-sim	Vif, Vpu, Envelope surface glycoprotein gp160, precursor, Envelope surface glycoprotein gp120, Envelope transmembrane glycoprotein gp41, Nef	VPU PRECURSOR, TRANSACTIVATING REGULATORY PROTEIN, GLYCOPROTEIN GP120=ENVELOP GLYCOPROTEIN, SOR PROTEIN, ENV PROTEIN, ENVELOPE POLYPROTEIN VARIANT, VPU PROTEIN, ENVELOPE POLYPROTEIN GP160 PRECURSOR, ENVELOPE POLYPROTEIN; NCBI GI: 328423, GAG POLYPROTEIN, PR55GAG, GAG, GAG PROTEIN, NEGATIVE FACTOR, 3'ORF, F-PROTEIN, NEF PROTEIN, GAG-POL POLYPROTEIN, PR160GAG-POL, ART/TRS, ANTI-REPRESSION TRANSACTI…	GO:0005623~cell, GO:0016020~membrane, GO:0044464~cell part
1bqmA	reverse transcriptase	1qu6A	EIF2AK2	5610	P19525	RAC1	5879	P63000	Chertova et al.	no	interacts with HIV-sim	Nef	NEGATIVE FACTOR, 3'ORF, F-PROTEIN, NEF PROTEIN	GO:0005623~cell, GO:0016020~membrane, GO:0044464~cell part
2cmrA	gp41	1uptB	GOLGA4	2803	Q13439	RAB6A	5870	P20340	Brass et al.	no	interacts with HIV-sim			GO:0005623~cell, GO:0016020~membrane, GO:0044425~membrane part, GO:0044464~cell part
1u57A	p2	2rmzA	ITGB3	3690	P05106	AKT1	207	P31749	Brass et al., Zhou et al.	no	interacts with HIV-sim			GO:0005623~cell, GO:0016020~membrane, GO:0044464~cell part
1ihwB	integrase	2o2oA	SH3KBP1	30011	Q96B97	CD2	914	P06729	Chertova et al.	no	interacts with HIV-sim	capsid, Envelope surface glycoprotein gp120	GAG PROTEIN	GO:0005623~cell, GO:0016020~membrane, GO:0044464~cell part
1favA	gp41	1wq6A	RUNX1T1	862	Q06455	KPNB1	3837	Q14974	Konig et al., Chertova et al.	no	interacts with HIV-sim	integrase, Tat, Rev	GAG PROTEIN, ANTI-REPRESSION TRANSACTIVATOR PROTEIN, TRANSACTIVATING REGULATORY PROTEIN, ART/TRS, REV PROTEIN	GO:0005623~cell, GO:0016020~membrane, GO:0016021~integral to membrane, GO:0031224~intrinsic to membrane, GO:0044425~membrane part, GO:0044464~cell part
1bvgB	protease	1lyaA	CTSD	1509	P07339	CD4	920	P01730	Brass et al., Zhou et al.	yes	interacts with HIV-sim	Vif, Vpu, Envelope surface glycoprotein gp160, precursor, Envelope surface glycoprotein gp120, Envelope transmembrane glycoprotein gp41, Nef	VPU PRECURSOR, TRANSACTIVATING REGULATORY PROTEIN, GLYCOPROTEIN GP120=ENVELOP GLYCOPROTEIN, SOR PROTEIN, ENV PROTEIN, ENVELOPE POLYPROTEIN VARIANT, VPU PROTEIN, ENVELOPE POLYPROTEIN GP160 PRECURSOR, ENVELOPE POLYPROTEIN; NCBI GI: 328423, GAG POLYPROTEIN, PR55GAG, GAG, GAG PROTEIN, NEGATIVE FACTOR, 3'ORF, F-PROTEIN, NEF PROTEIN, GAG-POL POLYPROTEIN, PR160GAG-POL, ART/TRS, ANTI-REPRESSION TRANSACTI…	GO:0005623~cell, GO:0016020~membrane, GO:0044464~cell part
1hvuD	reverse transcriptase	1ft8E	NXF1	10482	Q9UBU9	NUP214	8021	P35658	Konig et al.	yes	interacts with HIV-sim	Rev	GAG POLYPROTEIN, PR55GAG, GAG, GAG PROTEIN, GAG-POL POLYPROTEIN, PR160GAG-POL, ART/TRS, ANTI-REPRESSION TRANSACTIVATOR PROTEIN, REV PROTEIN, SOR PROTEIN, VIRION INFECTIVITY FACTOR, VIF, R ORF PROTEIN, VPR PROTEIN, VPU PROTEIN, U ORF PROTEIN, VPU PRECURSOR	GO:0005623~cell, GO:0016020~membrane, GO:0044464~cell part
1hpoA	protease	1lyaA	CTSD	1509	P07339	CD4	920	P01730	Brass et al., Zhou et al.	yes	interacts with HIV-sim	Vif, Vpu, Envelope surface glycoprotein gp160, precursor, Envelope surface glycoprotein gp120, Envelope transmembrane glycoprotein gp41, Nef	VPU PRECURSOR, TRANSACTIVATING REGULATORY PROTEIN, GLYCOPROTEIN GP120=ENVELOP GLYCOPROTEIN, SOR PROTEIN, ENV PROTEIN, ENVELOPE POLYPROTEIN VARIANT, VPU PROTEIN, ENVELOPE POLYPROTEIN GP160 PRECURSOR, ENVELOPE POLYPROTEIN; NCBI GI: 328423, GAG POLYPROTEIN, PR55GAG, GAG, GAG PROTEIN, NEGATIVE FACTOR, 3'ORF, F-PROTEIN, NEF PROTEIN, GAG-POL POLYPROTEIN, PR160GAG-POL, ART/TRS, ANTI-REPRESSION TRANSACTI…	GO:0005623~cell, GO:0016020~membrane, GO:0044464~cell part
1f23B	gp41	1fzaA	FGA	2243	P02671	ITGB3	3690	P05106	Chertova et al.	no	interacts with HIV-sim	Tat		GO:0005623~cell, GO:0005886~plasma membrane, GO:0016020~membrane, GO:0016021~integral to membrane, GO:0031224~intrinsic to membrane, GO:0032991~macromolecular complex, GO:0043234~protein complex, GO:0044425~membrane part, GO:0044459~plasma membrane part, GO:0044464~cell part
4hvpB	protease	1lyaA	CTSD	1509	P07339	CD4	920	P01730	Brass et al., Zhou et al.	yes	interacts with HIV-sim	Vif, Vpu, Envelope surface glycoprotein gp160, precursor, Envelope surface glycoprotein gp120, Envelope transmembrane glycoprotein gp41, Nef	VPU PRECURSOR, TRANSACTIVATING REGULATORY PROTEIN, GLYCOPROTEIN GP120=ENVELOP GLYCOPROTEIN, SOR PROTEIN, ENV PROTEIN, ENVELOPE POLYPROTEIN VARIANT, VPU PROTEIN, ENVELOPE POLYPROTEIN GP160 PRECURSOR, ENVELOPE POLYPROTEIN; NCBI GI: 328423, GAG POLYPROTEIN, PR55GAG, GAG, GAG PROTEIN, NEGATIVE FACTOR, 3'ORF, F-PROTEIN, NEF PROTEIN, GAG-POL POLYPROTEIN, PR160GAG-POL, ART/TRS, ANTI-REPRESSION TRANSACTI…	GO:0005623~cell, GO:0016020~membrane, GO:0044464~cell part
1t03B	reverse transcriptase	1qagA	UTRN	7402	P46939	DTNA	1837	Q9Y4J8	Yeung et al.	no	interacts with HIV-sim			GO:0005623~cell, GO:0016020~membrane, GO:0044464~cell part
1ce0B	gp41	1hjbA	CEBPB	1051	P17676	EGFR	1956	P00533	Brass et al.	no	interacts with HIV-sim			GO:0005623~cell, GO:0016020~membrane, GO:0016021~integral to membrane, GO:0031224~intrinsic to membrane, GO:0044425~membrane part, GO:0044464~cell part
1f23A	gp41	1n54A	NCBP1	4686	Q09161	HNRPF	3185	P52597	Brass et al.	no	interacts with HIV-sim			GO:0005622~intracellular, GO:0005623~cell, GO:0032991~macromolecular complex, GO:0043226~organelle, GO:0043227~membrane-bound organelle, GO:0043229~intracellular organelle, GO:0043231~intracellular membrane-bound organelle, GO:0044422~organelle part, GO:0044424~intracellular part, GO:0044446~intracellular organelle part, GO:0044464~cell part
2hnzA	reverse transcriptase	1ft8E	NXF1	10482	Q9UBU9	NUP98	4928	P52948	Konig et al., Yeung et al.	yes	interacts with HIV-sim	Rev	GAG POLYPROTEIN, PR55GAG, GAG, GAG PROTEIN, GAG-POL POLYPROTEIN, PR160GAG-POL, ART/TRS, ANTI-REPRESSION TRANSACTIVATOR PROTEIN, REV PROTEIN, SOR PROTEIN, VIRION INFECTIVITY FACTOR, VIF, R ORF PROTEIN, VPR PROTEIN, VPU PROTEIN, U ORF PROTEIN, VPU PRECURSOR	GO:0005623~cell, GO:0016020~membrane, GO:0044464~cell part
1a8o	capsid	2bxpA	ALB	213	P02768	APOE	348	P02649	Chertova et al.	no	interacts with HIV-sim	Envelope surface glycoprotein gp120	TRANSACTIVATING REGULATORY PROTEIN	GO:0005623~cell, GO:0016020~membrane, GO:0044464~cell part
1ce0A	gp41	1gk7A	VIM	7431	P08670	DSP	1832	P15924	Chertova et al.	no	interacts with HIV-sim			GO:0005623~cell, GO:0016020~membrane, GO:0044425~membrane part, GO:0044464~cell part
1u57A	p2	1gk4C	VIM	7431	P08670	PKD1	5310	P98161	Yeung et al.	no	interacts with HIV-sim			GO:0005623~cell, GO:0016020~membrane, GO:0044464~cell part
1ex4A	integrase	1fmk	SRC	6714	P12931	AKT1	207	P31749	Brass et al., Zhou et al.	no	interacts with HIV-sim			GO:0005623~cell, GO:0016020~membrane, GO:0044464~cell part
1ce0B	gp41	1gk4A	VIM	7431	P08670	PKD1	5310	P98161	Yeung et al.	no	interacts with HIV-sim			GO:0005623~cell, GO:0016020~membrane, GO:0016021~integral to membrane, GO:0031224~intrinsic to membrane, GO:0044425~membrane part, GO:0044464~cell part
1f23D	gp41	1q2hA	SH2B2	10603	O14492	AKT1	207	P31749	Brass et al., Zhou et al.	no	interacts with HIV-sim			GO:0005622~intracellular, GO:0005623~cell, GO:0005737~cytoplasm, GO:0005886~plasma membrane, GO:0016020~membrane, GO:0043226~organelle, GO:0043227~membrane-bound organelle, GO:0043229~intracellular organelle, GO:0043231~intracellular membrane-bound organelle, GO:0044422~organelle part, GO:0044424~intracellular part, GO:0044446~intracellular organelle part, GO:0044464~cell part
1qmcB	integrase	1hsq	PLCG1	5335	P19174	RHOA	387	P61586	Chertova et al.	no	interacts with HIV-sim			GO:0005623~cell, GO:0016020~membrane, GO:0044464~cell part
1f23E	gp41	1cxzB	PKN1	5585	Q16512	RHOA	387	P61586	Chertova et al.	no	interacts with HIV-sim			GO:0005622~intracellular, GO:0005623~cell, GO:0005737~cytoplasm, GO:0016020~membrane, GO:0043226~organelle, GO:0043229~intracellular organelle, GO:0044424~intracellular part, GO:0044464~cell part
1f23A	gp41	2gwwA	VCL	7414	P18206	PKD1	5310	P98161	Yeung et al.	no	interacts with HIV-sim			GO:0005623~cell, GO:0005886~plasma membrane, GO:0016020~membrane, GO:0016021~integral to membrane, GO:0031224~intrinsic to membrane, GO:0044425~membrane part, GO:0044459~plasma membrane part, GO:0044464~cell part
1f23A	gp41	1wt6B	DMPK	1760	Q09013	GABARAP	11337	O95166	Zhou et al.	no	interacts with HIV-sim			GO:0005622~intracellular, GO:0005623~cell, GO:0005737~cytoplasm, GO:0005886~plasma membrane, GO:0016020~membrane, GO:0032991~macromolecular complex, GO:0043226~organelle, GO:0043227~membrane-bound organelle, GO:0043229~intracellular organelle, GO:0043231~intracellular membrane-bound organelle, GO:0043234~protein complex, GO:0044422~organelle part, GO:0044424~intracellular part, GO:0044444~cytopla…
1ex4A	integrase	1x2qA	STAM2	10254	O75886	EGFR	1956	P00533	Brass et al.	no	interacts with HIV-sim			GO:0005623~cell, GO:0016020~membrane, GO:0044464~cell part
1rt2A	reverse transcriptase	1qu6A	EIF2AK2	5610	P19525	RAC1	5879	P63000	Chertova et al.	no	interacts with HIV-sim	Nef	NEGATIVE FACTOR, 3'ORF, F-PROTEIN, NEF PROTEIN	GO:0005623~cell, GO:0016020~membrane, GO:0044464~cell part
2b6aA	reverse transcriptase	1ft8E	NXF1	10482	Q9UBU9	NUP214	8021	P35658	Konig et al.	yes	interacts with HIV-sim	Rev	GAG POLYPROTEIN, PR55GAG, GAG, GAG PROTEIN, GAG-POL POLYPROTEIN, PR160GAG-POL, ART/TRS, ANTI-REPRESSION TRANSACTIVATOR PROTEIN, REV PROTEIN, SOR PROTEIN, VIRION INFECTIVITY FACTOR, VIF, R ORF PROTEIN, VPR PROTEIN, VPU PROTEIN, U ORF PROTEIN, VPU PRECURSOR	GO:0005623~cell, GO:0016020~membrane, GO:0044464~cell part
1ex4A	integrase	1fynA	FYN	2534	P06241	CD2	914	P06729	Chertova et al.	no	interacts with HIV-sim	capsid, Envelope surface glycoprotein gp120	GAG PROTEIN	GO:0005623~cell, GO:0016020~membrane, GO:0044464~cell part
2cmrA	gp41	2r17C	VPS35	55737	Q96QK1	VPS35			Chertova et al.	no	is HIV-sim			GO:0005623~cell, GO:0016020~membrane, GO:0044464~cell part
1ce0B	gp41	1gk4D	VIM	7431	P08670	PKD1	5310	P98161	Yeung et al.	no	interacts with HIV-sim			GO:0005623~cell, GO:0016020~membrane, GO:0016021~integral to membrane, GO:0031224~intrinsic to membrane, GO:0044425~membrane part, GO:0044464~cell part
1n5yB	reverse transcriptase	1mb8A	PLEC1	5339	Q15149	EGFR	1956	P00533	Brass et al.	no	interacts with HIV-sim			GO:0005623~cell, GO:0016020~membrane, GO:0044464~cell part
1f23C	gp41	2eflA	FNBP1	23048	Q96RU3	CDC42	998	P60953	Chertova et al.	no	interacts with HIV-sim	Nef		GO:0005622~intracellular, GO:0005623~cell, GO:0005737~cytoplasm, GO:0005886~plasma membrane, GO:0016020~membrane, GO:0044424~intracellular part, GO:0044464~cell part
1har	reverse transcriptase	1ft8E	NXF1	10482	Q9UBU9	NUP98	4928	P52948	Konig et al., Yeung et al.	no	interacts with HIV-sim	Rev	GAG POLYPROTEIN, PR55GAG, GAG, GAG PROTEIN, GAG-POL POLYPROTEIN, PR160GAG-POL, ART/TRS, ANTI-REPRESSION TRANSACTIVATOR PROTEIN, REV PROTEIN, SOR PROTEIN, VIRION INFECTIVITY FACTOR, VIF, R ORF PROTEIN, VPR PROTEIN, VPU PROTEIN, U ORF PROTEIN, VPU PRECURSOR	GO:0005623~cell, GO:0016020~membrane, GO:0044464~cell part
1ex4A	integrase	1y57A	SRC	6714	P12931	PTPN6	5777	P29350	Chertova et al.	no	interacts with HIV-sim			GO:0005623~cell, GO:0016020~membrane, GO:0044464~cell part
1fk9A	reverse transcriptase	1tceA	SHC1	6464	P29353	PTPN6	5777	P29350	Chertova et al.	no	interacts with HIV-sim			GO:0005623~cell, GO:0016020~membrane, GO:0044464~cell part
1rthA	reverse transcriptase	1mb8A	PLEC1	5339	Q15149	EGFR	1956	P00533	Brass et al.	no	interacts with HIV-sim			GO:0005623~cell, GO:0016020~membrane, GO:0044464~cell part
2ze2A	reverse transcriptase	1qu6A	EIF2AK2	5610	P19525	MAP3K7IP2	23118	Q9NYJ8	Yeung et al.	no	interacts with HIV-sim			GO:0005623~cell, GO:0016020~membrane, GO:0044464~cell part
1ex4A	integrase	1qcfA	HCK	3055	P08631	TSG101	7251	Q99816	Chertova et al., Cantin et al.	no	interacts with HIV-sim	p6	GAG PROTEIN, GAG POLYPROTEIN	GO:0005623~cell, GO:0016020~membrane, GO:0044464~cell part
1a8o	capsid	1e7hA	ALB	213	P02768	APOE	348	P02649	Chertova et al.	no	interacts with HIV-sim	Envelope surface glycoprotein gp120	TRANSACTIVATING REGULATORY PROTEIN	GO:0005623~cell, GO:0016020~membrane, GO:0044464~cell part
1rthA	reverse transcriptase	1mb8A	PLEC1	5339	Q15149	SPTAN1	6709	Q13813	Brass et al.	yes	interacts with HIV-sim	retropepsin		GO:0005623~cell, GO:0016020~membrane, GO:0044464~cell part
1lwcA	reverse transcriptase	1ft8E	NXF1	10482	Q9UBU9	NUP214	8021	P35658	Konig et al.	yes	interacts with HIV-sim	Rev	GAG POLYPROTEIN, PR55GAG, GAG, GAG PROTEIN, GAG-POL POLYPROTEIN, PR160GAG-POL, ART/TRS, ANTI-REPRESSION TRANSACTIVATOR PROTEIN, REV PROTEIN, SOR PROTEIN, VIRION INFECTIVITY FACTOR, VIF, R ORF PROTEIN, VPR PROTEIN, VPU PROTEIN, U ORF PROTEIN, VPU PRECURSOR	GO:0005623~cell, GO:0016020~membrane, GO:0044464~cell part
1ce0B	gp41	1gk4D	VIM	7431	P08670	PLEC1	5339	Q15149	Chertova et al.	no	interacts with HIV-sim			GO:0005623~cell, GO:0016020~membrane, GO:0044464~cell part
1f23C	gp41	2v1yB	PIK3R1	5295	P27986	GTF2H1	2965	P32780	Zhou et al.	no	interacts with HIV-sim	Tat	TRANSACTIVATING REGULATORY PROTEIN, TAT PROTEIN, TAT	GO:0005622~intracellular, GO:0005623~cell, GO:0032991~macromolecular complex, GO:0043226~organelle, GO:0043227~membrane-bound organelle, GO:0043229~intracellular organelle, GO:0043231~intracellular membrane-bound organelle, GO:0043234~protein complex, GO:0044422~organelle part, GO:0044424~intracellular part, GO:0044446~intracellular organelle part, GO:0044464~cell part
1f23C	gp41	1go4G	MAD1L1	8379	Q9Y6D9	TRIM29	23650	Q14134	Konig et al.	no	interacts with HIV-sim			GO:0005622~intracellular, GO:0005623~cell, GO:0005737~cytoplasm, GO:0044424~intracellular part, GO:0044464~cell part
1s6qB	reverse transcriptase	1qu6A	EIF2AK2	5610	P19525	CDC42	998	P60953	Chertova et al.	no	interacts with HIV-sim	Nef		GO:0005623~cell, GO:0016020~membrane, GO:0044464~cell part
1wbkA	protease	1lyaB	CTSD	1509	P07339	CD4	920	P01730	Brass et al., Zhou et al.	no	interacts with HIV-sim	Vif, Vpu, Envelope surface glycoprotein gp160, precursor, Envelope surface glycoprotein gp120, Envelope transmembrane glycoprotein gp41, Nef	VPU PRECURSOR, TRANSACTIVATING REGULATORY PROTEIN, GLYCOPROTEIN GP120=ENVELOP GLYCOPROTEIN, SOR PROTEIN, ENV PROTEIN, ENVELOPE POLYPROTEIN VARIANT, VPU PROTEIN, ENVELOPE POLYPROTEIN GP160 PRECURSOR, ENVELOPE POLYPROTEIN; NCBI GI: 328423, GAG POLYPROTEIN, PR55GAG, GAG, GAG PROTEIN, NEGATIVE FACTOR, 3'ORF, F-PROTEIN, NEF PROTEIN, GAG-POL POLYPROTEIN, PR160GAG-POL, ART/TRS, ANTI-REPRESSION TRANSACTI…	GO:0005623~cell, GO:0016020~membrane, GO:0044464~cell part
1f23A	gp41	1f66G	H2AFZ	3015	P0C0S5	H2AFZ	3015	P0C0S5	Saphire et al.	no	interacts with HIV-sim	Tat		GO:0005622~intracellular, GO:0005623~cell, GO:0032991~macromolecular complex, GO:0043226~organelle, GO:0043227~membrane-bound organelle, GO:0043229~intracellular organelle, GO:0043231~intracellular membrane-bound organelle, GO:0043234~protein complex, GO:0044422~organelle part, GO:0044424~intracellular part, GO:0044446~intracellular organelle part, GO:0044464~cell part
1ex4A	integrase	2cubA	NCK1	4690	P16333	EGFR	1956	P00533	Brass et al.	no	interacts with HIV-sim			GO:0005623~cell, GO:0016020~membrane, GO:0044464~cell part
1f23A	gp41	2q13A	APPL1	26060	Q9UKG1	RAB5A	5868	P20339	Chertova et al.	no	interacts with HIV-sim			GO:0005622~intracellular, GO:0005623~cell, GO:0005737~cytoplasm, GO:0005886~plasma membrane, GO:0016020~membrane, GO:0016023~cytoplasmic membrane-bound vesicle, GO:0031410~cytoplasmic vesicle, GO:0031982~vesicle, GO:0031988~membrane-bound vesicle, GO:0043226~organelle, GO:0043227~membrane-bound organelle, GO:0043229~intracellular organelle, GO:0043231~intracellular membrane-bound organelle, GO:00…
1hpoB	protease	1lyaA	CTSD	1509	P07339	CD4	920	P01730	Brass et al., Zhou et al.	yes	interacts with HIV-sim	Vif, Vpu, Envelope surface glycoprotein gp160, precursor, Envelope surface glycoprotein gp120, Envelope transmembrane glycoprotein gp41, Nef	VPU PRECURSOR, TRANSACTIVATING REGULATORY PROTEIN, GLYCOPROTEIN GP120=ENVELOP GLYCOPROTEIN, SOR PROTEIN, ENV PROTEIN, ENVELOPE POLYPROTEIN VARIANT, VPU PROTEIN, ENVELOPE POLYPROTEIN GP160 PRECURSOR, ENVELOPE POLYPROTEIN; NCBI GI: 328423, GAG POLYPROTEIN, PR55GAG, GAG, GAG PROTEIN, NEGATIVE FACTOR, 3'ORF, F-PROTEIN, NEF PROTEIN, GAG-POL POLYPROTEIN, PR160GAG-POL, ART/TRS, ANTI-REPRESSION TRANSACTI…	GO:0005623~cell, GO:0016020~membrane, GO:0044464~cell part
1ce0B	gp41	2jwaA	ERBB2	2064	P04626	HLA-A	3105	P01891	Chertova et al.	no	interacts with HIV-sim	Pr55(Gag), Pol, Envelope surface glycoprotein gp160, precursor, Envelope surface glycoprotein gp120, Nef		GO:0005623~cell, GO:0016020~membrane, GO:0016021~integral to membrane, GO:0031224~intrinsic to membrane, GO:0044425~membrane part, GO:0044464~cell part
3cyoA	gp41	2v1yB	PIK3R1	5295	P27986	AKT1	207	P31749	Brass et al., Zhou et al.	no	interacts with HIV-sim			GO:0005623~cell, GO:0016020~membrane, GO:0044464~cell part
1f23A	gp41	1i4dA	ARFIP2	23647	P53365	ARF1	375	P84077	Brass et al., Chertova et al.	no	interacts with HIV-sim	Nef	NEGATIVE FACTOR, 3'ORF, F-PROTEIN, NEF PROTEIN	GO:0005622~intracellular, GO:0005623~cell, GO:0005737~cytoplasm, GO:0005886~plasma membrane, GO:0016020~membrane, GO:0043226~organelle, GO:0043227~membrane-bound organelle, GO:0043229~intracellular organelle, GO:0043231~intracellular membrane-bound organelle, GO:0044424~intracellular part, GO:0044444~cytoplasmic part, GO:0044464~cell part
1f23E	gp41	2v1yB	PIK3R1	5295	P27986	ARHGAP1	392	Q07960	Chertova et al.	no	interacts with HIV-sim			GO:0005622~intracellular, GO:0005623~cell, GO:0005737~cytoplasm, GO:0005886~plasma membrane, GO:0016020~membrane, GO:0044424~intracellular part, GO:0044464~cell part
1ihvA	integrase	2ekoA	HTATIP	10524	Q92993	CDC42	998	P60953	Chertova et al.	no	interacts with HIV-sim	Nef		GO:0005623~cell, GO:0016020~membrane, GO:0044464~cell part
1f23C	gp41	1avoB	PSME1	5720	Q06323	PSME1	5720	Q06323	Chertova et al.	no	interacts with HIV-sim	integrase, Vif, Tat	TRANSACTIVATING REGULATORY PROTEIN, SOR PROTEIN	GO:0005622~intracellular, GO:0005623~cell, GO:0005737~cytoplasm, GO:0032991~macromolecular complex, GO:0043234~protein complex, GO:0044424~intracellular part, GO:0044444~cytoplasmic part, GO:0044464~cell part
1f23A	gp41	1z0kB	ZFYVE20	64145	Q9H1K0	RAB5A	5868	P20339	Chertova et al.	no	interacts with HIV-sim			GO:0005622~intracellular, GO:0005623~cell, GO:0005737~cytoplasm, GO:0005886~plasma membrane, GO:0016020~membrane, GO:0016023~cytoplasmic membrane-bound vesicle, GO:0031410~cytoplasmic vesicle, GO:0031982~vesicle, GO:0031988~membrane-bound vesicle, GO:0043226~organelle, GO:0043227~membrane-bound organelle, GO:0043229~intracellular organelle, GO:0043231~intracellular membrane-bound organelle, GO:00…
2qnqA	protease	1lyaB	CTSD	1509	P07339	CD4	920	P01730	Brass et al., Zhou et al.	yes	interacts with HIV-sim	Vif, Vpu, Envelope surface glycoprotein gp160, precursor, Envelope surface glycoprotein gp120, Envelope transmembrane glycoprotein gp41, Nef	VPU PRECURSOR, TRANSACTIVATING REGULATORY PROTEIN, GLYCOPROTEIN GP120=ENVELOP GLYCOPROTEIN, SOR PROTEIN, ENV PROTEIN, ENVELOPE POLYPROTEIN VARIANT, VPU PROTEIN, ENVELOPE POLYPROTEIN GP160 PRECURSOR, ENVELOPE POLYPROTEIN; NCBI GI: 328423, GAG POLYPROTEIN, PR55GAG, GAG, GAG PROTEIN, NEGATIVE FACTOR, 3'ORF, F-PROTEIN, NEF PROTEIN, GAG-POL POLYPROTEIN, PR160GAG-POL, ART/TRS, ANTI-REPRESSION TRANSACTI…	GO:0005623~cell, GO:0016020~membrane, GO:0044464~cell part
1szt	gp41	1cxzB	PKN1	5585	Q16512	RHOA	387	P61586	Chertova et al.	no	interacts with HIV-sim			GO:0005623~cell, GO:0016020~membrane, GO:0044464~cell part
1f23A	gp41	1k04A	PTK2	5747	Q05397	LCK	3932	P06239	Saphire et al.	no	interacts with HIV-sim	Envelope surface glycoprotein gp160, precursor, Envelope surface glycoprotein gp120, Nef	TRANSACTIVATING REGULATORY PROTEIN, NEGATIVE FACTOR, 3'ORF, F-PROTEIN, NEF PROTEIN	GO:0005622~intracellular, GO:0005623~cell, GO:0005737~cytoplasm, GO:0005886~plasma membrane, GO:0016020~membrane, GO:0043226~organelle, GO:0043229~intracellular organelle, GO:0044422~organelle part, GO:0044424~intracellular part, GO:0044425~membrane part, GO:0044444~cytoplasmic part, GO:0044446~intracellular organelle part, GO:0044459~plasma membrane part, GO:0044464~cell part
1s6qA	reverse transcriptase	1qu6A	EIF2AK2	5610	P19525	CDC42	998	P60953	Chertova et al.	no	interacts with HIV-sim	Nef		GO:0005623~cell, GO:0016020~membrane, GO:0044464~cell part
1fkoA	reverse transcriptase	1ft8E	NXF1	10482	Q9UBU9	NUP153	9972	P49790	Brass et al., Konig et al.	yes	interacts with HIV-sim	Rev	GAG POLYPROTEIN, PR55GAG, GAG, GAG PROTEIN, GAG-POL POLYPROTEIN, PR160GAG-POL, ART/TRS, ANTI-REPRESSION TRANSACTIVATOR PROTEIN, REV PROTEIN, SOR PROTEIN, VIRION INFECTIVITY FACTOR, VIF, R ORF PROTEIN, VPR PROTEIN, VPU PROTEIN, U ORF PROTEIN, VPU PRECURSOR	GO:0005623~cell, GO:0016020~membrane, GO:0044464~cell part
1hshB	protease	1lyaA	CTSD	1509	P07339	CD4	920	P01730	Brass et al., Zhou et al.	no	interacts with HIV-sim	Vif, Vpu, Envelope surface glycoprotein gp160, precursor, Envelope surface glycoprotein gp120, Envelope transmembrane glycoprotein gp41, Nef	VPU PRECURSOR, TRANSACTIVATING REGULATORY PROTEIN, GLYCOPROTEIN GP120=ENVELOP GLYCOPROTEIN, SOR PROTEIN, ENV PROTEIN, ENVELOPE POLYPROTEIN VARIANT, VPU PROTEIN, ENVELOPE POLYPROTEIN GP160 PRECURSOR, ENVELOPE POLYPROTEIN; NCBI GI: 328423, GAG POLYPROTEIN, PR55GAG, GAG, GAG PROTEIN, NEGATIVE FACTOR, 3'ORF, F-PROTEIN, NEF PROTEIN, GAG-POL POLYPROTEIN, PR160GAG-POL, ART/TRS, ANTI-REPRESSION TRANSACTI…	GO:0005623~cell, GO:0016020~membrane, GO:0044464~cell part
1dlbA	gp41	1fzaA	FGA	2243	P02671	ITGB3	3690	P05106	Chertova et al.	no	interacts with HIV-sim	Tat		GO:0005623~cell, GO:0016020~membrane, GO:0016021~integral to membrane, GO:0031224~intrinsic to membrane, GO:0044425~membrane part, GO:0044464~cell part
1f23E	gp41	1fosE	FOS	2353	P01100	STAT1	6772	P42224	Chertova et al.	no	interacts with HIV-sim		TRANSACTIVATING REGULATORY PROTEIN	GO:0005622~intracellular, GO:0005623~cell, GO:0005737~cytoplasm, GO:0043226~organelle, GO:0043227~membrane-bound organelle, GO:0043229~intracellular organelle, GO:0043231~intracellular membrane-bound organelle, GO:0044424~intracellular part, GO:0044464~cell part
1wjcA	integrase	1ic8B	HNF1A	6927	P20823	RAC3	5881	P60763	Chertova et al.	no	interacts with HIV-sim			GO:0005623~cell, GO:0016020~membrane, GO:0044464~cell part
1ex4A	integrase	1azgB	FYN	2534	P06241	CD2	914	P06729	Chertova et al.	no	interacts with HIV-sim	capsid, Envelope surface glycoprotein gp120	GAG PROTEIN	GO:0005623~cell, GO:0016020~membrane, GO:0044464~cell part
1f23B	gp41	1hynQ	SLC4A1	6521	P02730	EPB41	2035	P11171	Yeung et al.	no	interacts with HIV-sim			GO:0005622~intracellular, GO:0005623~cell, GO:0005737~cytoplasm, GO:0005886~plasma membrane, GO:0016020~membrane, GO:0032991~macromolecular complex, GO:0043226~organelle, GO:0043227~membrane-bound organelle, GO:0043229~intracellular organelle, GO:0043231~intracellular membrane-bound organelle, GO:0043234~protein complex, GO:0044422~organelle part, GO:0044424~intracellular part, GO:0044425~membran…
1a8o	capsid	2ngrB	ARHGAP1	392	Q07960	RHOA	387	P61586	Chertova et al.	no	interacts with HIV-sim			GO:0005623~cell, GO:0016020~membrane, GO:0044464~cell part
3cyoA	gp41	1gk4A	VIM	7431	P08670	PLEC1	5339	Q15149	Chertova et al.	no	interacts with HIV-sim			GO:0005623~cell, GO:0016020~membrane, GO:0044464~cell part
1u57A	p2	1fzaA	FGA	2243	P02671	ITGB3	3690	P05106	Chertova et al.	no	interacts with HIV-sim	Tat		GO:0005623~cell, GO:0016020~membrane, GO:0044464~cell part
1hmvB	reverse transcriptase	1mb8A	PLEC1	5339	Q15149	SPTAN1	6709	Q13813	Brass et al.	no	interacts with HIV-sim	retropepsin		GO:0005623~cell, GO:0016020~membrane, GO:0044464~cell part
1f23A	gp41	2eflA	FNBP1	23048	Q96RU3	CDC42	998	P60953	Chertova et al.	no	interacts with HIV-sim	Nef		GO:0005622~intracellular, GO:0005623~cell, GO:0005737~cytoplasm, GO:0005886~plasma membrane, GO:0016020~membrane, GO:0044424~intracellular part, GO:0044464~cell part
1u57A	p2	1am9C	SREBF1	6720	P36956	SUMO1	7341	P63165	Saphire et al.	no	interacts with HIV-sim	p6		GO:0005623~cell, GO:0016020~membrane, GO:0044464~cell part
1hvrB	protease	1lyaB	CTSD	1509	P07339	CD4	920	P01730	Brass et al., Zhou et al.	yes	interacts with HIV-sim	Vif, Vpu, Envelope surface glycoprotein gp160, precursor, Envelope surface glycoprotein gp120, Envelope transmembrane glycoprotein gp41, Nef	VPU PRECURSOR, TRANSACTIVATING REGULATORY PROTEIN, GLYCOPROTEIN GP120=ENVELOP GLYCOPROTEIN, SOR PROTEIN, ENV PROTEIN, ENVELOPE POLYPROTEIN VARIANT, VPU PROTEIN, ENVELOPE POLYPROTEIN GP160 PRECURSOR, ENVELOPE POLYPROTEIN; NCBI GI: 328423, GAG POLYPROTEIN, PR55GAG, GAG, GAG PROTEIN, NEGATIVE FACTOR, 3'ORF, F-PROTEIN, NEF PROTEIN, GAG-POL POLYPROTEIN, PR160GAG-POL, ART/TRS, ANTI-REPRESSION TRANSACTI…	GO:0005623~cell, GO:0016020~membrane, GO:0044464~cell part
1ex4A	integrase	2ekoA	HTATIP	10524	Q92993	CDC42	998	P60953	Chertova et al.	no	interacts with HIV-sim	Nef		GO:0005623~cell, GO:0016020~membrane, GO:0044464~cell part
1u57A	p2	1e5wA	MSN	4478	P26038	CD46	4179	P15529	Cantin et al.	no	interacts with HIV-sim			GO:0005623~cell, GO:0016020~membrane, GO:0044464~cell part
1favA	gp41	1x79B	RABEP1	9135	Q15276	RAB5A	5868	P20339	Chertova et al.	no	interacts with HIV-sim			GO:0005623~cell, GO:0016020~membrane, GO:0044425~membrane part, GO:0044464~cell part
1ex4A	integrase	1w6xB	NCF4	4689	Q15080	MSN	4478	P26038	Yeung et al., Chertova et al., Cantin et al.	no	interacts with HIV-sim	Envelope surface glycoprotein gp120	GAG PROTEIN	GO:0005623~cell, GO:0016020~membrane, GO:0044464~cell part
1ex4A	integrase	1fynA	FYN	2534	P06241	CD55	1604	P08174	Cantin et al.	no	interacts with HIV-sim	Envelope surface glycoprotein gp120		GO:0005623~cell, GO:0016020~membrane, GO:0044464~cell part
1f23D	gp41	2v1yB	PIK3R1	5295	P27986	PTPN6	5777	P29350	Chertova et al.	no	interacts with HIV-sim			GO:0005622~intracellular, GO:0005623~cell, GO:0005737~cytoplasm, GO:0016020~membrane, GO:0043226~organelle, GO:0043227~membrane-bound organelle, GO:0043229~intracellular organelle, GO:0043231~intracellular membrane-bound organelle, GO:0044424~intracellular part, GO:0044464~cell part
1rtiA	reverse transcriptase	1mb8A	PLEC1	5339	Q15149	MSN	4478	P26038	Yeung et al., Chertova et al., Cantin et al.	no	interacts with HIV-sim	Envelope surface glycoprotein gp120	GAG PROTEIN	GO:0005623~cell, GO:0016020~membrane, GO:0044464~cell part
1ce0B	gp41	1fzbF	FGG	2266	P02679	ITGAM	3684	P11215	Chertova et al.	no	interacts with HIV-sim	Envelope surface glycoprotein gp120, Nef		GO:0005623~cell, GO:0016020~membrane, GO:0016021~integral to membrane, GO:0031224~intrinsic to membrane, GO:0044425~membrane part, GO:0044464~cell part
1tl1A	reverse transcriptase	1ft8E	NXF1	10482	Q9UBU9	NUP214	8021	P35658	Konig et al.	yes	interacts with HIV-sim	Rev	GAG POLYPROTEIN, PR55GAG, GAG, GAG PROTEIN, GAG-POL POLYPROTEIN, PR160GAG-POL, ART/TRS, ANTI-REPRESSION TRANSACTIVATOR PROTEIN, REV PROTEIN, SOR PROTEIN, VIRION INFECTIVITY FACTOR, VIF, R ORF PROTEIN, VPR PROTEIN, VPU PROTEIN, U ORF PROTEIN, VPU PRECURSOR	GO:0005623~cell, GO:0016020~membrane, GO:0044464~cell part
2cmrA	gp41	1ib1B	YWHAZ	7534	P63104	EGFR	1956	P00533	Brass et al.	no	interacts with HIV-sim			GO:0005623~cell, GO:0016020~membrane, GO:0016021~integral to membrane, GO:0031224~intrinsic to membrane, GO:0044425~membrane part, GO:0044464~cell part
1f23E	gp41	2e50P	SET	6418	Q01105	EP300	2033	Q09472	Konig et al.	no	interacts with HIV-sim	Vpr, Tat	TAT PROTEIN	GO:0005622~intracellular, GO:0005623~cell, GO:0032991~macromolecular complex, GO:0043226~organelle, GO:0043227~membrane-bound organelle, GO:0043229~intracellular organelle, GO:0043231~intracellular membrane-bound organelle, GO:0043234~protein complex, GO:0044422~organelle part, GO:0044424~intracellular part, GO:0044446~intracellular organelle part, GO:0044464~cell part
1f23D	gp41	2v1yB	PIK3R1	5295	P27986	AKT1	207	P31749	Brass et al., Zhou et al.	no	interacts with HIV-sim			GO:0005622~intracellular, GO:0005623~cell, GO:0005737~cytoplasm, GO:0005886~plasma membrane, GO:0016020~membrane, GO:0043226~organelle, GO:0043227~membrane-bound organelle, GO:0043229~intracellular organelle, GO:0043231~intracellular membrane-bound organelle, GO:0044422~organelle part, GO:0044424~intracellular part, GO:0044446~intracellular organelle part, GO:0044464~cell part
1ajxB	protease	1lyaA	CTSD	1509	P07339	CD4	920	P01730	Brass et al., Zhou et al.	yes	interacts with HIV-sim	Vif, Vpu, Envelope surface glycoprotein gp160, precursor, Envelope surface glycoprotein gp120, Envelope transmembrane glycoprotein gp41, Nef	VPU PRECURSOR, TRANSACTIVATING REGULATORY PROTEIN, GLYCOPROTEIN GP120=ENVELOP GLYCOPROTEIN, SOR PROTEIN, ENV PROTEIN, ENVELOPE POLYPROTEIN VARIANT, VPU PROTEIN, ENVELOPE POLYPROTEIN GP160 PRECURSOR, ENVELOPE POLYPROTEIN; NCBI GI: 328423, GAG POLYPROTEIN, PR55GAG, GAG, GAG PROTEIN, NEGATIVE FACTOR, 3'ORF, F-PROTEIN, NEF PROTEIN, GAG-POL POLYPROTEIN, PR160GAG-POL, ART/TRS, ANTI-REPRESSION TRANSACTI…	GO:0005623~cell, GO:0016020~membrane, GO:0044464~cell part
1f23A	gp41	1m5iA	APC	324	P25054	IQGAP1	8826	P46940	Chertova et al.	no	interacts with HIV-sim			GO:0005622~intracellular, GO:0005623~cell, GO:0005737~cytoplasm, GO:0005886~plasma membrane, GO:0016020~membrane, GO:0043226~organelle, GO:0043229~intracellular organelle, GO:0044422~organelle part, GO:0044424~intracellular part, GO:0044446~intracellular organelle part, GO:0044464~cell part
1htfB	protease	1lyaA	CTSD	1509	P07339	CD4	920	P01730	Brass et al., Zhou et al.	yes	interacts with HIV-sim	Vif, Vpu, Envelope surface glycoprotein gp160, precursor, Envelope surface glycoprotein gp120, Envelope transmembrane glycoprotein gp41, Nef	VPU PRECURSOR, TRANSACTIVATING REGULATORY PROTEIN, GLYCOPROTEIN GP120=ENVELOP GLYCOPROTEIN, SOR PROTEIN, ENV PROTEIN, ENVELOPE POLYPROTEIN VARIANT, VPU PROTEIN, ENVELOPE POLYPROTEIN GP160 PRECURSOR, ENVELOPE POLYPROTEIN; NCBI GI: 328423, GAG POLYPROTEIN, PR55GAG, GAG, GAG PROTEIN, NEGATIVE FACTOR, 3'ORF, F-PROTEIN, NEF PROTEIN, GAG-POL POLYPROTEIN, PR160GAG-POL, ART/TRS, ANTI-REPRESSION TRANSACTI…	GO:0005623~cell, GO:0016020~membrane, GO:0044464~cell part
2cmrA	gp41	1k04A	PTK2	5747	Q05397	VCL	7414	P18206	Chertova et al.	no	interacts with HIV-sim			GO:0005623~cell, GO:0016020~membrane, GO:0044425~membrane part, GO:0044464~cell part
2cmrA	gp41	1sc7A	TOP1	7150	P11387	SUMO1	7341	P63165	Saphire et al.	no	interacts with HIV-sim	p6		GO:0005623~cell, GO:0016020~membrane, GO:0016021~integral to membrane, GO:0031224~intrinsic to membrane, GO:0044425~membrane part, GO:0044464~cell part
2cmrA	gp41	1qgkA	KPNB1	3837	Q14974	KPNB1			Chertova et al.	no	is HIV-sim	integrase, Tat, Rev	GAG PROTEIN, ANTI-REPRESSION TRANSACTIVATOR PROTEIN, TRANSACTIVATING REGULATORY PROTEIN, ART/TRS, REV PROTEIN	GO:0005623~cell, GO:0016020~membrane, GO:0016021~integral to membrane, GO:0031224~intrinsic to membrane, GO:0044425~membrane part, GO:0044464~cell part
2cmrA	gp41	1wlxA	ACTN4	81	O43707	PTPN6	5777	P29350	Chertova et al.	no	interacts with HIV-sim			GO:0005623~cell, GO:0016020~membrane, GO:0044464~cell part
1f23A	gp41	1zzpA	ABL1	25	P00519	YWHAB	7529	P31946	Chertova et al.	no	interacts with HIV-sim			GO:0005622~intracellular, GO:0005623~cell, GO:0005737~cytoplasm, GO:0016023~cytoplasmic membrane-bound vesicle, GO:0031410~cytoplasmic vesicle, GO:0031982~vesicle, GO:0031988~membrane-bound vesicle, GO:0043226~organelle, GO:0043227~membrane-bound organelle, GO:0043229~intracellular organelle, GO:0043231~intracellular membrane-bound organelle, GO:0044424~intracellular part, GO:0044444~cytoplasmic …
2cmrA	gp41	2c1nA	YWHAZ	7534	P63104	EGFR	1956	P00533	Brass et al.	no	interacts with HIV-sim			GO:0005623~cell, GO:0016020~membrane, GO:0016021~integral to membrane, GO:0031224~intrinsic to membrane, GO:0044425~membrane part, GO:0044464~cell part
1f23C	gp41	1zl8B	RP11-540L11.1	8573	O14936	EPB41	2035	P11171	Yeung et al.	no	interacts with HIV-sim			GO:0005622~intracellular, GO:0005623~cell, GO:0005737~cytoplasm, GO:0005886~plasma membrane, GO:0016020~membrane, GO:0032991~macromolecular complex, GO:0043226~organelle, GO:0043227~membrane-bound organelle, GO:0043229~intracellular organelle, GO:0043231~intracellular membrane-bound organelle, GO:0043234~protein complex, GO:0044422~organelle part, GO:0044424~intracellular part, GO:0044425~membran…
1f23A	gp41	1jm7A	BRCA1	672	P38398	STAT1	6772	P42224	Chertova et al.	no	interacts with HIV-sim		TRANSACTIVATING REGULATORY PROTEIN	GO:0005622~intracellular, GO:0005623~cell, GO:0005737~cytoplasm, GO:0043226~organelle, GO:0043227~membrane-bound organelle, GO:0043229~intracellular organelle, GO:0043231~intracellular membrane-bound organelle, GO:0044424~intracellular part, GO:0044464~cell part
1dlbA	gp41	1rw6A	APP	351	P05067	EPB41	2035	P11171	Yeung et al.	no	interacts with HIV-sim			GO:0005623~cell, GO:0016020~membrane, GO:0044425~membrane part, GO:0044464~cell part
1ex4B	integrase	1zsgA	ARHGEF7	8874	Q14155	RAC1	5879	P63000	Chertova et al.	no	interacts with HIV-sim	Nef	NEGATIVE FACTOR, 3'ORF, F-PROTEIN, NEF PROTEIN	GO:0005623~cell, GO:0016020~membrane, GO:0044464~cell part
1u57A	p2	1x79B	RABEP1	9135	Q15276	RAB5A	5868	P20339	Chertova et al.	no	interacts with HIV-sim			GO:0005623~cell, GO:0016020~membrane, GO:0044464~cell part
1hpzA	reverse transcriptase	1qu6A	EIF2AK2	5610	P19525	CDC42	998	P60953	Chertova et al.	no	interacts with HIV-sim	Nef		GO:0005623~cell, GO:0016020~membrane, GO:0044464~cell part
1favA	gp41	1fosE	FOS	2353	P01100	SUMO1	7341	P63165	Saphire et al.	no	interacts with HIV-sim	p6		GO:0005623~cell, GO:0016020~membrane, GO:0016021~integral to membrane, GO:0031224~intrinsic to membrane, GO:0044425~membrane part, GO:0044464~cell part
1f23A	gp41	1fzaA	FGA	2243	P02671	F2	2147	P00734	Zhou et al.	no	interacts with HIV-sim	Envelope surface glycoprotein gp120		GO:0005576~extracellular region, GO:0005623~cell, GO:0044421~extracellular region part, GO:0044464~cell part
1u57A	p2	2rn0A	ITGB3	3690	P05106	AKT1	207	P31749	Brass et al., Zhou et al.	no	interacts with HIV-sim			GO:0005623~cell, GO:0016020~membrane, GO:0044464~cell part
1f23A	gp41	1cnt1	CNTF	1270	P26441	APOE	348	P02649	Chertova et al.	no	interacts with HIV-sim	Envelope surface glycoprotein gp120	TRANSACTIVATING REGULATORY PROTEIN	GO:0005576~extracellular region, GO:0005622~intracellular, GO:0005623~cell, GO:0005737~cytoplasm, GO:0005886~plasma membrane, GO:0016020~membrane, GO:0043226~organelle, GO:0043227~membrane-bound organelle, GO:0043229~intracellular organelle, GO:0043231~intracellular membrane-bound organelle, GO:0044421~extracellular region part, GO:0044424~intracellular part, GO:0044425~membrane part, GO:0044444~…
1k33A	gp41	1hynQ	SLC4A1	6521	P02730	EPB41	2035	P11171	Yeung et al.	no	interacts with HIV-sim			GO:0005623~cell, GO:0016020~membrane, GO:0044425~membrane part, GO:0044464~cell part
1c1cA	reverse transcriptase	1rjaA	PTK6	5753	Q13882	EGFR	1956	P00533	Brass et al.	no	interacts with HIV-sim			GO:0005623~cell, GO:0016020~membrane, GO:0044464~cell part
1f23A	gp41	1k04A	PTK2	5747	Q05397	DNM2	1785	P50570	Konig et al.	no	interacts with HIV-sim			GO:0005622~intracellular, GO:0005623~cell, GO:0005737~cytoplasm, GO:0005886~plasma membrane, GO:0016020~membrane, GO:0043226~organelle, GO:0043229~intracellular organelle, GO:0044422~organelle part, GO:0044424~intracellular part, GO:0044425~membrane part, GO:0044446~intracellular organelle part, GO:0044459~plasma membrane part, GO:0044464~cell part
1rthA	reverse transcriptase	1picA	PIK3R1	5295	P27986	LCK	3932	P06239	Saphire et al.	no	interacts with HIV-sim	Envelope surface glycoprotein gp160, precursor, Envelope surface glycoprotein gp120, Nef	TRANSACTIVATING REGULATORY PROTEIN, NEGATIVE FACTOR, 3'ORF, F-PROTEIN, NEF PROTEIN	GO:0005623~cell, GO:0016020~membrane, GO:0044464~cell part
1revA	reverse transcriptase	1mb8A	PLEC1	5339	Q15149	MSN	4478	P26038	Yeung et al., Chertova et al., Cantin et al.	no	interacts with HIV-sim	Envelope surface glycoprotein gp120	GAG PROTEIN	GO:0005623~cell, GO:0016020~membrane, GO:0044464~cell part
1u57A	p2	1bf5A	STAT1	6772	P42224	LCK	3932	P06239	Saphire et al.	no	interacts with HIV-sim	Envelope surface glycoprotein gp160, precursor, Envelope surface glycoprotein gp120, Nef	TRANSACTIVATING REGULATORY PROTEIN, NEGATIVE FACTOR, 3'ORF, F-PROTEIN, NEF PROTEIN	GO:0005623~cell, GO:0016020~membrane, GO:0044464~cell part
1wjbA	integrase	1qbjA	ADAR	103	P55265	XPO1	7514	O14980	Zhou et al.	no	interacts with HIV-sim	Rev	ANTI-REPRESSION TRANSACTIVATOR PROTEIN, GAG PROTEIN, ART/TRS, REV PROTEIN	GO:0005623~cell, GO:0016020~membrane, GO:0044464~cell part
1a8o	capsid	1hk1A	ALB	213	P02768	APOE	348	P02649	Chertova et al.	no	interacts with HIV-sim	Envelope surface glycoprotein gp120	TRANSACTIVATING REGULATORY PROTEIN	GO:0005623~cell, GO:0016020~membrane, GO:0044464~cell part
1bv7A	protease	1lyaB	CTSD	1509	P07339	CD4	920	P01730	Brass et al., Zhou et al.	yes	interacts with HIV-sim	Vif, Vpu, Envelope surface glycoprotein gp160, precursor, Envelope surface glycoprotein gp120, Envelope transmembrane glycoprotein gp41, Nef	VPU PRECURSOR, TRANSACTIVATING REGULATORY PROTEIN, GLYCOPROTEIN GP120=ENVELOP GLYCOPROTEIN, SOR PROTEIN, ENV PROTEIN, ENVELOPE POLYPROTEIN VARIANT, VPU PROTEIN, ENVELOPE POLYPROTEIN GP160 PRECURSOR, ENVELOPE POLYPROTEIN; NCBI GI: 328423, GAG POLYPROTEIN, PR55GAG, GAG, GAG PROTEIN, NEGATIVE FACTOR, 3'ORF, F-PROTEIN, NEF PROTEIN, GAG-POL POLYPROTEIN, PR160GAG-POL, ART/TRS, ANTI-REPRESSION TRANSACTI…	GO:0005623~cell, GO:0016020~membrane, GO:0044464~cell part
1f23A	gp41	1hynQ	SLC4A1	6521	P02730	SLC4A1	6521	P02730	Yeung et al.	no	interacts with HIV-sim			GO:0005622~intracellular, GO:0005623~cell, GO:0005737~cytoplasm, GO:0005886~plasma membrane, GO:0016020~membrane, GO:0016021~integral to membrane, GO:0031224~intrinsic to membrane, GO:0043226~organelle, GO:0043229~intracellular organelle, GO:0044424~intracellular part, GO:0044425~membrane part, GO:0044444~cytoplasmic part, GO:0044459~plasma membrane part, GO:0044464~cell part
1f23F	gp41	1t2kC	JUN	3725	P05412	STAT1	6772	P42224	Chertova et al.	no	interacts with HIV-sim		TRANSACTIVATING REGULATORY PROTEIN	GO:0005622~intracellular, GO:0005623~cell, GO:0005737~cytoplasm, GO:0043226~organelle, GO:0043227~membrane-bound organelle, GO:0043229~intracellular organelle, GO:0043231~intracellular membrane-bound organelle, GO:0044424~intracellular part, GO:0044464~cell part
1l6nA	capsid, matrix	2dkyA	DLC1	10395	Q96QB1	AKT1	207	P31749	Brass et al., Zhou et al.	no	interacts with HIV-sim			GO:0005623~cell, GO:0016020~membrane, GO:0044464~cell part
1a8o	capsid	1bj5	ALB	213	P02768	APOE	348	P02649	Chertova et al.	no	interacts with HIV-sim	Envelope surface glycoprotein gp120	TRANSACTIVATING REGULATORY PROTEIN	GO:0005623~cell, GO:0016020~membrane, GO:0044464~cell part
1f23E	gp41	2v1yB	PIK3R1	5295	P27986	PTPN6	5777	P29350	Chertova et al.	no	interacts with HIV-sim			GO:0005622~intracellular, GO:0005623~cell, GO:0005737~cytoplasm, GO:0016020~membrane, GO:0043226~organelle, GO:0043227~membrane-bound organelle, GO:0043229~intracellular organelle, GO:0043231~intracellular membrane-bound organelle, GO:0044424~intracellular part, GO:0044464~cell part
2qnpA	protease	1lyaB	CTSD	1509	P07339	CD4	920	P01730	Brass et al., Zhou et al.	yes	interacts with HIV-sim	Vif, Vpu, Envelope surface glycoprotein gp160, precursor, Envelope surface glycoprotein gp120, Envelope transmembrane glycoprotein gp41, Nef	VPU PRECURSOR, TRANSACTIVATING REGULATORY PROTEIN, GLYCOPROTEIN GP120=ENVELOP GLYCOPROTEIN, SOR PROTEIN, ENV PROTEIN, ENVELOPE POLYPROTEIN VARIANT, VPU PROTEIN, ENVELOPE POLYPROTEIN GP160 PRECURSOR, ENVELOPE POLYPROTEIN; NCBI GI: 328423, GAG POLYPROTEIN, PR55GAG, GAG, GAG PROTEIN, NEGATIVE FACTOR, 3'ORF, F-PROTEIN, NEF PROTEIN, GAG-POL POLYPROTEIN, PR160GAG-POL, ART/TRS, ANTI-REPRESSION TRANSACTI…	GO:0005623~cell, GO:0016020~membrane, GO:0044464~cell part
1ex4A	integrase	1gfc	GRB2	2885	P62993	ANXA2	302	P07355	Chertova et al.	no	interacts with HIV-sim	Pr55(Gag)		GO:0005623~cell, GO:0016020~membrane, GO:0044464~cell part
1szt	gp41	1wer	RASA1	5921	P20936	ARHGAP1	392	Q07960	Chertova et al.	no	interacts with HIV-sim			GO:0005623~cell, GO:0016020~membrane, GO:0044464~cell part
1favA	gp41	2jwaA	ERBB2	2064	P04626	EGFR	1956	P00533	Brass et al.	no	interacts with HIV-sim			GO:0005623~cell, GO:0016020~membrane, GO:0016021~integral to membrane, GO:0031224~intrinsic to membrane, GO:0044425~membrane part, GO:0044464~cell part
1hosB	protease	1lyaA	CTSD	1509	P07339	CD4	920	P01730	Brass et al., Zhou et al.	yes	interacts with HIV-sim	Vif, Vpu, Envelope surface glycoprotein gp160, precursor, Envelope surface glycoprotein gp120, Envelope transmembrane glycoprotein gp41, Nef	VPU PRECURSOR, TRANSACTIVATING REGULATORY PROTEIN, GLYCOPROTEIN GP120=ENVELOP GLYCOPROTEIN, SOR PROTEIN, ENV PROTEIN, ENVELOPE POLYPROTEIN VARIANT, VPU PROTEIN, ENVELOPE POLYPROTEIN GP160 PRECURSOR, ENVELOPE POLYPROTEIN; NCBI GI: 328423, GAG POLYPROTEIN, PR55GAG, GAG, GAG PROTEIN, NEGATIVE FACTOR, 3'ORF, F-PROTEIN, NEF PROTEIN, GAG-POL POLYPROTEIN, PR160GAG-POL, ART/TRS, ANTI-REPRESSION TRANSACTI…	GO:0005623~cell, GO:0016020~membrane, GO:0044464~cell part
1bwbB	protease	1lyaB	CTSD	1509	P07339	CD4	920	P01730	Brass et al., Zhou et al.	yes	interacts with HIV-sim	Vif, Vpu, Envelope surface glycoprotein gp160, precursor, Envelope surface glycoprotein gp120, Envelope transmembrane glycoprotein gp41, Nef	VPU PRECURSOR, TRANSACTIVATING REGULATORY PROTEIN, GLYCOPROTEIN GP120=ENVELOP GLYCOPROTEIN, SOR PROTEIN, ENV PROTEIN, ENVELOPE POLYPROTEIN VARIANT, VPU PROTEIN, ENVELOPE POLYPROTEIN GP160 PRECURSOR, ENVELOPE POLYPROTEIN; NCBI GI: 328423, GAG POLYPROTEIN, PR55GAG, GAG, GAG PROTEIN, NEGATIVE FACTOR, 3'ORF, F-PROTEIN, NEF PROTEIN, GAG-POL POLYPROTEIN, PR160GAG-POL, ART/TRS, ANTI-REPRESSION TRANSACTI…	GO:0005623~cell, GO:0016020~membrane, GO:0044464~cell part
2zd1A	reverse transcriptase	1qu6A	EIF2AK2	5610	P19525	CDC42	998	P60953	Chertova et al.	no	interacts with HIV-sim	Nef		GO:0005623~cell, GO:0016020~membrane, GO:0044464~cell part
1f23F	gp41	1jm7A	BRCA1	672	P38398	UBE2L3	7332	P68036	Konig et al.	no	interacts with HIV-sim			GO:0005622~intracellular, GO:0005623~cell, GO:0032991~macromolecular complex, GO:0043234~protein complex, GO:0044424~intracellular part, GO:0044464~cell part
3cyoA	gp41	2v1yB	PIK3R1	5295	P27986	LCK	3932	P06239	Saphire et al.	no	interacts with HIV-sim	Envelope surface glycoprotein gp160, precursor, Envelope surface glycoprotein gp120, Nef	TRANSACTIVATING REGULATORY PROTEIN, NEGATIVE FACTOR, 3'ORF, F-PROTEIN, NEF PROTEIN	GO:0005623~cell, GO:0016020~membrane, GO:0044425~membrane part, GO:0044464~cell part
1f23A	gp41	1jm7A	BRCA1	672	P38398	RELA	5970	Q04206	Brass et al., Konig et al., Zhou et al.	no	interacts with HIV-sim	Tat	TRANSACTIVATING REGULATORY PROTEIN, ANTI-REPRESSION TRANSACTIVATOR PROTEIN, VPU PRECURSOR	GO:0005622~intracellular, GO:0005623~cell, GO:0005737~cytoplasm, GO:0032991~macromolecular complex, GO:0043226~organelle, GO:0043227~membrane-bound organelle, GO:0043229~intracellular organelle, GO:0043231~intracellular membrane-bound organelle, GO:0043234~protein complex, GO:0044422~organelle part, GO:0044424~intracellular part, GO:0044446~intracellular organelle part, GO:0044464~cell part
1ce0A	gp41	2hacA	CD247	919	P20963	LCK	3932	P06239	Saphire et al.	no	interacts with HIV-sim	Envelope surface glycoprotein gp160, precursor, Envelope surface glycoprotein gp120, Nef	TRANSACTIVATING REGULATORY PROTEIN, NEGATIVE FACTOR, 3'ORF, F-PROTEIN, NEF PROTEIN	GO:0005623~cell, GO:0016020~membrane, GO:0044425~membrane part, GO:0044464~cell part
1dmpB	protease	1lyaB	CTSD	1509	P07339	CD4	920	P01730	Brass et al., Zhou et al.	yes	interacts with HIV-sim	Vif, Vpu, Envelope surface glycoprotein gp160, precursor, Envelope surface glycoprotein gp120, Envelope transmembrane glycoprotein gp41, Nef	VPU PRECURSOR, TRANSACTIVATING REGULATORY PROTEIN, GLYCOPROTEIN GP120=ENVELOP GLYCOPROTEIN, SOR PROTEIN, ENV PROTEIN, ENVELOPE POLYPROTEIN VARIANT, VPU PROTEIN, ENVELOPE POLYPROTEIN GP160 PRECURSOR, ENVELOPE POLYPROTEIN; NCBI GI: 328423, GAG POLYPROTEIN, PR55GAG, GAG, GAG PROTEIN, NEGATIVE FACTOR, 3'ORF, F-PROTEIN, NEF PROTEIN, GAG-POL POLYPROTEIN, PR160GAG-POL, ART/TRS, ANTI-REPRESSION TRANSACTI…	GO:0005623~cell, GO:0016020~membrane, GO:0044464~cell part
1k34A	gp41	2v1yB	PIK3R1	5295	P27986	CDC42	998	P60953	Chertova et al.	no	interacts with HIV-sim	Nef		GO:0005623~cell, GO:0016020~membrane, GO:0044464~cell part
1f23B	gp41	1yhnB	RILP	83547	Q96NA2	RAB7A	7879	P51149	Chertova et al.	no	interacts with HIV-sim			GO:0005622~intracellular, GO:0005623~cell, GO:0005737~cytoplasm, GO:0016023~cytoplasmic membrane-bound vesicle, GO:0031410~cytoplasmic vesicle, GO:0031982~vesicle, GO:0031988~membrane-bound vesicle, GO:0043226~organelle, GO:0043227~membrane-bound organelle, GO:0043229~intracellular organelle, GO:0043231~intracellular membrane-bound organelle, GO:0044424~intracellular part, GO:0044444~cytoplasmic …
2cmrA	gp41	1avoL	PSME1	5720	Q06323	VCL	7414	P18206	Chertova et al.	no	interacts with HIV-sim			GO:0005623~cell, GO:0016020~membrane, GO:0044425~membrane part, GO:0044464~cell part
1c1cA	reverse transcriptase	1qu6A	EIF2AK2	5610	P19525	CDC42	998	P60953	Chertova et al.	no	interacts with HIV-sim	Nef		GO:0005623~cell, GO:0016020~membrane, GO:0044464~cell part
1f23A	gp41	1wdzA	BAIAP2	10458	Q9UQB8	RAC1	5879	P63000	Chertova et al.	no	interacts with HIV-sim	Nef	NEGATIVE FACTOR, 3'ORF, F-PROTEIN, NEF PROTEIN	GO:0005622~intracellular, GO:0005623~cell, GO:0005737~cytoplasm, GO:0005886~plasma membrane, GO:0016020~membrane, GO:0016023~cytoplasmic membrane-bound vesicle, GO:0031410~cytoplasmic vesicle, GO:0031982~vesicle, GO:0031988~membrane-bound vesicle, GO:0043226~organelle, GO:0043227~membrane-bound organelle, GO:0043229~intracellular organelle, GO:0043231~intracellular membrane-bound organelle, GO:00…
1aidA	protease	1lyaB	CTSD	1509	P07339	CD4	920	P01730	Brass et al., Zhou et al.	yes	interacts with HIV-sim	Vif, Vpu, Envelope surface glycoprotein gp160, precursor, Envelope surface glycoprotein gp120, Envelope transmembrane glycoprotein gp41, Nef	VPU PRECURSOR, TRANSACTIVATING REGULATORY PROTEIN, GLYCOPROTEIN GP120=ENVELOP GLYCOPROTEIN, SOR PROTEIN, ENV PROTEIN, ENVELOPE POLYPROTEIN VARIANT, VPU PROTEIN, ENVELOPE POLYPROTEIN GP160 PRECURSOR, ENVELOPE POLYPROTEIN; NCBI GI: 328423, GAG POLYPROTEIN, PR55GAG, GAG, GAG PROTEIN, NEGATIVE FACTOR, 3'ORF, F-PROTEIN, NEF PROTEIN, GAG-POL POLYPROTEIN, PR160GAG-POL, ART/TRS, ANTI-REPRESSION TRANSACTI…	GO:0005623~cell, GO:0016020~membrane, GO:0044464~cell part
1j5oA	reverse transcriptase	1qu6A	EIF2AK2	5610	P19525	MAP3K7IP2	23118	Q9NYJ8	Yeung et al.	no	interacts with HIV-sim			GO:0005623~cell, GO:0016020~membrane, GO:0044464~cell part
1ex4A	integrase	1griB	GRB2	2885	P62993	EGFR	1956	P00533	Brass et al.	no	interacts with HIV-sim			GO:0005623~cell, GO:0016020~membrane, GO:0044464~cell part
1hvlA	protease	1lyaA	CTSD	1509	P07339	CD4	920	P01730	Brass et al., Zhou et al.	yes	interacts with HIV-sim	Vif, Vpu, Envelope surface glycoprotein gp160, precursor, Envelope surface glycoprotein gp120, Envelope transmembrane glycoprotein gp41, Nef	VPU PRECURSOR, TRANSACTIVATING REGULATORY PROTEIN, GLYCOPROTEIN GP120=ENVELOP GLYCOPROTEIN, SOR PROTEIN, ENV PROTEIN, ENVELOPE POLYPROTEIN VARIANT, VPU PROTEIN, ENVELOPE POLYPROTEIN GP160 PRECURSOR, ENVELOPE POLYPROTEIN; NCBI GI: 328423, GAG POLYPROTEIN, PR55GAG, GAG, GAG PROTEIN, NEGATIVE FACTOR, 3'ORF, F-PROTEIN, NEF PROTEIN, GAG-POL POLYPROTEIN, PR160GAG-POL, ART/TRS, ANTI-REPRESSION TRANSACTI…	GO:0005623~cell, GO:0016020~membrane, GO:0044464~cell part
1c0uA	reverse transcriptase	1qu6A	EIF2AK2	5610	P19525	MAP3K7IP2	23118	Q9NYJ8	Yeung et al.	no	interacts with HIV-sim			GO:0005623~cell, GO:0016020~membrane, GO:0044464~cell part
1f23A	gp41	1syqA	VCL	7414	P18206	VCL			Chertova et al.	no	is HIV-sim			GO:0005622~intracellular, GO:0005623~cell, GO:0005737~cytoplasm, GO:0005886~plasma membrane, GO:0016020~membrane, GO:0032991~macromolecular complex, GO:0043226~organelle, GO:0043229~intracellular organelle, GO:0043234~protein complex, GO:0044424~intracellular part, GO:0044425~membrane part, GO:0044444~cytoplasmic part, GO:0044459~plasma membrane part, GO:0044464~cell part
1ikvA	reverse transcriptase	1tceA	SHC1	6464	P29353	LCK	3932	P06239	Saphire et al.	no	interacts with HIV-sim	Envelope surface glycoprotein gp160, precursor, Envelope surface glycoprotein gp120, Nef	TRANSACTIVATING REGULATORY PROTEIN, NEGATIVE FACTOR, 3'ORF, F-PROTEIN, NEF PROTEIN	GO:0005623~cell, GO:0016020~membrane, GO:0044464~cell part
1j5oA	reverse transcriptase	1tceA	SHC1	6464	P29353	EGFR	1956	P00533	Brass et al.	no	interacts with HIV-sim			GO:0005623~cell, GO:0016020~membrane, GO:0044464~cell part
1f23A	gp41	1h6gA	CTNNA1	1495	P35221	SPTAN1	6709	Q13813	Brass et al.	no	interacts with HIV-sim	retropepsin		GO:0005622~intracellular, GO:0005623~cell, GO:0005737~cytoplasm, GO:0016020~membrane, GO:0043226~organelle, GO:0043229~intracellular organelle, GO:0044422~organelle part, GO:0044424~intracellular part, GO:0044444~cytoplasmic part, GO:0044446~intracellular organelle part, GO:0044464~cell part
1tkxB	reverse transcriptase	1mb8A	PLEC1	5339	Q15149	MSN	4478	P26038	Yeung et al., Chertova et al., Cantin et al.	no	interacts with HIV-sim	Envelope surface glycoprotein gp120	GAG PROTEIN	GO:0005623~cell, GO:0016020~membrane, GO:0044464~cell part
1f23A	gp41	1f5nA	GBP1	2633	P32455	FNTA	2339	P49354	Brass et al.	no	interacts with HIV-sim			GO:0005622~intracellular, GO:0005623~cell, GO:0005737~cytoplasm, GO:0044424~intracellular part, GO:0044464~cell part
1ex4A	integrase	1x69A	CTTN	2017	Q14247	DNM2	1785	P50570	Konig et al.	no	interacts with HIV-sim			GO:0005623~cell, GO:0016020~membrane, GO:0044464~cell part
1f23A	gp41	1i49A	ARFIP2	23647	P53365	ARF1	375	P84077	Brass et al., Chertova et al.	no	interacts with HIV-sim	Nef	NEGATIVE FACTOR, 3'ORF, F-PROTEIN, NEF PROTEIN	GO:0005622~intracellular, GO:0005623~cell, GO:0005737~cytoplasm, GO:0005886~plasma membrane, GO:0016020~membrane, GO:0043226~organelle, GO:0043227~membrane-bound organelle, GO:0043229~intracellular organelle, GO:0043231~intracellular membrane-bound organelle, GO:0044424~intracellular part, GO:0044444~cytoplasmic part, GO:0044464~cell part
1dtqA	reverse transcriptase	1qu6A	EIF2AK2	5610	P19525	MAP3K7IP2	23118	Q9NYJ8	Yeung et al.	no	interacts with HIV-sim			GO:0005623~cell, GO:0016020~membrane, GO:0044464~cell part
1hteB	protease	1lyaB	CTSD	1509	P07339	CD4	920	P01730	Brass et al., Zhou et al.	yes	interacts with HIV-sim	Vif, Vpu, Envelope surface glycoprotein gp160, precursor, Envelope surface glycoprotein gp120, Envelope transmembrane glycoprotein gp41, Nef	VPU PRECURSOR, TRANSACTIVATING REGULATORY PROTEIN, GLYCOPROTEIN GP120=ENVELOP GLYCOPROTEIN, SOR PROTEIN, ENV PROTEIN, ENVELOPE POLYPROTEIN VARIANT, VPU PROTEIN, ENVELOPE POLYPROTEIN GP160 PRECURSOR, ENVELOPE POLYPROTEIN; NCBI GI: 328423, GAG POLYPROTEIN, PR55GAG, GAG, GAG PROTEIN, NEGATIVE FACTOR, 3'ORF, F-PROTEIN, NEF PROTEIN, GAG-POL POLYPROTEIN, PR160GAG-POL, ART/TRS, ANTI-REPRESSION TRANSACTI…	GO:0005623~cell, GO:0016020~membrane, GO:0044464~cell part
1ce0A	gp41	3brtC	IKBKB	3551	O14920	AKT1	207	P31749	Brass et al., Zhou et al.	no	interacts with HIV-sim			GO:0005623~cell, GO:0016020~membrane, GO:0044464~cell part
1u57A	p2	1uklC	SREBF2	6721	Q12772	KPNB1	3837	Q14974	Konig et al., Chertova et al.	no	interacts with HIV-sim	integrase, Tat, Rev	GAG PROTEIN, ANTI-REPRESSION TRANSACTIVATOR PROTEIN, TRANSACTIVATING REGULATORY PROTEIN, ART/TRS, REV PROTEIN	GO:0005623~cell, GO:0016020~membrane, GO:0044464~cell part
1f23D	gp41	1fosE	FOS	2353	P01100	STAT1	6772	P42224	Chertova et al.	no	interacts with HIV-sim		TRANSACTIVATING REGULATORY PROTEIN	GO:0005622~intracellular, GO:0005623~cell, GO:0005737~cytoplasm, GO:0043226~organelle, GO:0043227~membrane-bound organelle, GO:0043229~intracellular organelle, GO:0043231~intracellular membrane-bound organelle, GO:0044424~intracellular part, GO:0044464~cell part
1df5A	gp41	2v1yB	PIK3R1	5295	P27986	CD4	920	P01730	Brass et al., Zhou et al.	yes	interacts with HIV-sim	Vif, Vpu, Envelope surface glycoprotein gp160, precursor, Envelope surface glycoprotein gp120, Envelope transmembrane glycoprotein gp41, Nef	VPU PRECURSOR, TRANSACTIVATING REGULATORY PROTEIN, GLYCOPROTEIN GP120=ENVELOP GLYCOPROTEIN, SOR PROTEIN, ENV PROTEIN, ENVELOPE POLYPROTEIN VARIANT, VPU PROTEIN, ENVELOPE POLYPROTEIN GP160 PRECURSOR, ENVELOPE POLYPROTEIN; NCBI GI: 328423, GAG POLYPROTEIN, PR55GAG, GAG, GAG PROTEIN, NEGATIVE FACTOR, 3'ORF, F-PROTEIN, NEF PROTEIN, GAG-POL POLYPROTEIN, PR160GAG-POL, ART/TRS, ANTI-REPRESSION TRANSACTI…	GO:0005623~cell, GO:0016020~membrane, GO:0016021~integral to membrane, GO:0031224~intrinsic to membrane, GO:0044425~membrane part, GO:0044464~cell part
2cmrA	gp41	2z6eC	DAAM1	23002	Q9Y4D1	RHOA	387	P61586	Chertova et al.	no	interacts with HIV-sim			GO:0005623~cell, GO:0016020~membrane, GO:0044464~cell part
1u57A	p2	1x8yA	LMNA	4000	P02545	EGF	1950	P01133	Brass et al.	no	interacts with HIV-sim	Tat	TRANSACTIVATING REGULATORY PROTEIN	GO:0005623~cell, GO:0016020~membrane, GO:0044464~cell part
1ce0B	gp41	1debA	APC	324	P25054	IQGAP1	8826	P46940	Chertova et al.	no	interacts with HIV-sim			GO:0005623~cell, GO:0016020~membrane, GO:0044464~cell part
1f23C	gp41	1hynQ	SLC4A1	6521	P02730	SLC4A1	6521	P02730	Yeung et al.	no	interacts with HIV-sim			GO:0005622~intracellular, GO:0005623~cell, GO:0005737~cytoplasm, GO:0005886~plasma membrane, GO:0016020~membrane, GO:0016021~integral to membrane, GO:0031224~intrinsic to membrane, GO:0043226~organelle, GO:0043229~intracellular organelle, GO:0044424~intracellular part, GO:0044425~membrane part, GO:0044444~cytoplasmic part, GO:0044459~plasma membrane part, GO:0044464~cell part
2bpwA	protease	1lyaA	CTSD	1509	P07339	CD4	920	P01730	Brass et al., Zhou et al.	yes	interacts with HIV-sim	Vif, Vpu, Envelope surface glycoprotein gp160, precursor, Envelope surface glycoprotein gp120, Envelope transmembrane glycoprotein gp41, Nef	VPU PRECURSOR, TRANSACTIVATING REGULATORY PROTEIN, GLYCOPROTEIN GP120=ENVELOP GLYCOPROTEIN, SOR PROTEIN, ENV PROTEIN, ENVELOPE POLYPROTEIN VARIANT, VPU PROTEIN, ENVELOPE POLYPROTEIN GP160 PRECURSOR, ENVELOPE POLYPROTEIN; NCBI GI: 328423, GAG POLYPROTEIN, PR55GAG, GAG, GAG PROTEIN, NEGATIVE FACTOR, 3'ORF, F-PROTEIN, NEF PROTEIN, GAG-POL POLYPROTEIN, PR160GAG-POL, ART/TRS, ANTI-REPRESSION TRANSACTI…	GO:0005623~cell, GO:0016020~membrane, GO:0044464~cell part
1ex4A	integrase	2dilA	PSTPIP1	9051	O43586	CD2	914	P06729	Chertova et al.	no	interacts with HIV-sim	capsid, Envelope surface glycoprotein gp120	GAG PROTEIN	GO:0005623~cell, GO:0016020~membrane, GO:0044464~cell part
1ihvA	integrase	2dmoA	NCF2	4688	P19878	RAC1	5879	P63000	Chertova et al.	no	interacts with HIV-sim	Nef	NEGATIVE FACTOR, 3'ORF, F-PROTEIN, NEF PROTEIN	GO:0005623~cell, GO:0016020~membrane, GO:0044464~cell part
1hquA	reverse transcriptase	1ft8E	NXF1	10482	Q9UBU9	NUP153	9972	P49790	Brass et al., Konig et al.	yes	interacts with HIV-sim	Rev	GAG POLYPROTEIN, PR55GAG, GAG, GAG PROTEIN, GAG-POL POLYPROTEIN, PR160GAG-POL, ART/TRS, ANTI-REPRESSION TRANSACTIVATOR PROTEIN, REV PROTEIN, SOR PROTEIN, VIRION INFECTIVITY FACTOR, VIF, R ORF PROTEIN, VPR PROTEIN, VPU PROTEIN, U ORF PROTEIN, VPU PRECURSOR	GO:0005623~cell, GO:0016020~membrane, GO:0044464~cell part
1ce0C	gp41	1gk7A	VIM	7431	P08670	PLEC1	5339	Q15149	Chertova et al.	no	interacts with HIV-sim			GO:0005623~cell, GO:0016020~membrane, GO:0044464~cell part
3cyoA	gp41	1gk7A	VIM	7431	P08670	PLEC1	5339	Q15149	Chertova et al.	no	interacts with HIV-sim			GO:0005623~cell, GO:0016020~membrane, GO:0044464~cell part
1f23C	gp41	2v1yB	PIK3R1	5295	P27986	AKT1	207	P31749	Brass et al., Zhou et al.	no	interacts with HIV-sim			GO:0005622~intracellular, GO:0005623~cell, GO:0005737~cytoplasm, GO:0005886~plasma membrane, GO:0016020~membrane, GO:0043226~organelle, GO:0043227~membrane-bound organelle, GO:0043229~intracellular organelle, GO:0043231~intracellular membrane-bound organelle, GO:0044422~organelle part, GO:0044424~intracellular part, GO:0044446~intracellular organelle part, GO:0044464~cell part
1f23D	gp41	2z0vA	SH3GL3	6457	Q99963	PDCD6IP	10015	Q8WUM4	Chertova et al., Cantin et al.	no	interacts with HIV-sim	Pr55(Gag), p6, Nef	GAG POLYPROTEIN, PR55GAG	GO:0005622~intracellular, GO:0005623~cell, GO:0005737~cytoplasm, GO:0016023~cytoplasmic membrane-bound vesicle, GO:0031410~cytoplasmic vesicle, GO:0031982~vesicle, GO:0031988~membrane-bound vesicle, GO:0043226~organelle, GO:0043227~membrane-bound organelle, GO:0043229~intracellular organelle, GO:0043231~intracellular membrane-bound organelle, GO:0044424~intracellular part, GO:0044444~cytoplasmic …
1bdrB	protease	1lyaB	CTSD	1509	P07339	CD4	920	P01730	Brass et al., Zhou et al.	yes	interacts with HIV-sim	Vif, Vpu, Envelope surface glycoprotein gp160, precursor, Envelope surface glycoprotein gp120, Envelope transmembrane glycoprotein gp41, Nef	VPU PRECURSOR, TRANSACTIVATING REGULATORY PROTEIN, GLYCOPROTEIN GP120=ENVELOP GLYCOPROTEIN, SOR PROTEIN, ENV PROTEIN, ENVELOPE POLYPROTEIN VARIANT, VPU PROTEIN, ENVELOPE POLYPROTEIN GP160 PRECURSOR, ENVELOPE POLYPROTEIN; NCBI GI: 328423, GAG POLYPROTEIN, PR55GAG, GAG, GAG PROTEIN, NEGATIVE FACTOR, 3'ORF, F-PROTEIN, NEF PROTEIN, GAG-POL POLYPROTEIN, PR160GAG-POL, ART/TRS, ANTI-REPRESSION TRANSACTI…	GO:0005623~cell, GO:0016020~membrane, GO:0044464~cell part
1f23D	gp41	1jocA	EEA1	8411	Q15075	RAB5A	5868	P20339	Chertova et al.	no	interacts with HIV-sim			GO:0005622~intracellular, GO:0005623~cell, GO:0005737~cytoplasm, GO:0005886~plasma membrane, GO:0016020~membrane, GO:0016023~cytoplasmic membrane-bound vesicle, GO:0031410~cytoplasmic vesicle, GO:0031982~vesicle, GO:0031988~membrane-bound vesicle, GO:0043226~organelle, GO:0043227~membrane-bound organelle, GO:0043229~intracellular organelle, GO:0043231~intracellular membrane-bound organelle, GO:00…
1f23A	gp41	1rw6A	APP	351	P05067	GSN	2934	P06396	Chertova et al.	no	interacts with HIV-sim			GO:0005576~extracellular region, GO:0005622~intracellular, GO:0005623~cell, GO:0005737~cytoplasm, GO:0043226~organelle, GO:0043229~intracellular organelle, GO:0044424~intracellular part, GO:0044444~cytoplasmic part, GO:0044464~cell part
1ihvB	integrase	2jw4A	NCK1	4690	P16333	RAC1	5879	P63000	Chertova et al.	no	interacts with HIV-sim	Nef	NEGATIVE FACTOR, 3'ORF, F-PROTEIN, NEF PROTEIN	GO:0005623~cell, GO:0016020~membrane, GO:0044464~cell part
1hxwA	protease	1lyaB	CTSD	1509	P07339	CD4	920	P01730	Brass et al., Zhou et al.	yes	interacts with HIV-sim	Vif, Vpu, Envelope surface glycoprotein gp160, precursor, Envelope surface glycoprotein gp120, Envelope transmembrane glycoprotein gp41, Nef	VPU PRECURSOR, TRANSACTIVATING REGULATORY PROTEIN, GLYCOPROTEIN GP120=ENVELOP GLYCOPROTEIN, SOR PROTEIN, ENV PROTEIN, ENVELOPE POLYPROTEIN VARIANT, VPU PROTEIN, ENVELOPE POLYPROTEIN GP160 PRECURSOR, ENVELOPE POLYPROTEIN; NCBI GI: 328423, GAG POLYPROTEIN, PR55GAG, GAG, GAG PROTEIN, NEGATIVE FACTOR, 3'ORF, F-PROTEIN, NEF PROTEIN, GAG-POL POLYPROTEIN, PR160GAG-POL, ART/TRS, ANTI-REPRESSION TRANSACTI…	GO:0005623~cell, GO:0016020~membrane, GO:0044464~cell part
1f23F	gp41	2gd5D	VPS24	51652	Q9Y3E7	RAB11A	8766	P62491	Yeung et al., Chertova et al.	no	interacts with HIV-sim			GO:0005622~intracellular, GO:0005623~cell, GO:0005737~cytoplasm, GO:0005886~plasma membrane, GO:0016020~membrane, GO:0043226~organelle, GO:0043227~membrane-bound organelle, GO:0043229~intracellular organelle, GO:0043231~intracellular membrane-bound organelle, GO:0044422~organelle part, GO:0044424~intracellular part, GO:0044444~cytoplasmic part, GO:0044446~intracellular organelle part, GO:0044464~…
1ihvA	integrase	1hsq	PLCG1	5335	P19174	LCK	3932	P06239	Saphire et al.	no	interacts with HIV-sim	Envelope surface glycoprotein gp160, precursor, Envelope surface glycoprotein gp120, Nef	TRANSACTIVATING REGULATORY PROTEIN, NEGATIVE FACTOR, 3'ORF, F-PROTEIN, NEF PROTEIN	GO:0005623~cell, GO:0016020~membrane, GO:0044464~cell part
2vg6A	reverse transcriptase	1qu6A	EIF2AK2	5610	P19525	MAP3K7IP2	23118	Q9NYJ8	Yeung et al.	no	interacts with HIV-sim			GO:0005623~cell, GO:0016020~membrane, GO:0044464~cell part
1a8o	capsid	1k8uA	S100A6	6277	P06703	S100A6	6277	P06703	Chertova et al.	no	interacts with HIV-sim			GO:0005623~cell, GO:0016020~membrane, GO:0044464~cell part
1f23D	gp41	1eqfA	TAF1	6872	P21675	RELA	5970	Q04206	Brass et al., Konig et al., Zhou et al.	no	interacts with HIV-sim	Tat	TRANSACTIVATING REGULATORY PROTEIN, ANTI-REPRESSION TRANSACTIVATOR PROTEIN, VPU PRECURSOR	GO:0005622~intracellular, GO:0005623~cell, GO:0005737~cytoplasm, GO:0032991~macromolecular complex, GO:0043226~organelle, GO:0043227~membrane-bound organelle, GO:0043229~intracellular organelle, GO:0043231~intracellular membrane-bound organelle, GO:0043234~protein complex, GO:0044422~organelle part, GO:0044424~intracellular part, GO:0044446~intracellular organelle part, GO:0044464~cell part
1ce0B	gp41	1gk4C	VIM	7431	P08670	DSP	1832	P15924	Chertova et al.	no	interacts with HIV-sim			GO:0005623~cell, GO:0016020~membrane, GO:0044425~membrane part, GO:0044464~cell part
2cmrA	gp41	1tknA	APP	351	P05067	APOE	348	P02649	Chertova et al.	yes	interacts with HIV-sim	Envelope surface glycoprotein gp120	TRANSACTIVATING REGULATORY PROTEIN	GO:0005623~cell, GO:0016020~membrane, GO:0044425~membrane part, GO:0044464~cell part
1k33A	gp41	3bc1B	SYTL2	54843	Q9HCH5	NRXN1	9378	Q9ULB1	Yeung et al.	no	interacts with HIV-sim			GO:0005623~cell, GO:0016020~membrane, GO:0016021~integral to membrane, GO:0031224~intrinsic to membrane, GO:0044425~membrane part, GO:0044464~cell part
1dlbA	gp41	1t2kC	JUN	3725	P05412	SUMO1	7341	P63165	Saphire et al.	no	interacts with HIV-sim	p6		GO:0005623~cell, GO:0016020~membrane, GO:0016021~integral to membrane, GO:0031224~intrinsic to membrane, GO:0044425~membrane part, GO:0044464~cell part
1df4A	gp41	2v1yB	PIK3R1	5295	P27986	CD4	920	P01730	Brass et al., Zhou et al.	yes	interacts with HIV-sim	Vif, Vpu, Envelope surface glycoprotein gp160, precursor, Envelope surface glycoprotein gp120, Envelope transmembrane glycoprotein gp41, Nef	VPU PRECURSOR, TRANSACTIVATING REGULATORY PROTEIN, GLYCOPROTEIN GP120=ENVELOP GLYCOPROTEIN, SOR PROTEIN, ENV PROTEIN, ENVELOPE POLYPROTEIN VARIANT, VPU PROTEIN, ENVELOPE POLYPROTEIN GP160 PRECURSOR, ENVELOPE POLYPROTEIN; NCBI GI: 328423, GAG POLYPROTEIN, PR55GAG, GAG, GAG PROTEIN, NEGATIVE FACTOR, 3'ORF, F-PROTEIN, NEF PROTEIN, GAG-POL POLYPROTEIN, PR160GAG-POL, ART/TRS, ANTI-REPRESSION TRANSACTI…	GO:0005623~cell, GO:0016020~membrane, GO:0016021~integral to membrane, GO:0031224~intrinsic to membrane, GO:0044425~membrane part, GO:0044464~cell part
2bpwA	protease	1lyaB	CTSD	1509	P07339	CD4	920	P01730	Brass et al., Zhou et al.	yes	interacts with HIV-sim	Vif, Vpu, Envelope surface glycoprotein gp160, precursor, Envelope surface glycoprotein gp120, Envelope transmembrane glycoprotein gp41, Nef	VPU PRECURSOR, TRANSACTIVATING REGULATORY PROTEIN, GLYCOPROTEIN GP120=ENVELOP GLYCOPROTEIN, SOR PROTEIN, ENV PROTEIN, ENVELOPE POLYPROTEIN VARIANT, VPU PROTEIN, ENVELOPE POLYPROTEIN GP160 PRECURSOR, ENVELOPE POLYPROTEIN; NCBI GI: 328423, GAG POLYPROTEIN, PR55GAG, GAG, GAG PROTEIN, NEGATIVE FACTOR, 3'ORF, F-PROTEIN, NEF PROTEIN, GAG-POL POLYPROTEIN, PR160GAG-POL, ART/TRS, ANTI-REPRESSION TRANSACTI…	GO:0005623~cell, GO:0016020~membrane, GO:0044464~cell part
1dtqA	reverse transcriptase	2gsbA	RASA1	5921	P20936	LCK	3932	P06239	Saphire et al.	no	interacts with HIV-sim	Envelope surface glycoprotein gp160, precursor, Envelope surface glycoprotein gp120, Nef	TRANSACTIVATING REGULATORY PROTEIN, NEGATIVE FACTOR, 3'ORF, F-PROTEIN, NEF PROTEIN	GO:0005623~cell, GO:0016020~membrane, GO:0044464~cell part
1ex4A	integrase	2gqiA	RASA1	5921	P20936	RAP1A	5906	P62834	Chertova et al.	no	interacts with HIV-sim			GO:0005623~cell, GO:0016020~membrane, GO:0044464~cell part
1f23A	gp41	2v1yB	PIK3R1	5295	P27986	CD4	920	P01730	Brass et al., Zhou et al.	no	interacts with HIV-sim	Vif, Vpu, Envelope surface glycoprotein gp160, precursor, Envelope surface glycoprotein gp120, Envelope transmembrane glycoprotein gp41, Nef	VPU PRECURSOR, TRANSACTIVATING REGULATORY PROTEIN, GLYCOPROTEIN GP120=ENVELOP GLYCOPROTEIN, SOR PROTEIN, ENV PROTEIN, ENVELOPE POLYPROTEIN VARIANT, VPU PROTEIN, ENVELOPE POLYPROTEIN GP160 PRECURSOR, ENVELOPE POLYPROTEIN; NCBI GI: 328423, GAG POLYPROTEIN, PR55GAG, GAG, GAG PROTEIN, NEGATIVE FACTOR, 3'ORF, F-PROTEIN, NEF PROTEIN, GAG-POL POLYPROTEIN, PR160GAG-POL, ART/TRS, ANTI-REPRESSION TRANSACTI…	GO:0005623~cell, GO:0005886~plasma membrane, GO:0016020~membrane, GO:0016021~integral to membrane, GO:0031224~intrinsic to membrane, GO:0032991~macromolecular complex, GO:0043234~protein complex, GO:0044425~membrane part, GO:0044459~plasma membrane part, GO:0044464~cell part
1s1vA	reverse transcriptase	1ft8E	NXF1	10482	Q9UBU9	NUP214	8021	P35658	Konig et al.	yes	interacts with HIV-sim	Rev	GAG POLYPROTEIN, PR55GAG, GAG, GAG PROTEIN, GAG-POL POLYPROTEIN, PR160GAG-POL, ART/TRS, ANTI-REPRESSION TRANSACTIVATOR PROTEIN, REV PROTEIN, SOR PROTEIN, VIRION INFECTIVITY FACTOR, VIF, R ORF PROTEIN, VPR PROTEIN, VPU PROTEIN, U ORF PROTEIN, VPU PRECURSOR	GO:0005623~cell, GO:0016020~membrane, GO:0044464~cell part
1f23F	gp41	1wlxA	ACTN4	81	O43707	ACTN4			Chertova et al.	no	is HIV-sim			GO:0005622~intracellular, GO:0005623~cell, GO:0005737~cytoplasm, GO:0032991~macromolecular complex, GO:0043226~organelle, GO:0043227~membrane-bound organelle, GO:0043229~intracellular organelle, GO:0043231~intracellular membrane-bound organelle, GO:0043234~protein complex, GO:0044422~organelle part, GO:0044424~intracellular part, GO:0044444~cytoplasmic part, GO:0044446~intracellular organelle par…
2cmrA	gp41	2z6eA	DAAM1	23002	Q9Y4D1	RHOA	387	P61586	Chertova et al.	no	interacts with HIV-sim			GO:0005623~cell, GO:0016020~membrane, GO:0044464~cell part
2nxzA	gp120	1ywhC	PLAUR	5329	Q03405	ITGAM	3684	P11215	Chertova et al.	no	interacts with HIV-sim	Envelope surface glycoprotein gp120, Nef		GO:0005622~intracellular, GO:0005623~cell, GO:0005886~plasma membrane, GO:0016020~membrane, GO:0016021~integral to membrane, GO:0031224~intrinsic to membrane, GO:0032991~macromolecular complex, GO:0043226~organelle, GO:0043227~membrane-bound organelle, GO:0043229~intracellular organelle, GO:0043231~intracellular membrane-bound organelle, GO:0043234~protein complex, GO:0044424~intracellular part, …
1f23F	gp41	1jspB	CREBBP	1387	Q92793	BRCA1	672	P38398	Zhou et al.	no	interacts with HIV-sim			GO:0005622~intracellular, GO:0005623~cell, GO:0005737~cytoplasm, GO:0032991~macromolecular complex, GO:0043226~organelle, GO:0043227~membrane-bound organelle, GO:0043229~intracellular organelle, GO:0043231~intracellular membrane-bound organelle, GO:0043234~protein complex, GO:0044422~organelle part, GO:0044424~intracellular part, GO:0044444~cytoplasmic part, GO:0044446~intracellular organelle par…
1fkoA	reverse transcriptase	1tceA	SHC1	6464	P29353	CD81	975	P60033	Chertova et al.	no	interacts with HIV-sim			GO:0005623~cell, GO:0016020~membrane, GO:0044464~cell part
1f23B	gp41	1zl8B	RP11-540L11.1	8573	O14936	EPB41	2035	P11171	Yeung et al.	no	interacts with HIV-sim			GO:0005622~intracellular, GO:0005623~cell, GO:0005737~cytoplasm, GO:0005886~plasma membrane, GO:0016020~membrane, GO:0032991~macromolecular complex, GO:0043226~organelle, GO:0043227~membrane-bound organelle, GO:0043229~intracellular organelle, GO:0043231~intracellular membrane-bound organelle, GO:0043234~protein complex, GO:0044422~organelle part, GO:0044424~intracellular part, GO:0044425~membran…
1ce0A	gp41	1uklC	SREBF2	6721	Q12772	KPNB1	3837	Q14974	Konig et al., Chertova et al.	no	interacts with HIV-sim	integrase, Tat, Rev	GAG PROTEIN, ANTI-REPRESSION TRANSACTIVATOR PROTEIN, TRANSACTIVATING REGULATORY PROTEIN, ART/TRS, REV PROTEIN	GO:0005623~cell, GO:0016020~membrane, GO:0016021~integral to membrane, GO:0031224~intrinsic to membrane, GO:0044425~membrane part, GO:0044464~cell part
1n5yB	reverse transcriptase	1mb8A	PLEC1	5339	Q15149	SPTAN1	6709	Q13813	Brass et al.	no	interacts with HIV-sim	retropepsin		GO:0005623~cell, GO:0016020~membrane, GO:0044464~cell part
1f23D	gp41	1avoB	PSME1	5720	Q06323	VIM	7431	P08670	Chertova et al.	no	interacts with HIV-sim	retropepsin		GO:0005622~intracellular, GO:0005623~cell, GO:0005737~cytoplasm, GO:0043226~organelle, GO:0043229~intracellular organelle, GO:0044422~organelle part, GO:0044424~intracellular part, GO:0044446~intracellular organelle part, GO:0044464~cell part
1mesA	protease	1lyaA	CTSD	1509	P07339	CD4	920	P01730	Brass et al., Zhou et al.	yes	interacts with HIV-sim	Vif, Vpu, Envelope surface glycoprotein gp160, precursor, Envelope surface glycoprotein gp120, Envelope transmembrane glycoprotein gp41, Nef	VPU PRECURSOR, TRANSACTIVATING REGULATORY PROTEIN, GLYCOPROTEIN GP120=ENVELOP GLYCOPROTEIN, SOR PROTEIN, ENV PROTEIN, ENVELOPE POLYPROTEIN VARIANT, VPU PROTEIN, ENVELOPE POLYPROTEIN GP160 PRECURSOR, ENVELOPE POLYPROTEIN; NCBI GI: 328423, GAG POLYPROTEIN, PR55GAG, GAG, GAG PROTEIN, NEGATIVE FACTOR, 3'ORF, F-PROTEIN, NEF PROTEIN, GAG-POL POLYPROTEIN, PR160GAG-POL, ART/TRS, ANTI-REPRESSION TRANSACTI…	GO:0005623~cell, GO:0016020~membrane, GO:0044464~cell part
2hmiA	reverse transcriptase	1qu6A	EIF2AK2	5610	P19525	RAC1	5879	P63000	Chertova et al.	no	interacts with HIV-sim	Nef	NEGATIVE FACTOR, 3'ORF, F-PROTEIN, NEF PROTEIN	GO:0005623~cell, GO:0016020~membrane, GO:0044464~cell part
1f23F	gp41	1avoB	PSME1	5720	Q06323	VIM	7431	P08670	Chertova et al.	no	interacts with HIV-sim	retropepsin		GO:0005622~intracellular, GO:0005623~cell, GO:0005737~cytoplasm, GO:0043226~organelle, GO:0043229~intracellular organelle, GO:0044422~organelle part, GO:0044424~intracellular part, GO:0044446~intracellular organelle part, GO:0044464~cell part
1f23F	gp41	1jspB	CREBBP	1387	Q92793	NUP98	4928	P52948	Konig et al., Yeung et al.	no	interacts with HIV-sim	Rev	GAG POLYPROTEIN, PR55GAG, GAG, GAG PROTEIN, GAG-POL POLYPROTEIN, PR160GAG-POL, ART/TRS, ANTI-REPRESSION TRANSACTIVATOR PROTEIN, REV PROTEIN, SOR PROTEIN, VIRION INFECTIVITY FACTOR, VIF, R ORF PROTEIN, VPR PROTEIN, VPU PROTEIN, U ORF PROTEIN, VPU PRECURSOR	GO:0005622~intracellular, GO:0005623~cell, GO:0016020~membrane, GO:0016021~integral to membrane, GO:0031224~intrinsic to membrane, GO:0032991~macromolecular complex, GO:0043226~organelle, GO:0043227~membrane-bound organelle, GO:0043229~intracellular organelle, GO:0043231~intracellular membrane-bound organelle, GO:0043234~protein complex, GO:0044422~organelle part, GO:0044424~intracellular part, G…
1f23B	gp41	2pp4A	RUNX1T1	862	Q06455	KPNB1	3837	Q14974	Konig et al., Chertova et al.	no	interacts with HIV-sim	integrase, Tat, Rev	GAG PROTEIN, ANTI-REPRESSION TRANSACTIVATOR PROTEIN, TRANSACTIVATING REGULATORY PROTEIN, ART/TRS, REV PROTEIN	GO:0005622~intracellular, GO:0005623~cell, GO:0005737~cytoplasm, GO:0016020~membrane, GO:0016021~integral to membrane, GO:0031224~intrinsic to membrane, GO:0032991~macromolecular complex, GO:0043226~organelle, GO:0043227~membrane-bound organelle, GO:0043229~intracellular organelle, GO:0043231~intracellular membrane-bound organelle, GO:0043234~protein complex, GO:0044422~organelle part, GO:0044424…
2r5pA	protease	1lyaA	CTSD	1509	P07339	CD4	920	P01730	Brass et al., Zhou et al.	no	interacts with HIV-sim	Vif, Vpu, Envelope surface glycoprotein gp160, precursor, Envelope surface glycoprotein gp120, Envelope transmembrane glycoprotein gp41, Nef	VPU PRECURSOR, TRANSACTIVATING REGULATORY PROTEIN, GLYCOPROTEIN GP120=ENVELOP GLYCOPROTEIN, SOR PROTEIN, ENV PROTEIN, ENVELOPE POLYPROTEIN VARIANT, VPU PROTEIN, ENVELOPE POLYPROTEIN GP160 PRECURSOR, ENVELOPE POLYPROTEIN; NCBI GI: 328423, GAG POLYPROTEIN, PR55GAG, GAG, GAG PROTEIN, NEGATIVE FACTOR, 3'ORF, F-PROTEIN, NEF PROTEIN, GAG-POL POLYPROTEIN, PR160GAG-POL, ART/TRS, ANTI-REPRESSION TRANSACTI…	GO:0005623~cell, GO:0016020~membrane, GO:0044464~cell part
1f23C	gp41	2v1yB	PIK3R1	5295	P27986	CDC42	998	P60953	Chertova et al.	no	interacts with HIV-sim	Nef		GO:0005622~intracellular, GO:0005623~cell, GO:0005737~cytoplasm, GO:0005886~plasma membrane, GO:0016020~membrane, GO:0044424~intracellular part, GO:0044464~cell part
1f23E	gp41	1k04A	PTK2	5747	Q05397	PKD1	5310	P98161	Yeung et al.	no	interacts with HIV-sim			GO:0005623~cell, GO:0005886~plasma membrane, GO:0016020~membrane, GO:0016021~integral to membrane, GO:0031224~intrinsic to membrane, GO:0044425~membrane part, GO:0044459~plasma membrane part, GO:0044464~cell part
1fkpA	reverse transcriptase	1ft8E	NXF1	10482	Q9UBU9	NUP214	8021	P35658	Konig et al.	yes	interacts with HIV-sim	Rev	GAG POLYPROTEIN, PR55GAG, GAG, GAG PROTEIN, GAG-POL POLYPROTEIN, PR160GAG-POL, ART/TRS, ANTI-REPRESSION TRANSACTIVATOR PROTEIN, REV PROTEIN, SOR PROTEIN, VIRION INFECTIVITY FACTOR, VIF, R ORF PROTEIN, VPR PROTEIN, VPU PROTEIN, U ORF PROTEIN, VPU PRECURSOR	GO:0005623~cell, GO:0016020~membrane, GO:0044464~cell part
1s9eA	reverse transcriptase	1tceA	SHC1	6464	P29353	ITGB3	3690	P05106	Chertova et al.	no	interacts with HIV-sim	Tat		GO:0005623~cell, GO:0016020~membrane, GO:0044464~cell part
1f23A	gp41	1gk7A	VIM	7431	P08670	PSME1	5720	Q06323	Chertova et al.	no	interacts with HIV-sim	integrase, Vif, Tat	TRANSACTIVATING REGULATORY PROTEIN, SOR PROTEIN	GO:0005622~intracellular, GO:0005623~cell, GO:0005737~cytoplasm, GO:0032991~macromolecular complex, GO:0043234~protein complex, GO:0044424~intracellular part, GO:0044444~cytoplasmic part, GO:0044464~cell part
1f23A	gp41	1k04A	PTK2	5747	Q05397	STAT1	6772	P42224	Chertova et al.	no	interacts with HIV-sim		TRANSACTIVATING REGULATORY PROTEIN	GO:0005622~intracellular, GO:0005623~cell, GO:0005737~cytoplasm, GO:0043226~organelle, GO:0043227~membrane-bound organelle, GO:0043229~intracellular organelle, GO:0043231~intracellular membrane-bound organelle, GO:0044424~intracellular part, GO:0044464~cell part
1lwcA	reverse transcriptase	1ft8E	NXF1	10482	Q9UBU9	NUP98	4928	P52948	Konig et al., Yeung et al.	yes	interacts with HIV-sim	Rev	GAG POLYPROTEIN, PR55GAG, GAG, GAG PROTEIN, GAG-POL POLYPROTEIN, PR160GAG-POL, ART/TRS, ANTI-REPRESSION TRANSACTIVATOR PROTEIN, REV PROTEIN, SOR PROTEIN, VIRION INFECTIVITY FACTOR, VIF, R ORF PROTEIN, VPR PROTEIN, VPU PROTEIN, U ORF PROTEIN, VPU PRECURSOR	GO:0005623~cell, GO:0016020~membrane, GO:0044464~cell part
1ihvA	integrase	1hsq	PLCG1	5335	P19174	EGFR	1956	P00533	Brass et al.	no	interacts with HIV-sim			GO:0005623~cell, GO:0016020~membrane, GO:0044464~cell part
1ce0B	gp41	3e1rB	CEP55	55165	Q53EZ4	TSG101	7251	Q99816	Chertova et al., Cantin et al.	no	interacts with HIV-sim	p6	GAG PROTEIN, GAG POLYPROTEIN	GO:0005623~cell, GO:0016020~membrane, GO:0044464~cell part
1f23E	gp41	2v1yB	PIK3R1	5295	P27986	AKT1	207	P31749	Brass et al., Zhou et al.	no	interacts with HIV-sim			GO:0005622~intracellular, GO:0005623~cell, GO:0005737~cytoplasm, GO:0005886~plasma membrane, GO:0016020~membrane, GO:0043226~organelle, GO:0043227~membrane-bound organelle, GO:0043229~intracellular organelle, GO:0043231~intracellular membrane-bound organelle, GO:0044422~organelle part, GO:0044424~intracellular part, GO:0044446~intracellular organelle part, GO:0044464~cell part
1f23C	gp41	2v1yB	PIK3R1	5295	P27986	RAC1	5879	P63000	Chertova et al.	no	interacts with HIV-sim	Nef	NEGATIVE FACTOR, 3'ORF, F-PROTEIN, NEF PROTEIN	GO:0005622~intracellular, GO:0005623~cell, GO:0005737~cytoplasm, GO:0005886~plasma membrane, GO:0016020~membrane, GO:0016023~cytoplasmic membrane-bound vesicle, GO:0031410~cytoplasmic vesicle, GO:0031982~vesicle, GO:0031988~membrane-bound vesicle, GO:0043226~organelle, GO:0043227~membrane-bound organelle, GO:0043229~intracellular organelle, GO:0043231~intracellular membrane-bound organelle, GO:00…
1ex4A	integrase	1k4uS	NCF2	4688	P19878	RAC1	5879	P63000	Chertova et al.	no	interacts with HIV-sim	Nef	NEGATIVE FACTOR, 3'ORF, F-PROTEIN, NEF PROTEIN	GO:0005623~cell, GO:0016020~membrane, GO:0044464~cell part
1vruA	reverse transcriptase	1tceA	SHC1	6464	P29353	CD81	975	P60033	Chertova et al.	no	interacts with HIV-sim			GO:0005623~cell, GO:0016020~membrane, GO:0044464~cell part
1ex4A	integrase	1y57A	SRC	6714	P12931	VCL	7414	P18206	Chertova et al.	no	interacts with HIV-sim			GO:0005623~cell, GO:0016020~membrane, GO:0044464~cell part
1f23C	gp41	1fzaA	FGA	2243	P02671	THBS1	7057	P07996	Chertova et al.	no	interacts with HIV-sim	Tat, Envelope surface glycoprotein gp120	TRANSACTIVATING REGULATORY PROTEIN	GO:0005576~extracellular region, GO:0044421~extracellular region part
1a94E	protease	1lyaB	CTSD	1509	P07339	CD4	920	P01730	Brass et al., Zhou et al.	yes	interacts with HIV-sim	Vif, Vpu, Envelope surface glycoprotein gp160, precursor, Envelope surface glycoprotein gp120, Envelope transmembrane glycoprotein gp41, Nef	VPU PRECURSOR, TRANSACTIVATING REGULATORY PROTEIN, GLYCOPROTEIN GP120=ENVELOP GLYCOPROTEIN, SOR PROTEIN, ENV PROTEIN, ENVELOPE POLYPROTEIN VARIANT, VPU PROTEIN, ENVELOPE POLYPROTEIN GP160 PRECURSOR, ENVELOPE POLYPROTEIN; NCBI GI: 328423, GAG POLYPROTEIN, PR55GAG, GAG, GAG PROTEIN, NEGATIVE FACTOR, 3'ORF, F-PROTEIN, NEF PROTEIN, GAG-POL POLYPROTEIN, PR160GAG-POL, ART/TRS, ANTI-REPRESSION TRANSACTI…	GO:0005623~cell, GO:0016020~membrane, GO:0044464~cell part
1u57A	p2	1bf5A	STAT1	6772	P42224	EGFR	1956	P00533	Brass et al.	no	interacts with HIV-sim			GO:0005623~cell, GO:0016020~membrane, GO:0044464~cell part
1a8o	capsid	1pbv	PSCD2	9266	Q99418	ITGB2	3689	P05107	Chertova et al.	no	interacts with HIV-sim	Tat, Envelope surface glycoprotein gp120	TRANSACTIVATING REGULATORY PROTEIN	GO:0005623~cell, GO:0016020~membrane, GO:0044464~cell part
1f23F	gp41	1t2kC	JUN	3725	P05412	VDR	7421	P11473	Zhou et al.	no	interacts with HIV-sim			GO:0005622~intracellular, GO:0005623~cell, GO:0043226~organelle, GO:0043227~membrane-bound organelle, GO:0043229~intracellular organelle, GO:0043231~intracellular membrane-bound organelle, GO:0044424~intracellular part, GO:0044464~cell part
3cp1A	gp41	1gk7A	VIM	7431	P08670	PLEC1	5339	Q15149	Chertova et al.	no	interacts with HIV-sim			GO:0005623~cell, GO:0016020~membrane, GO:0044464~cell part
3cp1A	gp41	1x8yA	LMNA	4000	P02545	EGF	1950	P01133	Brass et al.	no	interacts with HIV-sim	Tat	TRANSACTIVATING REGULATORY PROTEIN	GO:0005623~cell, GO:0016020~membrane, GO:0016021~integral to membrane, GO:0031224~intrinsic to membrane, GO:0044425~membrane part, GO:0044464~cell part
1a8o	capsid	1am4C	ARHGAP1	392	Q07960	ARHGAP1	392	Q07960	Chertova et al.	no	interacts with HIV-sim			GO:0005623~cell, GO:0016020~membrane, GO:0044464~cell part
1hpoB	protease	1lyaB	CTSD	1509	P07339	CD4	920	P01730	Brass et al., Zhou et al.	yes	interacts with HIV-sim	Vif, Vpu, Envelope surface glycoprotein gp160, precursor, Envelope surface glycoprotein gp120, Envelope transmembrane glycoprotein gp41, Nef	VPU PRECURSOR, TRANSACTIVATING REGULATORY PROTEIN, GLYCOPROTEIN GP120=ENVELOP GLYCOPROTEIN, SOR PROTEIN, ENV PROTEIN, ENVELOPE POLYPROTEIN VARIANT, VPU PROTEIN, ENVELOPE POLYPROTEIN GP160 PRECURSOR, ENVELOPE POLYPROTEIN; NCBI GI: 328423, GAG POLYPROTEIN, PR55GAG, GAG, GAG PROTEIN, NEGATIVE FACTOR, 3'ORF, F-PROTEIN, NEF PROTEIN, GAG-POL POLYPROTEIN, PR160GAG-POL, ART/TRS, ANTI-REPRESSION TRANSACTI…	GO:0005623~cell, GO:0016020~membrane, GO:0044464~cell part
1f23F	gp41	1sc7A	TOP1	7150	P11387	SUMO1	7341	P63165	Saphire et al.	no	interacts with HIV-sim	p6		GO:0005622~intracellular, GO:0005623~cell, GO:0005737~cytoplasm, GO:0016020~membrane, GO:0016021~integral to membrane, GO:0031224~intrinsic to membrane, GO:0032991~macromolecular complex, GO:0043226~organelle, GO:0043227~membrane-bound organelle, GO:0043229~intracellular organelle, GO:0043231~intracellular membrane-bound organelle, GO:0043234~protein complex, GO:0044422~organelle part, GO:0044424…
2nxzA	gp120	1ywhG	PLAUR	5329	Q03405	IL6ST	3572	P40189	Yeung et al.	no	interacts with HIV-sim			GO:0005623~cell, GO:0005886~plasma membrane, GO:0016020~membrane, GO:0016021~integral to membrane, GO:0031224~intrinsic to membrane, GO:0044425~membrane part, GO:0044459~plasma membrane part, GO:0044464~cell part
1u57A	p2	2hv8E	RAB11FIP3	9727	O75154	RAB11A	8766	P62491	Yeung et al., Chertova et al.	no	interacts with HIV-sim			GO:0005623~cell, GO:0016020~membrane, GO:0044464~cell part
1f23A	gp41	2p6vA	TAF4	6874	O00268	GTF2A1	2957	P52655	Zhou et al.	no	interacts with HIV-sim		TRANSACTIVATING REGULATORY PROTEIN	GO:0005622~intracellular, GO:0005623~cell, GO:0032991~macromolecular complex, GO:0043226~organelle, GO:0043227~membrane-bound organelle, GO:0043229~intracellular organelle, GO:0043231~intracellular membrane-bound organelle, GO:0043234~protein complex, GO:0044422~organelle part, GO:0044424~intracellular part, GO:0044446~intracellular organelle part, GO:0044464~cell part
1f23B	gp41	2v1yB	PIK3R1	5295	P27986	CDC42	998	P60953	Chertova et al.	no	interacts with HIV-sim	Nef		GO:0005622~intracellular, GO:0005623~cell, GO:0005737~cytoplasm, GO:0005886~plasma membrane, GO:0016020~membrane, GO:0044424~intracellular part, GO:0044464~cell part
2cmrA	gp41	1ib1C	YWHAZ	7534	P63104	EGFR	1956	P00533	Brass et al.	no	interacts with HIV-sim			GO:0005623~cell, GO:0016020~membrane, GO:0016021~integral to membrane, GO:0031224~intrinsic to membrane, GO:0044425~membrane part, GO:0044464~cell part
1f23A	gp41	3brtD	IKBKG	8517	Q9Y6K9	HSP90AB1	3326	P08238	Chertova et al.	no	interacts with HIV-sim			GO:0005622~intracellular, GO:0005623~cell, GO:0005737~cytoplasm, GO:0016023~cytoplasmic membrane-bound vesicle, GO:0031410~cytoplasmic vesicle, GO:0031982~vesicle, GO:0031988~membrane-bound vesicle, GO:0043226~organelle, GO:0043227~membrane-bound organelle, GO:0043229~intracellular organelle, GO:0043231~intracellular membrane-bound organelle, GO:0044424~intracellular part, GO:0044444~cytoplasmic …
1dloB	reverse transcriptase	1qu6A	EIF2AK2	5610	P19525	RAC1	5879	P63000	Chertova et al.	no	interacts with HIV-sim	Nef	NEGATIVE FACTOR, 3'ORF, F-PROTEIN, NEF PROTEIN	GO:0005623~cell, GO:0016020~membrane, GO:0044464~cell part
1u57A	p2	1am9D	SREBF1	6720	P36956	SUMO1	7341	P63165	Saphire et al.	no	interacts with HIV-sim	p6		GO:0005623~cell, GO:0016020~membrane, GO:0044464~cell part
1bveB	protease	1lyaA	CTSD	1509	P07339	CD4	920	P01730	Brass et al., Zhou et al.	yes	interacts with HIV-sim	Vif, Vpu, Envelope surface glycoprotein gp160, precursor, Envelope surface glycoprotein gp120, Envelope transmembrane glycoprotein gp41, Nef	VPU PRECURSOR, TRANSACTIVATING REGULATORY PROTEIN, GLYCOPROTEIN GP120=ENVELOP GLYCOPROTEIN, SOR PROTEIN, ENV PROTEIN, ENVELOPE POLYPROTEIN VARIANT, VPU PROTEIN, ENVELOPE POLYPROTEIN GP160 PRECURSOR, ENVELOPE POLYPROTEIN; NCBI GI: 328423, GAG POLYPROTEIN, PR55GAG, GAG, GAG PROTEIN, NEGATIVE FACTOR, 3'ORF, F-PROTEIN, NEF PROTEIN, GAG-POL POLYPROTEIN, PR160GAG-POL, ART/TRS, ANTI-REPRESSION TRANSACTI…	GO:0005623~cell, GO:0016020~membrane, GO:0044464~cell part
1rtdA	reverse transcriptase	1mb8A	PLEC1	5339	Q15149	MSN	4478	P26038	Yeung et al., Chertova et al., Cantin et al.	no	interacts with HIV-sim	Envelope surface glycoprotein gp120	GAG PROTEIN	GO:0005623~cell, GO:0016020~membrane, GO:0044464~cell part
1ex4A	integrase	1griA	GRB2	2885	P62993	EGFR	1956	P00533	Brass et al.	no	interacts with HIV-sim			GO:0005623~cell, GO:0016020~membrane, GO:0044464~cell part
2rkiA	reverse transcriptase	1rjaA	PTK6	5753	Q13882	EGFR	1956	P00533	Brass et al.	no	interacts with HIV-sim			GO:0005623~cell, GO:0016020~membrane, GO:0044464~cell part
1ex4A	integrase	2dl3A	SORBS1	10580	Q9BX66	VCL	7414	P18206	Chertova et al.	no	interacts with HIV-sim			GO:0005623~cell, GO:0016020~membrane, GO:0044464~cell part
1ihwB	integrase	2jxbA	NCK2	8440	O43639	EGFR	1956	P00533	Brass et al.	no	interacts with HIV-sim			GO:0005623~cell, GO:0016020~membrane, GO:0044464~cell part
1ex4A	integrase	1m61A	ZAP70	7535	P43403	PTPN6	5777	P29350	Chertova et al.	no	interacts with HIV-sim			GO:0005623~cell, GO:0016020~membrane, GO:0044464~cell part
1f23A	gp41	2rd0B	PIK3R1	5295	P27986	LCK	3932	P06239	Saphire et al.	no	interacts with HIV-sim	Envelope surface glycoprotein gp160, precursor, Envelope surface glycoprotein gp120, Nef	TRANSACTIVATING REGULATORY PROTEIN, NEGATIVE FACTOR, 3'ORF, F-PROTEIN, NEF PROTEIN	GO:0005622~intracellular, GO:0005623~cell, GO:0005737~cytoplasm, GO:0005886~plasma membrane, GO:0016020~membrane, GO:0043226~organelle, GO:0043229~intracellular organelle, GO:0044422~organelle part, GO:0044424~intracellular part, GO:0044425~membrane part, GO:0044444~cytoplasmic part, GO:0044446~intracellular organelle part, GO:0044459~plasma membrane part, GO:0044464~cell part
1f23D	gp41	3cl3D	IKBKG	8517	Q9Y6K9	IKBKG	8517	Q9Y6K9	Brass et al.	no	interacts with HIV-sim			GO:0005622~intracellular, GO:0005623~cell, GO:0005737~cytoplasm, GO:0032991~macromolecular complex, GO:0043226~organelle, GO:0043227~membrane-bound organelle, GO:0043229~intracellular organelle, GO:0043231~intracellular membrane-bound organelle, GO:0043234~protein complex, GO:0044424~intracellular part, GO:0044444~cytoplasmic part, GO:0044464~cell part
1ihvA	integrase	2dmoA	NCF2	4688	P19878	RAC2	5880	P15153	Chertova et al.	no	interacts with HIV-sim			GO:0005623~cell, GO:0016020~membrane, GO:0044464~cell part
1d4sB	protease	1lyaA	CTSD	1509	P07339	CD4	920	P01730	Brass et al., Zhou et al.	yes	interacts with HIV-sim	Vif, Vpu, Envelope surface glycoprotein gp160, precursor, Envelope surface glycoprotein gp120, Envelope transmembrane glycoprotein gp41, Nef	VPU PRECURSOR, TRANSACTIVATING REGULATORY PROTEIN, GLYCOPROTEIN GP120=ENVELOP GLYCOPROTEIN, SOR PROTEIN, ENV PROTEIN, ENVELOPE POLYPROTEIN VARIANT, VPU PROTEIN, ENVELOPE POLYPROTEIN GP160 PRECURSOR, ENVELOPE POLYPROTEIN; NCBI GI: 328423, GAG POLYPROTEIN, PR55GAG, GAG, GAG PROTEIN, NEGATIVE FACTOR, 3'ORF, F-PROTEIN, NEF PROTEIN, GAG-POL POLYPROTEIN, PR160GAG-POL, ART/TRS, ANTI-REPRESSION TRANSACTI…	GO:0005623~cell, GO:0016020~membrane, GO:0044464~cell part
1f23E	gp41	1nvpD	GTF2A2	2958	P52657	GTF2A1	2957	P52655	Zhou et al.	no	interacts with HIV-sim		TRANSACTIVATING REGULATORY PROTEIN	GO:0005622~intracellular, GO:0005623~cell, GO:0032991~macromolecular complex, GO:0043226~organelle, GO:0043227~membrane-bound organelle, GO:0043229~intracellular organelle, GO:0043231~intracellular membrane-bound organelle, GO:0043234~protein complex, GO:0044422~organelle part, GO:0044424~intracellular part, GO:0044446~intracellular organelle part, GO:0044464~cell part
1u57A	p2	2hacA	CD247	919	P20963	CD2	914	P06729	Chertova et al.	no	interacts with HIV-sim	capsid, Envelope surface glycoprotein gp120	GAG PROTEIN	GO:0005623~cell, GO:0016020~membrane, GO:0044464~cell part
1f23F	gp41	1t2kC	JUN	3725	P05412	SUMO1	7341	P63165	Saphire et al.	no	interacts with HIV-sim	p6		GO:0005622~intracellular, GO:0005623~cell, GO:0005737~cytoplasm, GO:0016020~membrane, GO:0016021~integral to membrane, GO:0031224~intrinsic to membrane, GO:0032991~macromolecular complex, GO:0043226~organelle, GO:0043227~membrane-bound organelle, GO:0043229~intracellular organelle, GO:0043231~intracellular membrane-bound organelle, GO:0043234~protein complex, GO:0044422~organelle part, GO:0044424…
1ce0B	gp41	3brtC	IKBKB	3551	O14920	AKT1	207	P31749	Brass et al., Zhou et al.	no	interacts with HIV-sim			GO:0005623~cell, GO:0016020~membrane, GO:0044464~cell part
1ikvA	reverse transcriptase	1tceA	SHC1	6464	P29353	PTPN6	5777	P29350	Chertova et al.	no	interacts with HIV-sim			GO:0005623~cell, GO:0016020~membrane, GO:0044464~cell part
1f23A	gp41	1ow8C	PTK2	5747	Q05397	CXCR4	7852	P61073	Brass et al., Zhou et al.	no	interacts with HIV-sim	Tat, Envelope surface glycoprotein gp120, Envelope transmembrane glycoprotein gp41, Nef	TRANSACTIVATING REGULATORY PROTEIN, ENVELOPE POLYPROTEIN GP160 PRECURSOR, ENVELOPE POLYPROTEIN; NCBI GI: 328423, GAG POLYPROTEIN, PR55GAG, GAG, GAG PROTEIN, GAG-POL POLYPROTEIN, PR160GAG-POL, ART/TRS, ANTI-REPRESSION TRANSACTIVATOR PROTEIN, REV PROTEIN, SOR PROTEIN, VIRION INFECTIVITY FACTOR, VIF, R ORF PROTEIN, VPR PROTEIN, VPU PROTEIN, U ORF PROTEIN, VPU PRECURSOR	GO:0005622~intracellular, GO:0005623~cell, GO:0005737~cytoplasm, GO:0005886~plasma membrane, GO:0016020~membrane, GO:0016021~integral to membrane, GO:0031224~intrinsic to membrane, GO:0044424~intracellular part, GO:0044425~membrane part, GO:0044459~plasma membrane part, GO:0044464~cell part
1rthA	reverse transcriptase	1tceA	SHC1	6464	P29353	LCK	3932	P06239	Saphire et al.	no	interacts with HIV-sim	Envelope surface glycoprotein gp160, precursor, Envelope surface glycoprotein gp120, Nef	TRANSACTIVATING REGULATORY PROTEIN, NEGATIVE FACTOR, 3'ORF, F-PROTEIN, NEF PROTEIN	GO:0005623~cell, GO:0016020~membrane, GO:0044464~cell part
1f23C	gp41	1jm7A	BRCA1	672	P38398	UBE2L3	7332	P68036	Konig et al.	no	interacts with HIV-sim			GO:0005622~intracellular, GO:0005623~cell, GO:0032991~macromolecular complex, GO:0043234~protein complex, GO:0044424~intracellular part, GO:0044464~cell part
1hvuD	reverse transcriptase	1ft8E	NXF1	10482	Q9UBU9	NUP153	9972	P49790	Brass et al., Konig et al.	yes	interacts with HIV-sim	Rev	GAG POLYPROTEIN, PR55GAG, GAG, GAG PROTEIN, GAG-POL POLYPROTEIN, PR160GAG-POL, ART/TRS, ANTI-REPRESSION TRANSACTIVATOR PROTEIN, REV PROTEIN, SOR PROTEIN, VIRION INFECTIVITY FACTOR, VIF, R ORF PROTEIN, VPR PROTEIN, VPU PROTEIN, U ORF PROTEIN, VPU PRECURSOR	GO:0005623~cell, GO:0016020~membrane, GO:0044464~cell part
1ikyA	reverse transcriptase	1tceA	SHC1	6464	P29353	CD81	975	P60033	Chertova et al.	no	interacts with HIV-sim			GO:0005623~cell, GO:0016020~membrane, GO:0044464~cell part
3cp1A	gp41	2v1yB	PIK3R1	5295	P27986	ARHGAP1	392	Q07960	Chertova et al.	no	interacts with HIV-sim			GO:0005623~cell, GO:0016020~membrane, GO:0044464~cell part
1lwfA	reverse transcriptase	1ft8E	NXF1	10482	Q9UBU9	NUP153	9972	P49790	Brass et al., Konig et al.	yes	interacts with HIV-sim	Rev	GAG POLYPROTEIN, PR55GAG, GAG, GAG PROTEIN, GAG-POL POLYPROTEIN, PR160GAG-POL, ART/TRS, ANTI-REPRESSION TRANSACTIVATOR PROTEIN, REV PROTEIN, SOR PROTEIN, VIRION INFECTIVITY FACTOR, VIF, R ORF PROTEIN, VPR PROTEIN, VPU PROTEIN, U ORF PROTEIN, VPU PRECURSOR	GO:0005623~cell, GO:0016020~membrane, GO:0044464~cell part
2nxzA	gp120	1ywhI	PLAUR	5329	Q03405	ITGAM	3684	P11215	Chertova et al.	no	interacts with HIV-sim	Envelope surface glycoprotein gp120, Nef		GO:0005622~intracellular, GO:0005623~cell, GO:0005886~plasma membrane, GO:0016020~membrane, GO:0016021~integral to membrane, GO:0031224~intrinsic to membrane, GO:0032991~macromolecular complex, GO:0043226~organelle, GO:0043227~membrane-bound organelle, GO:0043229~intracellular organelle, GO:0043231~intracellular membrane-bound organelle, GO:0043234~protein complex, GO:0044424~intracellular part, …
1f23A	gp41	1i49A	ARFIP2	23647	P53365	RAC2	5880	P15153	Chertova et al.	no	interacts with HIV-sim			GO:0005622~intracellular, GO:0005623~cell, GO:0005737~cytoplasm, GO:0016020~membrane, GO:0043226~organelle, GO:0043227~membrane-bound organelle, GO:0043229~intracellular organelle, GO:0043231~intracellular membrane-bound organelle, GO:0044422~organelle part, GO:0044424~intracellular part, GO:0044446~intracellular organelle part, GO:0044464~cell part
1f23E	gp41	1ap5A	SOD2	6648	P04179	SOD2	6648	P04179	Yeung et al.	no	interacts with HIV-sim			GO:0005622~intracellular, GO:0005623~cell, GO:0005737~cytoplasm, GO:0016020~membrane, GO:0043226~organelle, GO:0043227~membrane-bound organelle, GO:0043229~intracellular organelle, GO:0043231~intracellular membrane-bound organelle, GO:0044422~organelle part, GO:0044424~intracellular part, GO:0044444~cytoplasmic part, GO:0044446~intracellular organelle part, GO:0044464~cell part
1f23D	gp41	1jm7A	BRCA1	672	P38398	POLR2A	5430	P24928	Konig et al.	no	interacts with HIV-sim	Tat	TRANSACTIVATING REGULATORY PROTEIN, TAT PROTEIN, TAT	GO:0005622~intracellular, GO:0005623~cell, GO:0032991~macromolecular complex, GO:0043226~organelle, GO:0043227~membrane-bound organelle, GO:0043229~intracellular organelle, GO:0043231~intracellular membrane-bound organelle, GO:0043234~protein complex, GO:0044422~organelle part, GO:0044424~intracellular part, GO:0044446~intracellular organelle part, GO:0044464~cell part
1gnmA	protease	1lyaB	CTSD	1509	P07339	CD4	920	P01730	Brass et al., Zhou et al.	yes	interacts with HIV-sim	Vif, Vpu, Envelope surface glycoprotein gp160, precursor, Envelope surface glycoprotein gp120, Envelope transmembrane glycoprotein gp41, Nef	VPU PRECURSOR, TRANSACTIVATING REGULATORY PROTEIN, GLYCOPROTEIN GP120=ENVELOP GLYCOPROTEIN, SOR PROTEIN, ENV PROTEIN, ENVELOPE POLYPROTEIN VARIANT, VPU PROTEIN, ENVELOPE POLYPROTEIN GP160 PRECURSOR, ENVELOPE POLYPROTEIN; NCBI GI: 328423, GAG POLYPROTEIN, PR55GAG, GAG, GAG PROTEIN, NEGATIVE FACTOR, 3'ORF, F-PROTEIN, NEF PROTEIN, GAG-POL POLYPROTEIN, PR160GAG-POL, ART/TRS, ANTI-REPRESSION TRANSACTI…	GO:0005623~cell, GO:0016020~membrane, GO:0044464~cell part
1f23D	gp41	1t2kC	JUN	3725	P05412	NCOA3	8202	Q9Y6Q9	Yeung et al.	no	interacts with HIV-sim		TRANSACTIVATING REGULATORY PROTEIN	GO:0005622~intracellular, GO:0005623~cell, GO:0005737~cytoplasm, GO:0043226~organelle, GO:0043227~membrane-bound organelle, GO:0043229~intracellular organelle, GO:0043231~intracellular membrane-bound organelle, GO:0044424~intracellular part, GO:0044464~cell part
1df5A	gp41	2v1yB	PIK3R1	5295	P27986	RAC1	5879	P63000	Chertova et al.	no	interacts with HIV-sim	Nef	NEGATIVE FACTOR, 3'ORF, F-PROTEIN, NEF PROTEIN	GO:0005623~cell, GO:0016020~membrane, GO:0044464~cell part
1dlbA	gp41	2v1yB	PIK3R1	5295	P27986	LCK	3932	P06239	Saphire et al.	yes	interacts with HIV-sim	Envelope surface glycoprotein gp160, precursor, Envelope surface glycoprotein gp120, Nef	TRANSACTIVATING REGULATORY PROTEIN, NEGATIVE FACTOR, 3'ORF, F-PROTEIN, NEF PROTEIN	GO:0005623~cell, GO:0016020~membrane, GO:0044425~membrane part, GO:0044464~cell part
1szt	gp41	1urfA	PKN1	5585	Q16512	CD44	960	P16070	Chertova et al.	no	interacts with HIV-sim			GO:0005623~cell, GO:0016020~membrane, GO:0016021~integral to membrane, GO:0031224~intrinsic to membrane, GO:0044425~membrane part, GO:0044464~cell part
1a8o	capsid	2i30A	ALB	213	P02768	APOE	348	P02649	Chertova et al.	no	interacts with HIV-sim	Envelope surface glycoprotein gp120	TRANSACTIVATING REGULATORY PROTEIN	GO:0005623~cell, GO:0016020~membrane, GO:0044464~cell part
1j5oA	reverse transcriptase	1tceA	SHC1	6464	P29353	CD81	975	P60033	Chertova et al.	no	interacts with HIV-sim			GO:0005623~cell, GO:0016020~membrane, GO:0044464~cell part
1k33A	gp41	1rw6A	APP	351	P05067	EPB41	2035	P11171	Yeung et al.	no	interacts with HIV-sim			GO:0005623~cell, GO:0016020~membrane, GO:0044425~membrane part, GO:0044464~cell part
1f23C	gp41	1m5iA	APC	324	P25054	CTBP1	1487	Q13363	Yeung et al.	no	interacts with HIV-sim			GO:0005622~intracellular, GO:0005623~cell, GO:0005737~cytoplasm, GO:0043226~organelle, GO:0043227~membrane-bound organelle, GO:0043229~intracellular organelle, GO:0043231~intracellular membrane-bound organelle, GO:0044424~intracellular part, GO:0044464~cell part
1f23A	gp41	1owaA	SPTA1	6708	P02549	PLEC1	5339	Q15149	Chertova et al.	no	interacts with HIV-sim			GO:0005622~intracellular, GO:0005623~cell, GO:0005737~cytoplasm, GO:0005886~plasma membrane, GO:0016020~membrane, GO:0043226~organelle, GO:0043229~intracellular organelle, GO:0044422~organelle part, GO:0044424~intracellular part, GO:0044444~cytoplasmic part, GO:0044446~intracellular organelle part, GO:0044464~cell part
1a8o	capsid	1pbv	PSCD2	9266	Q99418	ARF1	375	P84077	Brass et al., Chertova et al.	no	interacts with HIV-sim	Nef	NEGATIVE FACTOR, 3'ORF, F-PROTEIN, NEF PROTEIN	GO:0005623~cell, GO:0016020~membrane, GO:0044464~cell part
1hbvA	protease	1lyaA	CTSD	1509	P07339	CD4	920	P01730	Brass et al., Zhou et al.	yes	interacts with HIV-sim	Vif, Vpu, Envelope surface glycoprotein gp160, precursor, Envelope surface glycoprotein gp120, Envelope transmembrane glycoprotein gp41, Nef	VPU PRECURSOR, TRANSACTIVATING REGULATORY PROTEIN, GLYCOPROTEIN GP120=ENVELOP GLYCOPROTEIN, SOR PROTEIN, ENV PROTEIN, ENVELOPE POLYPROTEIN VARIANT, VPU PROTEIN, ENVELOPE POLYPROTEIN GP160 PRECURSOR, ENVELOPE POLYPROTEIN; NCBI GI: 328423, GAG POLYPROTEIN, PR55GAG, GAG, GAG PROTEIN, NEGATIVE FACTOR, 3'ORF, F-PROTEIN, NEF PROTEIN, GAG-POL POLYPROTEIN, PR160GAG-POL, ART/TRS, ANTI-REPRESSION TRANSACTI…	GO:0005623~cell, GO:0016020~membrane, GO:0044464~cell part
1f23D	gp41	1fzaA	FGA	2243	P02671	ITGB3	3690	P05106	Chertova et al.	no	interacts with HIV-sim	Tat		GO:0005623~cell, GO:0005886~plasma membrane, GO:0016020~membrane, GO:0016021~integral to membrane, GO:0031224~intrinsic to membrane, GO:0032991~macromolecular complex, GO:0043234~protein complex, GO:0044425~membrane part, GO:0044459~plasma membrane part, GO:0044464~cell part
1ce0C	gp41	2hacA	CD247	919	P20963	PTPN6	5777	P29350	Chertova et al.	no	interacts with HIV-sim			GO:0005623~cell, GO:0016020~membrane, GO:0044464~cell part
1n5yA	reverse transcriptase	1h6hA	NCF4	4689	Q15080	MSN	4478	P26038	Yeung et al., Chertova et al., Cantin et al.	no	interacts with HIV-sim	Envelope surface glycoprotein gp120	GAG PROTEIN	GO:0005623~cell, GO:0016020~membrane, GO:0044464~cell part
1a8o	capsid	2bx8B	ALB	213	P02768	APOE	348	P02649	Chertova et al.	no	interacts with HIV-sim	Envelope surface glycoprotein gp120	TRANSACTIVATING REGULATORY PROTEIN	GO:0005623~cell, GO:0016020~membrane, GO:0044464~cell part
2hmiB	reverse transcriptase	1qagA	UTRN	7402	P46939	DTNA	1837	Q9Y4J8	Yeung et al.	no	interacts with HIV-sim			GO:0005623~cell, GO:0016020~membrane, GO:0044464~cell part
1bi4C	integrase	1a81A	SYK	6850	P43405	PTPN6	5777	P29350	Chertova et al.	no	interacts with HIV-sim			GO:0005623~cell, GO:0016020~membrane, GO:0044464~cell part
1f23A	gp41	1fosE	FOS	2353	P01100	STAT1	6772	P42224	Chertova et al.	no	interacts with HIV-sim		TRANSACTIVATING REGULATORY PROTEIN	GO:0005622~intracellular, GO:0005623~cell, GO:0005737~cytoplasm, GO:0043226~organelle, GO:0043227~membrane-bound organelle, GO:0043229~intracellular organelle, GO:0043231~intracellular membrane-bound organelle, GO:0044424~intracellular part, GO:0044464~cell part
1f23A	gp41	1nafA	GGA1	26088	Q9UJY5	TSG101	7251	Q99816	Chertova et al., Cantin et al.	no	interacts with HIV-sim	p6	GAG PROTEIN, GAG POLYPROTEIN	GO:0005622~intracellular, GO:0005623~cell, GO:0005737~cytoplasm, GO:0016020~membrane, GO:0043226~organelle, GO:0043227~membrane-bound organelle, GO:0043229~intracellular organelle, GO:0043231~intracellular membrane-bound organelle, GO:0044424~intracellular part, GO:0044444~cytoplasmic part, GO:0044464~cell part
1f23A	gp41	1avoL	PSME1	5720	Q06323	VCL	7414	P18206	Chertova et al.	no	interacts with HIV-sim			GO:0005622~intracellular, GO:0005623~cell, GO:0005737~cytoplasm, GO:0005886~plasma membrane, GO:0016020~membrane, GO:0032991~macromolecular complex, GO:0043226~organelle, GO:0043229~intracellular organelle, GO:0043234~protein complex, GO:0044424~intracellular part, GO:0044425~membrane part, GO:0044444~cytoplasmic part, GO:0044459~plasma membrane part, GO:0044464~cell part
1ex4A	integrase	1u5sA	NCK2	8440	O43639	EGFR	1956	P00533	Brass et al.	no	interacts with HIV-sim			GO:0005623~cell, GO:0016020~membrane, GO:0044464~cell part
1f23C	gp41	1jm7B	BARD1	580	Q99728	BRCA1	672	P38398	Zhou et al.	no	interacts with HIV-sim			GO:0005622~intracellular, GO:0005623~cell, GO:0005737~cytoplasm, GO:0032991~macromolecular complex, GO:0043226~organelle, GO:0043227~membrane-bound organelle, GO:0043229~intracellular organelle, GO:0043231~intracellular membrane-bound organelle, GO:0043234~protein complex, GO:0044422~organelle part, GO:0044424~intracellular part, GO:0044444~cytoplasmic part, GO:0044446~intracellular organelle par…
1j5oB	reverse transcriptase	1qu6A	EIF2AK2	5610	P19525	MAP3K7IP2	23118	Q9NYJ8	Yeung et al.	no	interacts with HIV-sim			GO:0005623~cell, GO:0016020~membrane, GO:0044464~cell part
2cmrA	gp41	2c1nA	YWHAZ	7534	P63104	AKT1	207	P31749	Brass et al., Zhou et al.	no	interacts with HIV-sim			GO:0005623~cell, GO:0016020~membrane, GO:0044464~cell part
1u57A	p2	1s1cY	ROCK1	6093	Q13464	RHOA	387	P61586	Chertova et al.	no	interacts with HIV-sim			GO:0005623~cell, GO:0016020~membrane, GO:0044464~cell part
1f23C	gp41	1fzaA	FGA	2243	P02671	F2	2147	P00734	Zhou et al.	no	interacts with HIV-sim	Envelope surface glycoprotein gp120		GO:0005576~extracellular region, GO:0005623~cell, GO:0044421~extracellular region part, GO:0044464~cell part
1rtjA	reverse transcriptase	1qu6A	EIF2AK2	5610	P19525	CDC42	998	P60953	Chertova et al.	no	interacts with HIV-sim	Nef		GO:0005623~cell, GO:0016020~membrane, GO:0044464~cell part
1a8o	capsid	2vufB	ALB	213	P02768	APOE	348	P02649	Chertova et al.	no	interacts with HIV-sim	Envelope surface glycoprotein gp120	TRANSACTIVATING REGULATORY PROTEIN	GO:0005623~cell, GO:0016020~membrane, GO:0044464~cell part
1f23F	gp41	3cl3D	IKBKG	8517	Q9Y6K9	TNFAIP3	7128	P21580	Chertova et al.	no	interacts with HIV-sim			GO:0005622~intracellular, GO:0005623~cell, GO:0005737~cytoplasm, GO:0043226~organelle, GO:0043227~membrane-bound organelle, GO:0043229~intracellular organelle, GO:0043231~intracellular membrane-bound organelle, GO:0044424~intracellular part, GO:0044464~cell part
3cyoA	gp41	1debA	APC	324	P25054	IQGAP1	8826	P46940	Chertova et al.	no	interacts with HIV-sim			GO:0005623~cell, GO:0016020~membrane, GO:0044464~cell part
2cmrA	gp41	1urfA	PKN1	5585	Q16512	CD44	960	P16070	Chertova et al.	no	interacts with HIV-sim			GO:0005623~cell, GO:0016020~membrane, GO:0016021~integral to membrane, GO:0031224~intrinsic to membrane, GO:0044425~membrane part, GO:0044464~cell part
2h3vA	matrix	2dkyA	DLC1	10395	Q96QB1	AKT1	207	P31749	Brass et al., Zhou et al.	no	interacts with HIV-sim			GO:0005623~cell, GO:0016020~membrane, GO:0044464~cell part
1ihvA	integrase	2epdA	ARHGAP4	393	P98171	NRAS	4893	P01111	Yeung et al.	no	interacts with HIV-sim			GO:0005623~cell, GO:0016020~membrane, GO:0044464~cell part
1ex4A	integrase	1bu1B	HCK	3055	P08631	DNM2	1785	P50570	Konig et al.	no	interacts with HIV-sim			GO:0005623~cell, GO:0016020~membrane, GO:0044464~cell part
2bpvB	protease	1lyaA	CTSD	1509	P07339	CD4	920	P01730	Brass et al., Zhou et al.	yes	interacts with HIV-sim	Vif, Vpu, Envelope surface glycoprotein gp160, precursor, Envelope surface glycoprotein gp120, Envelope transmembrane glycoprotein gp41, Nef	VPU PRECURSOR, TRANSACTIVATING REGULATORY PROTEIN, GLYCOPROTEIN GP120=ENVELOP GLYCOPROTEIN, SOR PROTEIN, ENV PROTEIN, ENVELOPE POLYPROTEIN VARIANT, VPU PROTEIN, ENVELOPE POLYPROTEIN GP160 PRECURSOR, ENVELOPE POLYPROTEIN; NCBI GI: 328423, GAG POLYPROTEIN, PR55GAG, GAG, GAG PROTEIN, NEGATIVE FACTOR, 3'ORF, F-PROTEIN, NEF PROTEIN, GAG-POL POLYPROTEIN, PR160GAG-POL, ART/TRS, ANTI-REPRESSION TRANSACTI…	GO:0005623~cell, GO:0016020~membrane, GO:0044464~cell part
7hvpA	protease	1lyaB	CTSD	1509	P07339	CD4	920	P01730	Brass et al., Zhou et al.	yes	interacts with HIV-sim	Vif, Vpu, Envelope surface glycoprotein gp160, precursor, Envelope surface glycoprotein gp120, Envelope transmembrane glycoprotein gp41, Nef	VPU PRECURSOR, TRANSACTIVATING REGULATORY PROTEIN, GLYCOPROTEIN GP120=ENVELOP GLYCOPROTEIN, SOR PROTEIN, ENV PROTEIN, ENVELOPE POLYPROTEIN VARIANT, VPU PROTEIN, ENVELOPE POLYPROTEIN GP160 PRECURSOR, ENVELOPE POLYPROTEIN; NCBI GI: 328423, GAG POLYPROTEIN, PR55GAG, GAG, GAG PROTEIN, NEGATIVE FACTOR, 3'ORF, F-PROTEIN, NEF PROTEIN, GAG-POL POLYPROTEIN, PR160GAG-POL, ART/TRS, ANTI-REPRESSION TRANSACTI…	GO:0005623~cell, GO:0016020~membrane, GO:0044464~cell part
1hshA	protease	1lyaA	CTSD	1509	P07339	CD4	920	P01730	Brass et al., Zhou et al.	no	interacts with HIV-sim	Vif, Vpu, Envelope surface glycoprotein gp160, precursor, Envelope surface glycoprotein gp120, Envelope transmembrane glycoprotein gp41, Nef	VPU PRECURSOR, TRANSACTIVATING REGULATORY PROTEIN, GLYCOPROTEIN GP120=ENVELOP GLYCOPROTEIN, SOR PROTEIN, ENV PROTEIN, ENVELOPE POLYPROTEIN VARIANT, VPU PROTEIN, ENVELOPE POLYPROTEIN GP160 PRECURSOR, ENVELOPE POLYPROTEIN; NCBI GI: 328423, GAG POLYPROTEIN, PR55GAG, GAG, GAG PROTEIN, NEGATIVE FACTOR, 3'ORF, F-PROTEIN, NEF PROTEIN, GAG-POL POLYPROTEIN, PR160GAG-POL, ART/TRS, ANTI-REPRESSION TRANSACTI…	GO:0005623~cell, GO:0016020~membrane, GO:0044464~cell part
1df4A	gp41	1rw6A	APP	351	P05067	APOE	348	P02649	Chertova et al.	yes	interacts with HIV-sim	Envelope surface glycoprotein gp120	TRANSACTIVATING REGULATORY PROTEIN	GO:0005623~cell, GO:0016020~membrane, GO:0044425~membrane part, GO:0044464~cell part
2i5jA	reverse transcriptase	1ft8E	NXF1	10482	Q9UBU9	NUP153	9972	P49790	Brass et al., Konig et al.	yes	interacts with HIV-sim	Rev	GAG POLYPROTEIN, PR55GAG, GAG, GAG PROTEIN, GAG-POL POLYPROTEIN, PR160GAG-POL, ART/TRS, ANTI-REPRESSION TRANSACTIVATOR PROTEIN, REV PROTEIN, SOR PROTEIN, VIRION INFECTIVITY FACTOR, VIF, R ORF PROTEIN, VPR PROTEIN, VPU PROTEIN, U ORF PROTEIN, VPU PRECURSOR	GO:0005623~cell, GO:0016020~membrane, GO:0044464~cell part
2cmrA	gp41	2c1jB	YWHAZ	7534	P63104	EGFR	1956	P00533	Brass et al.	no	interacts with HIV-sim			GO:0005623~cell, GO:0016020~membrane, GO:0016021~integral to membrane, GO:0031224~intrinsic to membrane, GO:0044425~membrane part, GO:0044464~cell part
1f23A	gp41	2rd0B	PIK3R1	5295	P27986	PFN1	5216	P07737	Chertova et al.	no	interacts with HIV-sim			GO:0005622~intracellular, GO:0005623~cell, GO:0005737~cytoplasm, GO:0043226~organelle, GO:0043227~membrane-bound organelle, GO:0043229~intracellular organelle, GO:0043231~intracellular membrane-bound organelle, GO:0044424~intracellular part, GO:0044464~cell part
2cmrA	gp41	3cqgA	NUP107	57122	P57740	NUP214	8021	P35658	Konig et al.	no	interacts with HIV-sim	Rev	GAG POLYPROTEIN, PR55GAG, GAG, GAG PROTEIN, GAG-POL POLYPROTEIN, PR160GAG-POL, ART/TRS, ANTI-REPRESSION TRANSACTIVATOR PROTEIN, REV PROTEIN, SOR PROTEIN, VIRION INFECTIVITY FACTOR, VIF, R ORF PROTEIN, VPR PROTEIN, VPU PROTEIN, U ORF PROTEIN, VPU PRECURSOR	GO:0005623~cell, GO:0016020~membrane, GO:0016021~integral to membrane, GO:0031224~intrinsic to membrane, GO:0044425~membrane part, GO:0044464~cell part
2rkiB	reverse transcriptase	1mb8A	PLEC1	5339	Q15149	MSN	4478	P26038	Yeung et al., Chertova et al., Cantin et al.	no	interacts with HIV-sim	Envelope surface glycoprotein gp120	GAG PROTEIN	GO:0005623~cell, GO:0016020~membrane, GO:0044464~cell part
1a8o	capsid	2bxbB	ALB	213	P02768	APOE	348	P02649	Chertova et al.	no	interacts with HIV-sim	Envelope surface glycoprotein gp120	TRANSACTIVATING REGULATORY PROTEIN	GO:0005623~cell, GO:0016020~membrane, GO:0044464~cell part
1ex4B	integrase	2jxbA	NCK2	8440	O43639	EGFR	1956	P00533	Brass et al.	no	interacts with HIV-sim			GO:0005623~cell, GO:0016020~membrane, GO:0044464~cell part
1f23F	gp41	1rw6A	APP	351	P05067	GSN	2934	P06396	Chertova et al.	no	interacts with HIV-sim			GO:0005576~extracellular region, GO:0005622~intracellular, GO:0005623~cell, GO:0005737~cytoplasm, GO:0043226~organelle, GO:0043229~intracellular organelle, GO:0044424~intracellular part, GO:0044444~cytoplasmic part, GO:0044464~cell part
3cyoA	gp41	2gzhB	RAB11FIP2	22841	Q7L804	RAB11A	8766	P62491	Yeung et al., Chertova et al.	no	interacts with HIV-sim			GO:0005623~cell, GO:0016020~membrane, GO:0044464~cell part
1hvrA	protease	1lyaA	CTSD	1509	P07339	CD4	920	P01730	Brass et al., Zhou et al.	yes	interacts with HIV-sim	Vif, Vpu, Envelope surface glycoprotein gp160, precursor, Envelope surface glycoprotein gp120, Envelope transmembrane glycoprotein gp41, Nef	VPU PRECURSOR, TRANSACTIVATING REGULATORY PROTEIN, GLYCOPROTEIN GP120=ENVELOP GLYCOPROTEIN, SOR PROTEIN, ENV PROTEIN, ENVELOPE POLYPROTEIN VARIANT, VPU PROTEIN, ENVELOPE POLYPROTEIN GP160 PRECURSOR, ENVELOPE POLYPROTEIN; NCBI GI: 328423, GAG POLYPROTEIN, PR55GAG, GAG, GAG PROTEIN, NEGATIVE FACTOR, 3'ORF, F-PROTEIN, NEF PROTEIN, GAG-POL POLYPROTEIN, PR160GAG-POL, ART/TRS, ANTI-REPRESSION TRANSACTI…	GO:0005623~cell, GO:0016020~membrane, GO:0044464~cell part
1sv5A	reverse transcriptase	1mb8A	PLEC1	5339	Q15149	SPTAN1	6709	Q13813	Brass et al.	no	interacts with HIV-sim	retropepsin		GO:0005623~cell, GO:0016020~membrane, GO:0044464~cell part
2bpvB	protease	1lyaB	CTSD	1509	P07339	CD4	920	P01730	Brass et al., Zhou et al.	yes	interacts with HIV-sim	Vif, Vpu, Envelope surface glycoprotein gp160, precursor, Envelope surface glycoprotein gp120, Envelope transmembrane glycoprotein gp41, Nef	VPU PRECURSOR, TRANSACTIVATING REGULATORY PROTEIN, GLYCOPROTEIN GP120=ENVELOP GLYCOPROTEIN, SOR PROTEIN, ENV PROTEIN, ENVELOPE POLYPROTEIN VARIANT, VPU PROTEIN, ENVELOPE POLYPROTEIN GP160 PRECURSOR, ENVELOPE POLYPROTEIN; NCBI GI: 328423, GAG POLYPROTEIN, PR55GAG, GAG, GAG PROTEIN, NEGATIVE FACTOR, 3'ORF, F-PROTEIN, NEF PROTEIN, GAG-POL POLYPROTEIN, PR160GAG-POL, ART/TRS, ANTI-REPRESSION TRANSACTI…	GO:0005623~cell, GO:0016020~membrane, GO:0044464~cell part
1s6qB	reverse transcriptase	1qu6A	EIF2AK2	5610	P19525	MAP3K7IP2	23118	Q9NYJ8	Yeung et al.	no	interacts with HIV-sim			GO:0005623~cell, GO:0016020~membrane, GO:0044464~cell part
1f23C	gp41	2dkyA	DLC1	10395	Q96QB1	AKT1	207	P31749	Brass et al., Zhou et al.	no	interacts with HIV-sim			GO:0005622~intracellular, GO:0005623~cell, GO:0005737~cytoplasm, GO:0005886~plasma membrane, GO:0016020~membrane, GO:0043226~organelle, GO:0043227~membrane-bound organelle, GO:0043229~intracellular organelle, GO:0043231~intracellular membrane-bound organelle, GO:0044422~organelle part, GO:0044424~intracellular part, GO:0044446~intracellular organelle part, GO:0044464~cell part
1ex4A	integrase	1hsq	PLCG1	5335	P19174	LCK	3932	P06239	Saphire et al.	no	interacts with HIV-sim	Envelope surface glycoprotein gp160, precursor, Envelope surface glycoprotein gp120, Nef	TRANSACTIVATING REGULATORY PROTEIN, NEGATIVE FACTOR, 3'ORF, F-PROTEIN, NEF PROTEIN	GO:0005623~cell, GO:0016020~membrane, GO:0044464~cell part
2cmrA	gp41	1qgkA	KPNB1	3837	Q14974	RANBP2	5903	P49792	Brass et al., Konig et al.	no	interacts with HIV-sim		GAG POLYPROTEIN, PR55GAG, GAG, GAG PROTEIN, GAG-POL POLYPROTEIN, PR160GAG-POL, ART/TRS, ANTI-REPRESSION TRANSACTIVATOR PROTEIN, REV PROTEIN, SOR PROTEIN, VIRION INFECTIVITY FACTOR, VIF, R ORF PROTEIN, VPR PROTEIN, VPU PROTEIN, U ORF PROTEIN, VPU PRECURSOR	GO:0005623~cell, GO:0016020~membrane, GO:0016021~integral to membrane, GO:0031224~intrinsic to membrane, GO:0044425~membrane part, GO:0044464~cell part
1ex4A	integrase	1gcqB	GRB2	2885	P62993	EGFR	1956	P00533	Brass et al.	no	interacts with HIV-sim			GO:0005623~cell, GO:0016020~membrane, GO:0044464~cell part
1f23C	gp41	1i49A	ARFIP2	23647	P53365	RAC2	5880	P15153	Chertova et al.	no	interacts with HIV-sim			GO:0005622~intracellular, GO:0005623~cell, GO:0005737~cytoplasm, GO:0016020~membrane, GO:0043226~organelle, GO:0043227~membrane-bound organelle, GO:0043229~intracellular organelle, GO:0043231~intracellular membrane-bound organelle, GO:0044422~organelle part, GO:0044424~intracellular part, GO:0044446~intracellular organelle part, GO:0044464~cell part
1ce0B	gp41	1s1cY	ROCK1	6093	Q13464	RHOA	387	P61586	Chertova et al.	no	interacts with HIV-sim			GO:0005623~cell, GO:0016020~membrane, GO:0044464~cell part
1ce0B	gp41	1nlwA	MXD1	4084	Q05195	CD2	914	P06729	Chertova et al.	no	interacts with HIV-sim	capsid, Envelope surface glycoprotein gp120	GAG PROTEIN	GO:0005623~cell, GO:0016020~membrane, GO:0016021~integral to membrane, GO:0031224~intrinsic to membrane, GO:0044425~membrane part, GO:0044464~cell part
1mesA	protease	1lyaB	CTSD	1509	P07339	CD4	920	P01730	Brass et al., Zhou et al.	yes	interacts with HIV-sim	Vif, Vpu, Envelope surface glycoprotein gp160, precursor, Envelope surface glycoprotein gp120, Envelope transmembrane glycoprotein gp41, Nef	VPU PRECURSOR, TRANSACTIVATING REGULATORY PROTEIN, GLYCOPROTEIN GP120=ENVELOP GLYCOPROTEIN, SOR PROTEIN, ENV PROTEIN, ENVELOPE POLYPROTEIN VARIANT, VPU PROTEIN, ENVELOPE POLYPROTEIN GP160 PRECURSOR, ENVELOPE POLYPROTEIN; NCBI GI: 328423, GAG POLYPROTEIN, PR55GAG, GAG, GAG PROTEIN, NEGATIVE FACTOR, 3'ORF, F-PROTEIN, NEF PROTEIN, GAG-POL POLYPROTEIN, PR160GAG-POL, ART/TRS, ANTI-REPRESSION TRANSACTI…	GO:0005623~cell, GO:0016020~membrane, GO:0044464~cell part
1eetA	reverse transcriptase	1tceA	SHC1	6464	P29353	LCK	3932	P06239	Saphire et al.	no	interacts with HIV-sim	Envelope surface glycoprotein gp160, precursor, Envelope surface glycoprotein gp120, Nef	TRANSACTIVATING REGULATORY PROTEIN, NEGATIVE FACTOR, 3'ORF, F-PROTEIN, NEF PROTEIN	GO:0005623~cell, GO:0016020~membrane, GO:0044464~cell part
1rtjA	reverse transcriptase	1tceA	SHC1	6464	P29353	LCK	3932	P06239	Saphire et al.	no	interacts with HIV-sim	Envelope surface glycoprotein gp160, precursor, Envelope surface glycoprotein gp120, Nef	TRANSACTIVATING REGULATORY PROTEIN, NEGATIVE FACTOR, 3'ORF, F-PROTEIN, NEF PROTEIN	GO:0005623~cell, GO:0016020~membrane, GO:0044464~cell part
1f23F	gp41	2v1yB	PIK3R1	5295	P27986	CD4	920	P01730	Brass et al., Zhou et al.	no	interacts with HIV-sim	Vif, Vpu, Envelope surface glycoprotein gp160, precursor, Envelope surface glycoprotein gp120, Envelope transmembrane glycoprotein gp41, Nef	VPU PRECURSOR, TRANSACTIVATING REGULATORY PROTEIN, GLYCOPROTEIN GP120=ENVELOP GLYCOPROTEIN, SOR PROTEIN, ENV PROTEIN, ENVELOPE POLYPROTEIN VARIANT, VPU PROTEIN, ENVELOPE POLYPROTEIN GP160 PRECURSOR, ENVELOPE POLYPROTEIN; NCBI GI: 328423, GAG POLYPROTEIN, PR55GAG, GAG, GAG PROTEIN, NEGATIVE FACTOR, 3'ORF, F-PROTEIN, NEF PROTEIN, GAG-POL POLYPROTEIN, PR160GAG-POL, ART/TRS, ANTI-REPRESSION TRANSACTI…	GO:0005623~cell, GO:0005886~plasma membrane, GO:0016020~membrane, GO:0016021~integral to membrane, GO:0031224~intrinsic to membrane, GO:0032991~macromolecular complex, GO:0043234~protein complex, GO:0044425~membrane part, GO:0044459~plasma membrane part, GO:0044464~cell part
1f23A	gp41	2j1dG	DAAM1	23002	Q9Y4D1	RHOA	387	P61586	Chertova et al.	no	interacts with HIV-sim			GO:0005622~intracellular, GO:0005623~cell, GO:0005737~cytoplasm, GO:0016020~membrane, GO:0043226~organelle, GO:0043229~intracellular organelle, GO:0044424~intracellular part, GO:0044464~cell part
1ikwA	reverse transcriptase	1tceA	SHC1	6464	P29353	ITGB3	3690	P05106	Chertova et al.	no	interacts with HIV-sim	Tat		GO:0005623~cell, GO:0016020~membrane, GO:0044464~cell part
1har	reverse transcriptase	1wf1A	RALY	22913	Q9UKM9	SPG7	6687	Q9UQ90	Konig et al.	no	interacts with HIV-sim			GO:0005623~cell, GO:0016020~membrane, GO:0044464~cell part
1upj	protease	1lyaA	CTSD	1509	P07339	CD4	920	P01730	Brass et al., Zhou et al.	yes	interacts with HIV-sim	Vif, Vpu, Envelope surface glycoprotein gp160, precursor, Envelope surface glycoprotein gp120, Envelope transmembrane glycoprotein gp41, Nef	VPU PRECURSOR, TRANSACTIVATING REGULATORY PROTEIN, GLYCOPROTEIN GP120=ENVELOP GLYCOPROTEIN, SOR PROTEIN, ENV PROTEIN, ENVELOPE POLYPROTEIN VARIANT, VPU PROTEIN, ENVELOPE POLYPROTEIN GP160 PRECURSOR, ENVELOPE POLYPROTEIN; NCBI GI: 328423, GAG POLYPROTEIN, PR55GAG, GAG, GAG PROTEIN, NEGATIVE FACTOR, 3'ORF, F-PROTEIN, NEF PROTEIN, GAG-POL POLYPROTEIN, PR160GAG-POL, ART/TRS, ANTI-REPRESSION TRANSACTI…	GO:0005623~cell, GO:0016020~membrane, GO:0044464~cell part
1ex4A	integrase	2j05A	RASA1	5921	P20936	LCK	3932	P06239	Saphire et al.	no	interacts with HIV-sim	Envelope surface glycoprotein gp160, precursor, Envelope surface glycoprotein gp120, Nef	TRANSACTIVATING REGULATORY PROTEIN, NEGATIVE FACTOR, 3'ORF, F-PROTEIN, NEF PROTEIN	GO:0005623~cell, GO:0016020~membrane, GO:0044464~cell part
1dlbA	gp41	1sc7A	TOP1	7150	P11387	SUMO1	7341	P63165	Saphire et al.	no	interacts with HIV-sim	p6		GO:0005623~cell, GO:0016020~membrane, GO:0016021~integral to membrane, GO:0031224~intrinsic to membrane, GO:0044425~membrane part, GO:0044464~cell part
1f23D	gp41	2h8nA	HDAC4	9759	P56524	SUMO2	6613	P61956	Konig et al.	no	interacts with HIV-sim			GO:0005622~intracellular, GO:0005623~cell, GO:0043226~organelle, GO:0043227~membrane-bound organelle, GO:0043229~intracellular organelle, GO:0043231~intracellular membrane-bound organelle, GO:0044424~intracellular part, GO:0044464~cell part
1gnmB	protease	1lyaB	CTSD	1509	P07339	CD4	920	P01730	Brass et al., Zhou et al.	yes	interacts with HIV-sim	Vif, Vpu, Envelope surface glycoprotein gp160, precursor, Envelope surface glycoprotein gp120, Envelope transmembrane glycoprotein gp41, Nef	VPU PRECURSOR, TRANSACTIVATING REGULATORY PROTEIN, GLYCOPROTEIN GP120=ENVELOP GLYCOPROTEIN, SOR PROTEIN, ENV PROTEIN, ENVELOPE POLYPROTEIN VARIANT, VPU PROTEIN, ENVELOPE POLYPROTEIN GP160 PRECURSOR, ENVELOPE POLYPROTEIN; NCBI GI: 328423, GAG POLYPROTEIN, PR55GAG, GAG, GAG PROTEIN, NEGATIVE FACTOR, 3'ORF, F-PROTEIN, NEF PROTEIN, GAG-POL POLYPROTEIN, PR160GAG-POL, ART/TRS, ANTI-REPRESSION TRANSACTI…	GO:0005623~cell, GO:0016020~membrane, GO:0044464~cell part
1szt	gp41	2v1yB	PIK3R1	5295	P27986	ARHGAP1	392	Q07960	Chertova et al.	no	interacts with HIV-sim			GO:0005623~cell, GO:0016020~membrane, GO:0044464~cell part
1f23E	gp41	1tu3J	RABEP1	9135	Q15276	AP1G2	8906	O75843	Konig et al.	no	interacts with HIV-sim	Envelope transmembrane glycoprotein gp41, Nef		GO:0005622~intracellular, GO:0005623~cell, GO:0005737~cytoplasm, GO:0005886~plasma membrane, GO:0016020~membrane, GO:0016021~integral to membrane, GO:0016023~cytoplasmic membrane-bound vesicle, GO:0031224~intrinsic to membrane, GO:0031410~cytoplasmic vesicle, GO:0031982~vesicle, GO:0031988~membrane-bound vesicle, GO:0032991~macromolecular complex, GO:0043226~organelle, GO:0043227~membrane-bound o…
1f23A	gp41	1bf5A	STAT1	6772	P42224	AKT1	207	P31749	Brass et al., Zhou et al.	no	interacts with HIV-sim			GO:0005622~intracellular, GO:0005623~cell, GO:0005737~cytoplasm, GO:0005886~plasma membrane, GO:0016020~membrane, GO:0043226~organelle, GO:0043227~membrane-bound organelle, GO:0043229~intracellular organelle, GO:0043231~intracellular membrane-bound organelle, GO:0044422~organelle part, GO:0044424~intracellular part, GO:0044446~intracellular organelle part, GO:0044464~cell part
2cmrA	gp41	2c1nB	YWHAZ	7534	P63104	AKT1	207	P31749	Brass et al., Zhou et al.	no	interacts with HIV-sim			GO:0005623~cell, GO:0016020~membrane, GO:0044464~cell part
1fk9A	reverse transcriptase	1tceA	SHC1	6464	P29353	LCK	3932	P06239	Saphire et al.	no	interacts with HIV-sim	Envelope surface glycoprotein gp160, precursor, Envelope surface glycoprotein gp120, Nef	TRANSACTIVATING REGULATORY PROTEIN, NEGATIVE FACTOR, 3'ORF, F-PROTEIN, NEF PROTEIN	GO:0005623~cell, GO:0016020~membrane, GO:0044464~cell part
1f23D	gp41	1rw6A	APP	351	P05067	APOE	348	P02649	Chertova et al.	no	interacts with HIV-sim	Envelope surface glycoprotein gp120	TRANSACTIVATING REGULATORY PROTEIN	GO:0005576~extracellular region, GO:0005622~intracellular, GO:0005623~cell, GO:0005737~cytoplasm, GO:0005886~plasma membrane, GO:0016020~membrane, GO:0043226~organelle, GO:0043227~membrane-bound organelle, GO:0043229~intracellular organelle, GO:0043231~intracellular membrane-bound organelle, GO:0044421~extracellular region part, GO:0044424~intracellular part, GO:0044425~membrane part, GO:0044444~…
1wjfA	integrase	2cueA	PAX6	5080	P26367	INADL	10207	Q8NI35	Yeung et al.	no	interacts with HIV-sim			GO:0005623~cell, GO:0016020~membrane, GO:0044464~cell part
1favA	gp41	1xq8A	SNCA	6622	P37840	CYCS	54205	P99999	Zhou et al.	no	interacts with HIV-sim		R ORF PROTEIN, VPR PROTEIN	GO:0005623~cell, GO:0016020~membrane, GO:0044425~membrane part, GO:0044464~cell part
1f23A	gp41	2v1yB	PIK3R1	5295	P27986	CENTG1	116986	Q99490	Brass et al.	no	interacts with HIV-sim			GO:0005622~intracellular, GO:0005623~cell, GO:0005737~cytoplasm, GO:0043226~organelle, GO:0043227~membrane-bound organelle, GO:0043229~intracellular organelle, GO:0043231~intracellular membrane-bound organelle, GO:0044424~intracellular part, GO:0044464~cell part
1c1bA	reverse transcriptase	1tceA	SHC1	6464	P29353	EGFR	1956	P00533	Brass et al.	no	interacts with HIV-sim			GO:0005623~cell, GO:0016020~membrane, GO:0044464~cell part
1f23D	gp41	1yhnB	RILP	83547	Q96NA2	RAB7A	7879	P51149	Chertova et al.	no	interacts with HIV-sim			GO:0005622~intracellular, GO:0005623~cell, GO:0005737~cytoplasm, GO:0016023~cytoplasmic membrane-bound vesicle, GO:0031410~cytoplasmic vesicle, GO:0031982~vesicle, GO:0031988~membrane-bound vesicle, GO:0043226~organelle, GO:0043227~membrane-bound organelle, GO:0043229~intracellular organelle, GO:0043231~intracellular membrane-bound organelle, GO:0044424~intracellular part, GO:0044444~cytoplasmic …
1f23A	gp41	2bq0B	YWHAB	7529	P31946	YWHAB			Chertova et al.	no	is HIV-sim			GO:0005622~intracellular, GO:0005623~cell, GO:0005737~cytoplasm, GO:0016023~cytoplasmic membrane-bound vesicle, GO:0031410~cytoplasmic vesicle, GO:0031982~vesicle, GO:0031988~membrane-bound vesicle, GO:0043226~organelle, GO:0043227~membrane-bound organelle, GO:0043229~intracellular organelle, GO:0043231~intracellular membrane-bound organelle, GO:0044424~intracellular part, GO:0044444~cytoplasmic …
2b6aA	reverse transcriptase	2q6bA	HMGCR	3156	P04035	ARHGAP1	392	Q07960	Chertova et al.	no	interacts with HIV-sim			GO:0005623~cell, GO:0016020~membrane, GO:0044464~cell part
1n6qA	reverse transcriptase	1qu6A	EIF2AK2	5610	P19525	CDC42	998	P60953	Chertova et al.	no	interacts with HIV-sim	Nef		GO:0005623~cell, GO:0016020~membrane, GO:0044464~cell part
1f23A	gp41	1fewA	DIABLO	56616	Q9NR28	BIRC4	331	P98170	Konig et al.	no	interacts with HIV-sim			GO:0005622~intracellular, GO:0005623~cell, GO:0005737~cytoplasm, GO:0044424~intracellular part, GO:0044444~cytoplasmic part, GO:0044464~cell part
1bi4A	integrase	1mwpA	APP	351	P05067	EPB41	2035	P11171	Yeung et al.	no	interacts with HIV-sim			GO:0005623~cell, GO:0016020~membrane, GO:0044464~cell part
1rthB	reverse transcriptase	1mb8A	PLEC1	5339	Q15149	MSN	4478	P26038	Yeung et al., Chertova et al., Cantin et al.	no	interacts with HIV-sim	Envelope surface glycoprotein gp120	GAG PROTEIN	GO:0005623~cell, GO:0016020~membrane, GO:0044464~cell part
1f23B	gp41	1wq6A	RUNX1T1	862	Q06455	KPNB1	3837	Q14974	Konig et al., Chertova et al.	no	interacts with HIV-sim	integrase, Tat, Rev	GAG PROTEIN, ANTI-REPRESSION TRANSACTIVATOR PROTEIN, TRANSACTIVATING REGULATORY PROTEIN, ART/TRS, REV PROTEIN	GO:0005622~intracellular, GO:0005623~cell, GO:0005737~cytoplasm, GO:0016020~membrane, GO:0016021~integral to membrane, GO:0031224~intrinsic to membrane, GO:0032991~macromolecular complex, GO:0043226~organelle, GO:0043227~membrane-bound organelle, GO:0043229~intracellular organelle, GO:0043231~intracellular membrane-bound organelle, GO:0043234~protein complex, GO:0044422~organelle part, GO:0044424…
1f23D	gp41	1fbvA	CBL	867	P22681	UBE2L3	7332	P68036	Konig et al.	no	interacts with HIV-sim			GO:0005622~intracellular, GO:0005623~cell, GO:0032991~macromolecular complex, GO:0043234~protein complex, GO:0044424~intracellular part, GO:0044464~cell part
1ihvA	integrase	2dmoA	NCF2	4688	P19878	CDC42	998	P60953	Chertova et al.	no	interacts with HIV-sim	Nef		GO:0005623~cell, GO:0016020~membrane, GO:0044464~cell part
1f23E	gp41	2gd5D	VPS24	51652	Q9Y3E7	RAB11A	8766	P62491	Yeung et al., Chertova et al.	no	interacts with HIV-sim			GO:0005622~intracellular, GO:0005623~cell, GO:0005737~cytoplasm, GO:0005886~plasma membrane, GO:0016020~membrane, GO:0043226~organelle, GO:0043227~membrane-bound organelle, GO:0043229~intracellular organelle, GO:0043231~intracellular membrane-bound organelle, GO:0044422~organelle part, GO:0044424~intracellular part, GO:0044444~cytoplasmic part, GO:0044446~intracellular organelle part, GO:0044464~…
1dtqA	reverse transcriptase	1mb8A	PLEC1	5339	Q15149	MSN	4478	P26038	Yeung et al., Chertova et al., Cantin et al.	no	interacts with HIV-sim	Envelope surface glycoprotein gp120	GAG PROTEIN	GO:0005623~cell, GO:0016020~membrane, GO:0044464~cell part
1fkpB	reverse transcriptase	1ft8E	NXF1	10482	Q9UBU9	NUP153	9972	P49790	Brass et al., Konig et al.	yes	interacts with HIV-sim	Rev	GAG POLYPROTEIN, PR55GAG, GAG, GAG PROTEIN, GAG-POL POLYPROTEIN, PR160GAG-POL, ART/TRS, ANTI-REPRESSION TRANSACTIVATOR PROTEIN, REV PROTEIN, SOR PROTEIN, VIRION INFECTIVITY FACTOR, VIF, R ORF PROTEIN, VPR PROTEIN, VPU PROTEIN, U ORF PROTEIN, VPU PRECURSOR	GO:0005623~cell, GO:0016020~membrane, GO:0044464~cell part
2ze2B	reverse transcriptase	1mb8A	PLEC1	5339	Q15149	EGFR	1956	P00533	Brass et al.	no	interacts with HIV-sim			GO:0005623~cell, GO:0016020~membrane, GO:0044464~cell part
2qhyB	protease	1lyaA	CTSD	1509	P07339	CD4	920	P01730	Brass et al., Zhou et al.	yes	interacts with HIV-sim	Vif, Vpu, Envelope surface glycoprotein gp160, precursor, Envelope surface glycoprotein gp120, Envelope transmembrane glycoprotein gp41, Nef	VPU PRECURSOR, TRANSACTIVATING REGULATORY PROTEIN, GLYCOPROTEIN GP120=ENVELOP GLYCOPROTEIN, SOR PROTEIN, ENV PROTEIN, ENVELOPE POLYPROTEIN VARIANT, VPU PROTEIN, ENVELOPE POLYPROTEIN GP160 PRECURSOR, ENVELOPE POLYPROTEIN; NCBI GI: 328423, GAG POLYPROTEIN, PR55GAG, GAG, GAG PROTEIN, NEGATIVE FACTOR, 3'ORF, F-PROTEIN, NEF PROTEIN, GAG-POL POLYPROTEIN, PR160GAG-POL, ART/TRS, ANTI-REPRESSION TRANSACTI…	GO:0005623~cell, GO:0016020~membrane, GO:0044464~cell part
1ex4A	integrase	1wyxA	BCAR1	9564	P56945	PKD1	5310	P98161	Yeung et al.	no	interacts with HIV-sim			GO:0005623~cell, GO:0016020~membrane, GO:0044464~cell part
1f23B	gp41	1rw6A	APP	351	P05067	EPB41	2035	P11171	Yeung et al.	no	interacts with HIV-sim			GO:0005622~intracellular, GO:0005623~cell, GO:0005737~cytoplasm, GO:0005886~plasma membrane, GO:0016020~membrane, GO:0032991~macromolecular complex, GO:0043226~organelle, GO:0043227~membrane-bound organelle, GO:0043229~intracellular organelle, GO:0043231~intracellular membrane-bound organelle, GO:0043234~protein complex, GO:0044422~organelle part, GO:0044424~intracellular part, GO:0044425~membran…
1f23E	gp41	2pp4A	RUNX1T1	862	Q06455	KPNB1	3837	Q14974	Konig et al., Chertova et al.	no	interacts with HIV-sim	integrase, Tat, Rev	GAG PROTEIN, ANTI-REPRESSION TRANSACTIVATOR PROTEIN, TRANSACTIVATING REGULATORY PROTEIN, ART/TRS, REV PROTEIN	GO:0005622~intracellular, GO:0005623~cell, GO:0005737~cytoplasm, GO:0016020~membrane, GO:0016021~integral to membrane, GO:0031224~intrinsic to membrane, GO:0032991~macromolecular complex, GO:0043226~organelle, GO:0043227~membrane-bound organelle, GO:0043229~intracellular organelle, GO:0043231~intracellular membrane-bound organelle, GO:0043234~protein complex, GO:0044422~organelle part, GO:0044424…
2bpyA	protease	1lyaA	CTSD	1509	P07339	CD4	920	P01730	Brass et al., Zhou et al.	yes	interacts with HIV-sim	Vif, Vpu, Envelope surface glycoprotein gp160, precursor, Envelope surface glycoprotein gp120, Envelope transmembrane glycoprotein gp41, Nef	VPU PRECURSOR, TRANSACTIVATING REGULATORY PROTEIN, GLYCOPROTEIN GP120=ENVELOP GLYCOPROTEIN, SOR PROTEIN, ENV PROTEIN, ENVELOPE POLYPROTEIN VARIANT, VPU PROTEIN, ENVELOPE POLYPROTEIN GP160 PRECURSOR, ENVELOPE POLYPROTEIN; NCBI GI: 328423, GAG POLYPROTEIN, PR55GAG, GAG, GAG PROTEIN, NEGATIVE FACTOR, 3'ORF, F-PROTEIN, NEF PROTEIN, GAG-POL POLYPROTEIN, PR160GAG-POL, ART/TRS, ANTI-REPRESSION TRANSACTI…	GO:0005623~cell, GO:0016020~membrane, GO:0044464~cell part
1hvuD	reverse transcriptase	1ft8E	NXF1	10482	Q9UBU9	NUP98	4928	P52948	Konig et al., Yeung et al.	yes	interacts with HIV-sim	Rev	GAG POLYPROTEIN, PR55GAG, GAG, GAG PROTEIN, GAG-POL POLYPROTEIN, PR160GAG-POL, ART/TRS, ANTI-REPRESSION TRANSACTIVATOR PROTEIN, REV PROTEIN, SOR PROTEIN, VIRION INFECTIVITY FACTOR, VIF, R ORF PROTEIN, VPR PROTEIN, VPU PROTEIN, U ORF PROTEIN, VPU PRECURSOR	GO:0005623~cell, GO:0016020~membrane, GO:0044464~cell part
1f23A	gp41	1tr2A	VCL	7414	P18206	GSN	2934	P06396	Chertova et al.	no	interacts with HIV-sim			GO:0005576~extracellular region, GO:0005622~intracellular, GO:0005623~cell, GO:0005737~cytoplasm, GO:0043226~organelle, GO:0043229~intracellular organelle, GO:0044424~intracellular part, GO:0044444~cytoplasmic part, GO:0044464~cell part
1f23A	gp41	2rd0B	PIK3R1	5295	P27986	RRAS2	22800	P62070	Yeung et al.	no	interacts with HIV-sim			GO:0005622~intracellular, GO:0005623~cell, GO:0005737~cytoplasm, GO:0005886~plasma membrane, GO:0016020~membrane, GO:0043226~organelle, GO:0043227~membrane-bound organelle, GO:0043229~intracellular organelle, GO:0043231~intracellular membrane-bound organelle, GO:0044424~intracellular part, GO:0044444~cytoplasmic part, GO:0044464~cell part
1u57A	p2	2jwaA	ERBB2	2064	P04626	HLA-A	3105	P01891	Chertova et al.	no	interacts with HIV-sim	Pr55(Gag), Pol, Envelope surface glycoprotein gp160, precursor, Envelope surface glycoprotein gp120, Nef		GO:0005623~cell, GO:0016020~membrane, GO:0044464~cell part
1ex4A	integrase	2cubA	NCK1	4690	P16333	RAC1	5879	P63000	Chertova et al.	no	interacts with HIV-sim	Nef	NEGATIVE FACTOR, 3'ORF, F-PROTEIN, NEF PROTEIN	GO:0005623~cell, GO:0016020~membrane, GO:0044464~cell part
1szt	gp41	1jm7A	BRCA1	672	P38398	AKT1	207	P31749	Brass et al., Zhou et al.	no	interacts with HIV-sim			GO:0005623~cell, GO:0016020~membrane, GO:0044464~cell part
1f23B	gp41	1jm7A	BRCA1	672	P38398	RELA	5970	Q04206	Brass et al., Konig et al., Zhou et al.	no	interacts with HIV-sim	Tat	TRANSACTIVATING REGULATORY PROTEIN, ANTI-REPRESSION TRANSACTIVATOR PROTEIN, VPU PRECURSOR	GO:0005622~intracellular, GO:0005623~cell, GO:0005737~cytoplasm, GO:0032991~macromolecular complex, GO:0043226~organelle, GO:0043227~membrane-bound organelle, GO:0043229~intracellular organelle, GO:0043231~intracellular membrane-bound organelle, GO:0043234~protein complex, GO:0044422~organelle part, GO:0044424~intracellular part, GO:0044446~intracellular organelle part, GO:0044464~cell part
1f23E	gp41	1h6kC	NCBP1	4686	Q09161	SNRPA1	6627	P09661	Konig et al.	no	interacts with HIV-sim			GO:0005622~intracellular, GO:0005623~cell, GO:0032991~macromolecular complex, GO:0043226~organelle, GO:0043227~membrane-bound organelle, GO:0043229~intracellular organelle, GO:0043231~intracellular membrane-bound organelle, GO:0044422~organelle part, GO:0044424~intracellular part, GO:0044446~intracellular organelle part, GO:0044464~cell part
1ex4A	integrase	1gfd	GRB2	2885	P62993	ANXA2	302	P07355	Chertova et al.	no	interacts with HIV-sim	Pr55(Gag)		GO:0005623~cell, GO:0016020~membrane, GO:0044464~cell part
1u57A	p2	3e1rB	CEP55	55165	Q53EZ4	TSG101	7251	Q99816	Chertova et al., Cantin et al.	no	interacts with HIV-sim	p6	GAG PROTEIN, GAG POLYPROTEIN	GO:0005623~cell, GO:0016020~membrane, GO:0044464~cell part
1ex4A	integrase	1fmk	SRC	6714	P12931	SPTAN1	6709	Q13813	Brass et al.	yes	interacts with HIV-sim	retropepsin		GO:0005623~cell, GO:0016020~membrane, GO:0044464~cell part
1ikxA	reverse transcriptase	1rjaA	PTK6	5753	Q13882	EGFR	1956	P00533	Brass et al.	no	interacts with HIV-sim			GO:0005623~cell, GO:0016020~membrane, GO:0044464~cell part
1rtjB	reverse transcriptase	1mb8A	PLEC1	5339	Q15149	SPTAN1	6709	Q13813	Brass et al.	yes	interacts with HIV-sim	retropepsin		GO:0005623~cell, GO:0016020~membrane, GO:0044464~cell part
1rtjA	reverse transcriptase	1qu6A	EIF2AK2	5610	P19525	MAP3K7IP2	23118	Q9NYJ8	Yeung et al.	no	interacts with HIV-sim			GO:0005623~cell, GO:0016020~membrane, GO:0044464~cell part
1r0aA	reverse transcriptase	1dxxA	DMD	1756	P11532	DTNA	1837	Q9Y4J8	Yeung et al.	no	interacts with HIV-sim			GO:0005623~cell, GO:0016020~membrane, GO:0044464~cell part
1szt	gp41	1hynQ	SLC4A1	6521	P02730	EPB41	2035	P11171	Yeung et al.	no	interacts with HIV-sim			GO:0005623~cell, GO:0016020~membrane, GO:0044425~membrane part, GO:0044464~cell part
1u57A	p2	2jwaA	ERBB2	2064	P04626	EGF	1950	P01133	Brass et al.	no	interacts with HIV-sim	Tat	TRANSACTIVATING REGULATORY PROTEIN	GO:0005623~cell, GO:0016020~membrane, GO:0044464~cell part
1ce0A	gp41	2k1aA	ITGA2B	3674	P08514	ITGB3	3690	P05106	Chertova et al.	no	interacts with HIV-sim	Tat		GO:0005623~cell, GO:0016020~membrane, GO:0016021~integral to membrane, GO:0031224~intrinsic to membrane, GO:0044425~membrane part, GO:0044464~cell part
3cyoA	gp41	2v1yB	PIK3R1	5295	P27986	EGFR	1956	P00533	Brass et al.	no	interacts with HIV-sim			GO:0005623~cell, GO:0016020~membrane, GO:0016021~integral to membrane, GO:0031224~intrinsic to membrane, GO:0044425~membrane part, GO:0044464~cell part
1htgA	protease	1lyaA	CTSD	1509	P07339	CD4	920	P01730	Brass et al., Zhou et al.	yes	interacts with HIV-sim	Vif, Vpu, Envelope surface glycoprotein gp160, precursor, Envelope surface glycoprotein gp120, Envelope transmembrane glycoprotein gp41, Nef	VPU PRECURSOR, TRANSACTIVATING REGULATORY PROTEIN, GLYCOPROTEIN GP120=ENVELOP GLYCOPROTEIN, SOR PROTEIN, ENV PROTEIN, ENVELOPE POLYPROTEIN VARIANT, VPU PROTEIN, ENVELOPE POLYPROTEIN GP160 PRECURSOR, ENVELOPE POLYPROTEIN; NCBI GI: 328423, GAG POLYPROTEIN, PR55GAG, GAG, GAG PROTEIN, NEGATIVE FACTOR, 3'ORF, F-PROTEIN, NEF PROTEIN, GAG-POL POLYPROTEIN, PR160GAG-POL, ART/TRS, ANTI-REPRESSION TRANSACTI…	GO:0005623~cell, GO:0016020~membrane, GO:0044464~cell part
1df4A	gp41	1wlxA	ACTN4	81	O43707	PTPN6	5777	P29350	Chertova et al.	no	interacts with HIV-sim			GO:0005623~cell, GO:0016020~membrane, GO:0044464~cell part
1f23F	gp41	1zl8B	RP11-540L11.1	8573	O14936	F11R	50848	Q9Y624	Chertova et al.	no	interacts with HIV-sim			GO:0005622~intracellular, GO:0005623~cell, GO:0005737~cytoplasm, GO:0005886~plasma membrane, GO:0016020~membrane, GO:0016021~integral to membrane, GO:0031224~intrinsic to membrane, GO:0044424~intracellular part, GO:0044425~membrane part, GO:0044459~plasma membrane part, GO:0044464~cell part
1s6qB	reverse transcriptase	1qu6A	EIF2AK2	5610	P19525	RAC1	5879	P63000	Chertova et al.	no	interacts with HIV-sim	Nef	NEGATIVE FACTOR, 3'ORF, F-PROTEIN, NEF PROTEIN	GO:0005623~cell, GO:0016020~membrane, GO:0044464~cell part
1f23D	gp41	1fbvA	CBL	867	P22681	LCK	3932	P06239	Saphire et al.	no	interacts with HIV-sim	Envelope surface glycoprotein gp160, precursor, Envelope surface glycoprotein gp120, Nef	TRANSACTIVATING REGULATORY PROTEIN, NEGATIVE FACTOR, 3'ORF, F-PROTEIN, NEF PROTEIN	GO:0005622~intracellular, GO:0005623~cell, GO:0005737~cytoplasm, GO:0005886~plasma membrane, GO:0016020~membrane, GO:0043226~organelle, GO:0043229~intracellular organelle, GO:0044422~organelle part, GO:0044424~intracellular part, GO:0044425~membrane part, GO:0044444~cytoplasmic part, GO:0044446~intracellular organelle part, GO:0044459~plasma membrane part, GO:0044464~cell part
1favA	gp41	1h88B	CEBPB	1051	P17676	EGFR	1956	P00533	Brass et al.	no	interacts with HIV-sim			GO:0005623~cell, GO:0016020~membrane, GO:0016021~integral to membrane, GO:0031224~intrinsic to membrane, GO:0044425~membrane part, GO:0044464~cell part
1s6pA	reverse transcriptase	1ft8E	NXF1	10482	Q9UBU9	NUP98	4928	P52948	Konig et al., Yeung et al.	yes	interacts with HIV-sim	Rev	GAG POLYPROTEIN, PR55GAG, GAG, GAG PROTEIN, GAG-POL POLYPROTEIN, PR160GAG-POL, ART/TRS, ANTI-REPRESSION TRANSACTIVATOR PROTEIN, REV PROTEIN, SOR PROTEIN, VIRION INFECTIVITY FACTOR, VIF, R ORF PROTEIN, VPR PROTEIN, VPU PROTEIN, U ORF PROTEIN, VPU PRECURSOR	GO:0005623~cell, GO:0016020~membrane, GO:0044464~cell part
3cp1A	gp41	1fzaA	FGA	2243	P02671	ITGB3	3690	P05106	Chertova et al.	no	interacts with HIV-sim	Tat		GO:0005623~cell, GO:0016020~membrane, GO:0016021~integral to membrane, GO:0031224~intrinsic to membrane, GO:0044425~membrane part, GO:0044464~cell part
1f23A	gp41	1yd8H	GGA3	23163	Q9NZ52	TSG101	7251	Q99816	Chertova et al., Cantin et al.	no	interacts with HIV-sim	p6	GAG PROTEIN, GAG POLYPROTEIN	GO:0005622~intracellular, GO:0005623~cell, GO:0005737~cytoplasm, GO:0016020~membrane, GO:0043226~organelle, GO:0043227~membrane-bound organelle, GO:0043229~intracellular organelle, GO:0043231~intracellular membrane-bound organelle, GO:0044424~intracellular part, GO:0044444~cytoplasmic part, GO:0044464~cell part
1qmcB	integrase	1hsq	PLCG1	5335	P19174	LCK	3932	P06239	Saphire et al.	no	interacts with HIV-sim	Envelope surface glycoprotein gp160, precursor, Envelope surface glycoprotein gp120, Nef	TRANSACTIVATING REGULATORY PROTEIN, NEGATIVE FACTOR, 3'ORF, F-PROTEIN, NEF PROTEIN	GO:0005623~cell, GO:0016020~membrane, GO:0044464~cell part
1u57A	p2	2hacA	CD247	919	P20963	LCK	3932	P06239	Saphire et al.	no	interacts with HIV-sim	Envelope surface glycoprotein gp160, precursor, Envelope surface glycoprotein gp120, Nef	TRANSACTIVATING REGULATORY PROTEIN, NEGATIVE FACTOR, 3'ORF, F-PROTEIN, NEF PROTEIN	GO:0005623~cell, GO:0016020~membrane, GO:0044464~cell part
1ikxA	reverse transcriptase	1tceA	SHC1	6464	P29353	PTPN6	5777	P29350	Chertova et al.	no	interacts with HIV-sim			GO:0005623~cell, GO:0016020~membrane, GO:0044464~cell part
1f23E	gp41	2qypB	PSAP	5660	P07602	BRCA1	672	P38398	Zhou et al.	no	interacts with HIV-sim			GO:0005622~intracellular, GO:0005623~cell, GO:0005737~cytoplasm, GO:0032991~macromolecular complex, GO:0043226~organelle, GO:0043227~membrane-bound organelle, GO:0043229~intracellular organelle, GO:0043231~intracellular membrane-bound organelle, GO:0043234~protein complex, GO:0044422~organelle part, GO:0044424~intracellular part, GO:0044444~cytoplasmic part, GO:0044446~intracellular organelle par…
1mesB	protease	1lyaA	CTSD	1509	P07339	CD4	920	P01730	Brass et al., Zhou et al.	yes	interacts with HIV-sim	Vif, Vpu, Envelope surface glycoprotein gp160, precursor, Envelope surface glycoprotein gp120, Envelope transmembrane glycoprotein gp41, Nef	VPU PRECURSOR, TRANSACTIVATING REGULATORY PROTEIN, GLYCOPROTEIN GP120=ENVELOP GLYCOPROTEIN, SOR PROTEIN, ENV PROTEIN, ENVELOPE POLYPROTEIN VARIANT, VPU PROTEIN, ENVELOPE POLYPROTEIN GP160 PRECURSOR, ENVELOPE POLYPROTEIN; NCBI GI: 328423, GAG POLYPROTEIN, PR55GAG, GAG, GAG PROTEIN, NEGATIVE FACTOR, 3'ORF, F-PROTEIN, NEF PROTEIN, GAG-POL POLYPROTEIN, PR160GAG-POL, ART/TRS, ANTI-REPRESSION TRANSACTI…	GO:0005623~cell, GO:0016020~membrane, GO:0044464~cell part
1ex4A	integrase	1io6A	GRB2	2885	P62993	EGF	1950	P01133	Brass et al.	no	interacts with HIV-sim	Tat	TRANSACTIVATING REGULATORY PROTEIN	GO:0005623~cell, GO:0016020~membrane, GO:0044464~cell part
1f23F	gp41	1jspB	CREBBP	1387	Q92793	GCN5L2	2648	Q92830	Brass et al.	no	interacts with HIV-sim	Tat	TAT PROTEIN, TRANSACTIVATING REGULATORY PROTEIN	GO:0005622~intracellular, GO:0005623~cell, GO:0032991~macromolecular complex, GO:0043226~organelle, GO:0043227~membrane-bound organelle, GO:0043229~intracellular organelle, GO:0043231~intracellular membrane-bound organelle, GO:0043234~protein complex, GO:0044422~organelle part, GO:0044424~intracellular part, GO:0044446~intracellular organelle part, GO:0044464~cell part
1dtqA	reverse transcriptase	1z3kA	NCK2	8440	O43639	EGFR	1956	P00533	Brass et al.	no	interacts with HIV-sim			GO:0005623~cell, GO:0016020~membrane, GO:0044464~cell part
1df4A	gp41	2v1yB	PIK3R1	5295	P27986	RAC1	5879	P63000	Chertova et al.	no	interacts with HIV-sim	Nef	NEGATIVE FACTOR, 3'ORF, F-PROTEIN, NEF PROTEIN	GO:0005623~cell, GO:0016020~membrane, GO:0044464~cell part
1qbuB	protease	1lyaB	CTSD	1509	P07339	CD4	920	P01730	Brass et al., Zhou et al.	yes	interacts with HIV-sim	Vif, Vpu, Envelope surface glycoprotein gp160, precursor, Envelope surface glycoprotein gp120, Envelope transmembrane glycoprotein gp41, Nef	VPU PRECURSOR, TRANSACTIVATING REGULATORY PROTEIN, GLYCOPROTEIN GP120=ENVELOP GLYCOPROTEIN, SOR PROTEIN, ENV PROTEIN, ENVELOPE POLYPROTEIN VARIANT, VPU PROTEIN, ENVELOPE POLYPROTEIN GP160 PRECURSOR, ENVELOPE POLYPROTEIN; NCBI GI: 328423, GAG POLYPROTEIN, PR55GAG, GAG, GAG PROTEIN, NEGATIVE FACTOR, 3'ORF, F-PROTEIN, NEF PROTEIN, GAG-POL POLYPROTEIN, PR160GAG-POL, ART/TRS, ANTI-REPRESSION TRANSACTI…	GO:0005623~cell, GO:0016020~membrane, GO:0044464~cell part
2rkiB	reverse transcriptase	1mb8A	PLEC1	5339	Q15149	SPTAN1	6709	Q13813	Brass et al.	yes	interacts with HIV-sim	retropepsin		GO:0005623~cell, GO:0016020~membrane, GO:0044464~cell part
1favA	gp41	1gk7A	VIM	7431	P08670	DSP	1832	P15924	Chertova et al.	no	interacts with HIV-sim			GO:0005623~cell, GO:0016020~membrane, GO:0044425~membrane part, GO:0044464~cell part
2cmrA	gp41	1bf5A	STAT1	6772	P42224	CXCR4	7852	P61073	Brass et al., Zhou et al.	yes	interacts with HIV-sim	Tat, Envelope surface glycoprotein gp120, Envelope transmembrane glycoprotein gp41, Nef	TRANSACTIVATING REGULATORY PROTEIN, ENVELOPE POLYPROTEIN GP160 PRECURSOR, ENVELOPE POLYPROTEIN; NCBI GI: 328423, GAG POLYPROTEIN, PR55GAG, GAG, GAG PROTEIN, GAG-POL POLYPROTEIN, PR160GAG-POL, ART/TRS, ANTI-REPRESSION TRANSACTIVATOR PROTEIN, REV PROTEIN, SOR PROTEIN, VIRION INFECTIVITY FACTOR, VIF, R ORF PROTEIN, VPR PROTEIN, VPU PROTEIN, U ORF PROTEIN, VPU PRECURSOR	GO:0005623~cell, GO:0016020~membrane, GO:0016021~integral to membrane, GO:0031224~intrinsic to membrane, GO:0044425~membrane part, GO:0044464~cell part
1ex4A	integrase	1griB	GRB2	2885	P62993	PTPN6	5777	P29350	Chertova et al.	no	interacts with HIV-sim			GO:0005623~cell, GO:0016020~membrane, GO:0044464~cell part
1hpxB	protease	1lyaB	CTSD	1509	P07339	CD4	920	P01730	Brass et al., Zhou et al.	yes	interacts with HIV-sim	Vif, Vpu, Envelope surface glycoprotein gp160, precursor, Envelope surface glycoprotein gp120, Envelope transmembrane glycoprotein gp41, Nef	VPU PRECURSOR, TRANSACTIVATING REGULATORY PROTEIN, GLYCOPROTEIN GP120=ENVELOP GLYCOPROTEIN, SOR PROTEIN, ENV PROTEIN, ENVELOPE POLYPROTEIN VARIANT, VPU PROTEIN, ENVELOPE POLYPROTEIN GP160 PRECURSOR, ENVELOPE POLYPROTEIN; NCBI GI: 328423, GAG POLYPROTEIN, PR55GAG, GAG, GAG PROTEIN, NEGATIVE FACTOR, 3'ORF, F-PROTEIN, NEF PROTEIN, GAG-POL POLYPROTEIN, PR160GAG-POL, ART/TRS, ANTI-REPRESSION TRANSACTI…	GO:0005623~cell, GO:0016020~membrane, GO:0044464~cell part
1ex4A	integrase	1y57A	SRC	6714	P12931	ITGB3	3690	P05106	Chertova et al.	no	interacts with HIV-sim	Tat		GO:0005623~cell, GO:0016020~membrane, GO:0044464~cell part
1har	reverse transcriptase	1ufwA	SYNJ2	8871	O15056	RAC1	5879	P63000	Chertova et al.	no	interacts with HIV-sim	Nef	NEGATIVE FACTOR, 3'ORF, F-PROTEIN, NEF PROTEIN	GO:0005623~cell, GO:0016020~membrane, GO:0044464~cell part
1ikwA	reverse transcriptase	1tceA	SHC1	6464	P29353	PTPN6	5777	P29350	Chertova et al.	no	interacts with HIV-sim			GO:0005623~cell, GO:0016020~membrane, GO:0044464~cell part
1ce0C	gp41	1uklC	SREBF2	6721	Q12772	KPNB1	3837	Q14974	Konig et al., Chertova et al.	no	interacts with HIV-sim	integrase, Tat, Rev	GAG PROTEIN, ANTI-REPRESSION TRANSACTIVATOR PROTEIN, TRANSACTIVATING REGULATORY PROTEIN, ART/TRS, REV PROTEIN	GO:0005623~cell, GO:0016020~membrane, GO:0016021~integral to membrane, GO:0031224~intrinsic to membrane, GO:0044425~membrane part, GO:0044464~cell part
1ihvA	integrase	1w1fA	LYN	4067	P07948	PTPN6	5777	P29350	Chertova et al.	no	interacts with HIV-sim			GO:0005623~cell, GO:0016020~membrane, GO:0044464~cell part
1f23D	gp41	1jm7A	BRCA1	672	P38398	UBE2L3	7332	P68036	Konig et al.	no	interacts with HIV-sim			GO:0005622~intracellular, GO:0005623~cell, GO:0032991~macromolecular complex, GO:0043234~protein complex, GO:0044424~intracellular part, GO:0044464~cell part
1rtjA	reverse transcriptase	1mb8A	PLEC1	5339	Q15149	EGFR	1956	P00533	Brass et al.	no	interacts with HIV-sim			GO:0005623~cell, GO:0016020~membrane, GO:0044464~cell part
1f23B	gp41	1avoB	PSME1	5720	Q06323	PSME1	5720	Q06323	Chertova et al.	no	interacts with HIV-sim	integrase, Vif, Tat	TRANSACTIVATING REGULATORY PROTEIN, SOR PROTEIN	GO:0005622~intracellular, GO:0005623~cell, GO:0005737~cytoplasm, GO:0032991~macromolecular complex, GO:0043234~protein complex, GO:0044424~intracellular part, GO:0044444~cytoplasmic part, GO:0044464~cell part
1f23A	gp41	1avoJ	PSME1	5720	Q06323	PSME1	5720	Q06323	Chertova et al.	no	interacts with HIV-sim	integrase, Vif, Tat	TRANSACTIVATING REGULATORY PROTEIN, SOR PROTEIN	GO:0005622~intracellular, GO:0005623~cell, GO:0005737~cytoplasm, GO:0032991~macromolecular complex, GO:0043234~protein complex, GO:0044424~intracellular part, GO:0044444~cytoplasmic part, GO:0044464~cell part
1ikvA	reverse transcriptase	1ft8E	NXF1	10482	Q9UBU9	NUP153	9972	P49790	Brass et al., Konig et al.	yes	interacts with HIV-sim	Rev	GAG POLYPROTEIN, PR55GAG, GAG, GAG PROTEIN, GAG-POL POLYPROTEIN, PR160GAG-POL, ART/TRS, ANTI-REPRESSION TRANSACTIVATOR PROTEIN, REV PROTEIN, SOR PROTEIN, VIRION INFECTIVITY FACTOR, VIF, R ORF PROTEIN, VPR PROTEIN, VPU PROTEIN, U ORF PROTEIN, VPU PRECURSOR	GO:0005623~cell, GO:0016020~membrane, GO:0044464~cell part
2cmrA	gp41	2a26A	CACYBP	27101	Q9HB71	S100A6	6277	P06703	Chertova et al.	no	interacts with HIV-sim			GO:0005623~cell, GO:0016020~membrane, GO:0044464~cell part
1f23D	gp41	2v1yB	PIK3R1	5295	P27986	CENTG1	116986	Q99490	Brass et al.	no	interacts with HIV-sim			GO:0005622~intracellular, GO:0005623~cell, GO:0005737~cytoplasm, GO:0043226~organelle, GO:0043227~membrane-bound organelle, GO:0043229~intracellular organelle, GO:0043231~intracellular membrane-bound organelle, GO:0044424~intracellular part, GO:0044464~cell part
1ihvA	integrase	1k4uS	NCF2	4688	P19878	RAC2	5880	P15153	Chertova et al.	no	interacts with HIV-sim			GO:0005623~cell, GO:0016020~membrane, GO:0044464~cell part
1ytgA	protease	1lyaB	CTSD	1509	P07339	CD4	920	P01730	Brass et al., Zhou et al.	yes	interacts with HIV-sim	Vif, Vpu, Envelope surface glycoprotein gp160, precursor, Envelope surface glycoprotein gp120, Envelope transmembrane glycoprotein gp41, Nef	VPU PRECURSOR, TRANSACTIVATING REGULATORY PROTEIN, GLYCOPROTEIN GP120=ENVELOP GLYCOPROTEIN, SOR PROTEIN, ENV PROTEIN, ENVELOPE POLYPROTEIN VARIANT, VPU PROTEIN, ENVELOPE POLYPROTEIN GP160 PRECURSOR, ENVELOPE POLYPROTEIN; NCBI GI: 328423, GAG POLYPROTEIN, PR55GAG, GAG, GAG PROTEIN, NEGATIVE FACTOR, 3'ORF, F-PROTEIN, NEF PROTEIN, GAG-POL POLYPROTEIN, PR160GAG-POL, ART/TRS, ANTI-REPRESSION TRANSACTI…	GO:0005623~cell, GO:0016020~membrane, GO:0044464~cell part
1f23C	gp41	2v1yB	PIK3R1	5295	P27986	CENTG1	116986	Q99490	Brass et al.	no	interacts with HIV-sim			GO:0005622~intracellular, GO:0005623~cell, GO:0005737~cytoplasm, GO:0043226~organelle, GO:0043227~membrane-bound organelle, GO:0043229~intracellular organelle, GO:0043231~intracellular membrane-bound organelle, GO:0044424~intracellular part, GO:0044464~cell part
1f23B	gp41	1urfA	PKN1	5585	Q16512	RHOA	387	P61586	Chertova et al.	no	interacts with HIV-sim			GO:0005622~intracellular, GO:0005623~cell, GO:0005737~cytoplasm, GO:0016020~membrane, GO:0043226~organelle, GO:0043229~intracellular organelle, GO:0044424~intracellular part, GO:0044464~cell part
1f23F	gp41	1debA	APC	324	P25054	IQGAP1	8826	P46940	Chertova et al.	no	interacts with HIV-sim			GO:0005622~intracellular, GO:0005623~cell, GO:0005737~cytoplasm, GO:0005886~plasma membrane, GO:0016020~membrane, GO:0043226~organelle, GO:0043229~intracellular organelle, GO:0044422~organelle part, GO:0044424~intracellular part, GO:0044446~intracellular organelle part, GO:0044464~cell part
1f23A	gp41	1t2kC	JUN	3725	P05412	EP300	2033	Q09472	Konig et al.	no	interacts with HIV-sim	Vpr, Tat	TAT PROTEIN	GO:0005622~intracellular, GO:0005623~cell, GO:0032991~macromolecular complex, GO:0043226~organelle, GO:0043227~membrane-bound organelle, GO:0043229~intracellular organelle, GO:0043231~intracellular membrane-bound organelle, GO:0043234~protein complex, GO:0044422~organelle part, GO:0044424~intracellular part, GO:0044446~intracellular organelle part, GO:0044464~cell part
1ex4A	integrase	1kswA	SRC	6714	P12931	ADRBK1	156	P25098	Konig et al., Zhou et al.	no	interacts with HIV-sim			GO:0005623~cell, GO:0016020~membrane, GO:0044464~cell part
1ce0B	gp41	1bf5A	STAT1	6772	P42224	RAC1	5879	P63000	Chertova et al.	no	interacts with HIV-sim	Nef	NEGATIVE FACTOR, 3'ORF, F-PROTEIN, NEF PROTEIN	GO:0005623~cell, GO:0016020~membrane, GO:0044464~cell part
1f23F	gp41	1hynQ	SLC4A1	6521	P02730	CA2	760	P00918	Zhou et al.	no	interacts with HIV-sim			GO:0005622~intracellular, GO:0005623~cell, GO:0005737~cytoplasm, GO:0044424~intracellular part, GO:0044464~cell part
1fkoA	reverse transcriptase	1ft8E	NXF1	10482	Q9UBU9	NUP214	8021	P35658	Konig et al.	yes	interacts with HIV-sim	Rev	GAG POLYPROTEIN, PR55GAG, GAG, GAG PROTEIN, GAG-POL POLYPROTEIN, PR160GAG-POL, ART/TRS, ANTI-REPRESSION TRANSACTIVATOR PROTEIN, REV PROTEIN, SOR PROTEIN, VIRION INFECTIVITY FACTOR, VIF, R ORF PROTEIN, VPR PROTEIN, VPU PROTEIN, U ORF PROTEIN, VPU PRECURSOR	GO:0005623~cell, GO:0016020~membrane, GO:0044464~cell part
1hvuJ	reverse transcriptase	1ft8E	NXF1	10482	Q9UBU9	NUP214	8021	P35658	Konig et al.	yes	interacts with HIV-sim	Rev	GAG POLYPROTEIN, PR55GAG, GAG, GAG PROTEIN, GAG-POL POLYPROTEIN, PR160GAG-POL, ART/TRS, ANTI-REPRESSION TRANSACTIVATOR PROTEIN, REV PROTEIN, SOR PROTEIN, VIRION INFECTIVITY FACTOR, VIF, R ORF PROTEIN, VPR PROTEIN, VPU PROTEIN, U ORF PROTEIN, VPU PRECURSOR	GO:0005623~cell, GO:0016020~membrane, GO:0044464~cell part
2ze2B	reverse transcriptase	1mb8A	PLEC1	5339	Q15149	SPTAN1	6709	Q13813	Brass et al.	no	interacts with HIV-sim	retropepsin		GO:0005623~cell, GO:0016020~membrane, GO:0044464~cell part
1ex4A	integrase	1io6A	GRB2	2885	P62993	ANXA2	302	P07355	Chertova et al.	no	interacts with HIV-sim	Pr55(Gag)		GO:0005623~cell, GO:0016020~membrane, GO:0044464~cell part
1rtdC	reverse transcriptase	1mb8A	PLEC1	5339	Q15149	SPTAN1	6709	Q13813	Brass et al.	no	interacts with HIV-sim	retropepsin		GO:0005623~cell, GO:0016020~membrane, GO:0044464~cell part
1f23A	gp41	2v1yB	PIK3R1	5295	P27986	RAC1	5879	P63000	Chertova et al.	no	interacts with HIV-sim	Nef	NEGATIVE FACTOR, 3'ORF, F-PROTEIN, NEF PROTEIN	GO:0005622~intracellular, GO:0005623~cell, GO:0005737~cytoplasm, GO:0005886~plasma membrane, GO:0016020~membrane, GO:0016023~cytoplasmic membrane-bound vesicle, GO:0031410~cytoplasmic vesicle, GO:0031982~vesicle, GO:0031988~membrane-bound vesicle, GO:0043226~organelle, GO:0043227~membrane-bound organelle, GO:0043229~intracellular organelle, GO:0043231~intracellular membrane-bound organelle, GO:00…
1fk9A	reverse transcriptase	1tceA	SHC1	6464	P29353	CD81	975	P60033	Chertova et al.	no	interacts with HIV-sim			GO:0005623~cell, GO:0016020~membrane, GO:0044464~cell part
1ce0C	gp41	2hacA	CD247	919	P20963	LCK	3932	P06239	Saphire et al.	no	interacts with HIV-sim	Envelope surface glycoprotein gp160, precursor, Envelope surface glycoprotein gp120, Nef	TRANSACTIVATING REGULATORY PROTEIN, NEGATIVE FACTOR, 3'ORF, F-PROTEIN, NEF PROTEIN	GO:0005623~cell, GO:0016020~membrane, GO:0044425~membrane part, GO:0044464~cell part
1f23C	gp41	1yd8G	GGA3	23163	Q9NZ52	ARF1	375	P84077	Brass et al., Chertova et al.	no	interacts with HIV-sim	Nef	NEGATIVE FACTOR, 3'ORF, F-PROTEIN, NEF PROTEIN	GO:0005622~intracellular, GO:0005623~cell, GO:0005737~cytoplasm, GO:0005886~plasma membrane, GO:0016020~membrane, GO:0043226~organelle, GO:0043227~membrane-bound organelle, GO:0043229~intracellular organelle, GO:0043231~intracellular membrane-bound organelle, GO:0044424~intracellular part, GO:0044444~cytoplasmic part, GO:0044464~cell part
1ythA	protease	1lyaA	CTSD	1509	P07339	CD4	920	P01730	Brass et al., Zhou et al.	yes	interacts with HIV-sim	Vif, Vpu, Envelope surface glycoprotein gp160, precursor, Envelope surface glycoprotein gp120, Envelope transmembrane glycoprotein gp41, Nef	VPU PRECURSOR, TRANSACTIVATING REGULATORY PROTEIN, GLYCOPROTEIN GP120=ENVELOP GLYCOPROTEIN, SOR PROTEIN, ENV PROTEIN, ENVELOPE POLYPROTEIN VARIANT, VPU PROTEIN, ENVELOPE POLYPROTEIN GP160 PRECURSOR, ENVELOPE POLYPROTEIN; NCBI GI: 328423, GAG POLYPROTEIN, PR55GAG, GAG, GAG PROTEIN, NEGATIVE FACTOR, 3'ORF, F-PROTEIN, NEF PROTEIN, GAG-POL POLYPROTEIN, PR160GAG-POL, ART/TRS, ANTI-REPRESSION TRANSACTI…	GO:0005623~cell, GO:0016020~membrane, GO:0044464~cell part
1hpxA	protease	1lyaB	CTSD	1509	P07339	CD4	920	P01730	Brass et al., Zhou et al.	yes	interacts with HIV-sim	Vif, Vpu, Envelope surface glycoprotein gp160, precursor, Envelope surface glycoprotein gp120, Envelope transmembrane glycoprotein gp41, Nef	VPU PRECURSOR, TRANSACTIVATING REGULATORY PROTEIN, GLYCOPROTEIN GP120=ENVELOP GLYCOPROTEIN, SOR PROTEIN, ENV PROTEIN, ENVELOPE POLYPROTEIN VARIANT, VPU PROTEIN, ENVELOPE POLYPROTEIN GP160 PRECURSOR, ENVELOPE POLYPROTEIN; NCBI GI: 328423, GAG POLYPROTEIN, PR55GAG, GAG, GAG PROTEIN, NEGATIVE FACTOR, 3'ORF, F-PROTEIN, NEF PROTEIN, GAG-POL POLYPROTEIN, PR160GAG-POL, ART/TRS, ANTI-REPRESSION TRANSACTI…	GO:0005623~cell, GO:0016020~membrane, GO:0044464~cell part
1f23A	gp41	1yvlB	STAT1	6772	P42224	EGFR	1956	P00533	Brass et al.	no	interacts with HIV-sim			GO:0005576~extracellular region, GO:0005622~intracellular, GO:0005623~cell, GO:0005737~cytoplasm, GO:0005886~plasma membrane, GO:0016020~membrane, GO:0016021~integral to membrane, GO:0016023~cytoplasmic membrane-bound vesicle, GO:0031224~intrinsic to membrane, GO:0031410~cytoplasmic vesicle, GO:0031982~vesicle, GO:0031988~membrane-bound vesicle, GO:0032991~macromolecular complex, GO:0043226~organ…
1szt	gp41	3e1rA	CEP55	55165	Q53EZ4	TSG101	7251	Q99816	Chertova et al., Cantin et al.	no	interacts with HIV-sim	p6	GAG PROTEIN, GAG POLYPROTEIN	GO:0005623~cell, GO:0016020~membrane, GO:0044464~cell part
1sv5A	reverse transcriptase	1qu6A	EIF2AK2	5610	P19525	CDC42	998	P60953	Chertova et al.	no	interacts with HIV-sim	Nef		GO:0005623~cell, GO:0016020~membrane, GO:0044464~cell part
1f23F	gp41	2e50P	SET	6418	Q01105	EP300	2033	Q09472	Konig et al.	no	interacts with HIV-sim	Vpr, Tat	TAT PROTEIN	GO:0005622~intracellular, GO:0005623~cell, GO:0032991~macromolecular complex, GO:0043226~organelle, GO:0043227~membrane-bound organelle, GO:0043229~intracellular organelle, GO:0043231~intracellular membrane-bound organelle, GO:0043234~protein complex, GO:0044422~organelle part, GO:0044424~intracellular part, GO:0044446~intracellular organelle part, GO:0044464~cell part
1ce0B	gp41	1gk4C	VIM	7431	P08670	PKD1	5310	P98161	Yeung et al.	no	interacts with HIV-sim			GO:0005623~cell, GO:0016020~membrane, GO:0016021~integral to membrane, GO:0031224~intrinsic to membrane, GO:0044425~membrane part, GO:0044464~cell part
1vruB	reverse transcriptase	1mb8A	PLEC1	5339	Q15149	SPTAN1	6709	Q13813	Brass et al.	yes	interacts with HIV-sim	retropepsin		GO:0005623~cell, GO:0016020~membrane, GO:0044464~cell part
1a8o	capsid	1grnB	ARHGAP1	392	Q07960	CDC42	998	P60953	Chertova et al.	no	interacts with HIV-sim	Nef		GO:0005623~cell, GO:0016020~membrane, GO:0044464~cell part
2uxzA	protease	1lyaB	CTSD	1509	P07339	CD4	920	P01730	Brass et al., Zhou et al.	yes	interacts with HIV-sim	Vif, Vpu, Envelope surface glycoprotein gp160, precursor, Envelope surface glycoprotein gp120, Envelope transmembrane glycoprotein gp41, Nef	VPU PRECURSOR, TRANSACTIVATING REGULATORY PROTEIN, GLYCOPROTEIN GP120=ENVELOP GLYCOPROTEIN, SOR PROTEIN, ENV PROTEIN, ENVELOPE POLYPROTEIN VARIANT, VPU PROTEIN, ENVELOPE POLYPROTEIN GP160 PRECURSOR, ENVELOPE POLYPROTEIN; NCBI GI: 328423, GAG POLYPROTEIN, PR55GAG, GAG, GAG PROTEIN, NEGATIVE FACTOR, 3'ORF, F-PROTEIN, NEF PROTEIN, GAG-POL POLYPROTEIN, PR160GAG-POL, ART/TRS, ANTI-REPRESSION TRANSACTI…	GO:0005623~cell, GO:0016020~membrane, GO:0044464~cell part
1s1vA	reverse transcriptase	1ft8E	NXF1	10482	Q9UBU9	NUP98	4928	P52948	Konig et al., Yeung et al.	yes	interacts with HIV-sim	Rev	GAG POLYPROTEIN, PR55GAG, GAG, GAG PROTEIN, GAG-POL POLYPROTEIN, PR160GAG-POL, ART/TRS, ANTI-REPRESSION TRANSACTIVATOR PROTEIN, REV PROTEIN, SOR PROTEIN, VIRION INFECTIVITY FACTOR, VIF, R ORF PROTEIN, VPR PROTEIN, VPU PROTEIN, U ORF PROTEIN, VPU PRECURSOR	GO:0005623~cell, GO:0016020~membrane, GO:0044464~cell part
3aidB	protease	1lyaA	CTSD	1509	P07339	CD4	920	P01730	Brass et al., Zhou et al.	yes	interacts with HIV-sim	Vif, Vpu, Envelope surface glycoprotein gp160, precursor, Envelope surface glycoprotein gp120, Envelope transmembrane glycoprotein gp41, Nef	VPU PRECURSOR, TRANSACTIVATING REGULATORY PROTEIN, GLYCOPROTEIN GP120=ENVELOP GLYCOPROTEIN, SOR PROTEIN, ENV PROTEIN, ENVELOPE POLYPROTEIN VARIANT, VPU PROTEIN, ENVELOPE POLYPROTEIN GP160 PRECURSOR, ENVELOPE POLYPROTEIN; NCBI GI: 328423, GAG POLYPROTEIN, PR55GAG, GAG, GAG PROTEIN, NEGATIVE FACTOR, 3'ORF, F-PROTEIN, NEF PROTEIN, GAG-POL POLYPROTEIN, PR160GAG-POL, ART/TRS, ANTI-REPRESSION TRANSACTI…	GO:0005623~cell, GO:0016020~membrane, GO:0044464~cell part
1df4A	gp41	1avoB	PSME1	5720	Q06323	VCL	7414	P18206	Chertova et al.	no	interacts with HIV-sim			GO:0005623~cell, GO:0016020~membrane, GO:0044425~membrane part, GO:0044464~cell part
1f23C	gp41	1fewA	DIABLO	56616	Q9NR28	BIRC4	331	P98170	Konig et al.	no	interacts with HIV-sim			GO:0005622~intracellular, GO:0005623~cell, GO:0005737~cytoplasm, GO:0044424~intracellular part, GO:0044444~cytoplasmic part, GO:0044464~cell part
1dlbA	gp41	2v1yB	PIK3R1	5295	P27986	CD4	920	P01730	Brass et al., Zhou et al.	yes	interacts with HIV-sim	Vif, Vpu, Envelope surface glycoprotein gp160, precursor, Envelope surface glycoprotein gp120, Envelope transmembrane glycoprotein gp41, Nef	VPU PRECURSOR, TRANSACTIVATING REGULATORY PROTEIN, GLYCOPROTEIN GP120=ENVELOP GLYCOPROTEIN, SOR PROTEIN, ENV PROTEIN, ENVELOPE POLYPROTEIN VARIANT, VPU PROTEIN, ENVELOPE POLYPROTEIN GP160 PRECURSOR, ENVELOPE POLYPROTEIN; NCBI GI: 328423, GAG POLYPROTEIN, PR55GAG, GAG, GAG PROTEIN, NEGATIVE FACTOR, 3'ORF, F-PROTEIN, NEF PROTEIN, GAG-POL POLYPROTEIN, PR160GAG-POL, ART/TRS, ANTI-REPRESSION TRANSACTI…	GO:0005623~cell, GO:0016020~membrane, GO:0016021~integral to membrane, GO:0031224~intrinsic to membrane, GO:0044425~membrane part, GO:0044464~cell part
2cmrA	gp41	1qgrA	KPNB1	3837	Q14974	KPNB1	3837	Q14974	Konig et al., Chertova et al.	no	interacts with HIV-sim	integrase, Tat, Rev	GAG PROTEIN, ANTI-REPRESSION TRANSACTIVATOR PROTEIN, TRANSACTIVATING REGULATORY PROTEIN, ART/TRS, REV PROTEIN	GO:0005623~cell, GO:0016020~membrane, GO:0016021~integral to membrane, GO:0031224~intrinsic to membrane, GO:0044425~membrane part, GO:0044464~cell part
2cmrA	gp41	2a73B	C3	718	P01024	CD46	4179	P15529	Cantin et al.	no	interacts with HIV-sim			GO:0005623~cell, GO:0016020~membrane, GO:0016021~integral to membrane, GO:0031224~intrinsic to membrane, GO:0044425~membrane part, GO:0044464~cell part
1f23C	gp41	1yd8G	GGA3	23163	Q9NZ52	TSG101	7251	Q99816	Chertova et al., Cantin et al.	no	interacts with HIV-sim	p6	GAG PROTEIN, GAG POLYPROTEIN	GO:0005622~intracellular, GO:0005623~cell, GO:0005737~cytoplasm, GO:0016020~membrane, GO:0043226~organelle, GO:0043227~membrane-bound organelle, GO:0043229~intracellular organelle, GO:0043231~intracellular membrane-bound organelle, GO:0044424~intracellular part, GO:0044444~cytoplasmic part, GO:0044464~cell part
1dtqA	reverse transcriptase	1qu6A	EIF2AK2	5610	P19525	CDC42	998	P60953	Chertova et al.	no	interacts with HIV-sim	Nef		GO:0005623~cell, GO:0016020~membrane, GO:0044464~cell part
1s1vB	reverse transcriptase	1mb8A	PLEC1	5339	Q15149	EGFR	1956	P00533	Brass et al.	no	interacts with HIV-sim			GO:0005623~cell, GO:0016020~membrane, GO:0044464~cell part
1bqmA	reverse transcriptase	1qu6A	EIF2AK2	5610	P19525	CDC42	998	P60953	Chertova et al.	no	interacts with HIV-sim	Nef		GO:0005623~cell, GO:0016020~membrane, GO:0044464~cell part
1f23C	gp41	1lotA	GC	2638	P02774	C3	718	P01024	Chertova et al.	no	interacts with HIV-sim	Envelope surface glycoprotein gp120		GO:0005576~extracellular region
1ce0A	gp41	1uklC	SREBF2	6721	Q12772	SUMO1	7341	P63165	Saphire et al.	no	interacts with HIV-sim	p6		GO:0005623~cell, GO:0016020~membrane, GO:0016021~integral to membrane, GO:0031224~intrinsic to membrane, GO:0044425~membrane part, GO:0044464~cell part
1f23A	gp41	1yz1A	TPT1	7178	P13693	PLK1	5347	P53350	Konig et al.	no	interacts with HIV-sim			GO:0005622~intracellular, GO:0005623~cell, GO:0005737~cytoplasm, GO:0043226~organelle, GO:0043227~membrane-bound organelle, GO:0043229~intracellular organelle, GO:0043231~intracellular membrane-bound organelle, GO:0044422~organelle part, GO:0044424~intracellular part, GO:0044444~cytoplasmic part, GO:0044446~intracellular organelle part, GO:0044464~cell part
1rthA	reverse transcriptase	1tceA	SHC1	6464	P29353	ITGB3	3690	P05106	Chertova et al.	no	interacts with HIV-sim	Tat		GO:0005623~cell, GO:0016020~membrane, GO:0044464~cell part
1hniA	reverse transcriptase	1ft8E	NXF1	10482	Q9UBU9	NUP214	8021	P35658	Konig et al.	yes	interacts with HIV-sim	Rev	GAG POLYPROTEIN, PR55GAG, GAG, GAG PROTEIN, GAG-POL POLYPROTEIN, PR160GAG-POL, ART/TRS, ANTI-REPRESSION TRANSACTIVATOR PROTEIN, REV PROTEIN, SOR PROTEIN, VIRION INFECTIVITY FACTOR, VIF, R ORF PROTEIN, VPR PROTEIN, VPU PROTEIN, U ORF PROTEIN, VPU PRECURSOR	GO:0005623~cell, GO:0016020~membrane, GO:0044464~cell part
1t03A	reverse transcriptase	1qu6A	EIF2AK2	5610	P19525	CDC42	998	P60953	Chertova et al.	no	interacts with HIV-sim	Nef		GO:0005623~cell, GO:0016020~membrane, GO:0044464~cell part
1dlbA	gp41	1jocA	EEA1	8411	Q15075	RAB5A	5868	P20339	Chertova et al.	no	interacts with HIV-sim			GO:0005623~cell, GO:0016020~membrane, GO:0044425~membrane part, GO:0044464~cell part
3cyoA	gp41	3e1rA	CEP55	55165	Q53EZ4	TSG101	7251	Q99816	Chertova et al., Cantin et al.	no	interacts with HIV-sim	p6	GAG PROTEIN, GAG POLYPROTEIN	GO:0005623~cell, GO:0016020~membrane, GO:0044464~cell part
2cmrA	gp41	2odvA	PLEC1	5339	Q6S383	EGFR	1956	P00533	Brass et al.	no	interacts with HIV-sim			GO:0005623~cell, GO:0016020~membrane, GO:0016021~integral to membrane, GO:0031224~intrinsic to membrane, GO:0044425~membrane part, GO:0044464~cell part
2nxzA	gp120	2i9bG	PLAUR	5329	Q03405	IL6ST	3572	P40189	Yeung et al.	no	interacts with HIV-sim			GO:0005623~cell, GO:0005886~plasma membrane, GO:0016020~membrane, GO:0016021~integral to membrane, GO:0031224~intrinsic to membrane, GO:0044425~membrane part, GO:0044459~plasma membrane part, GO:0044464~cell part
1f23C	gp41	2qypB	PSAP	5660	P07602	BRCA1	672	P38398	Zhou et al.	no	interacts with HIV-sim			GO:0005622~intracellular, GO:0005623~cell, GO:0005737~cytoplasm, GO:0032991~macromolecular complex, GO:0043226~organelle, GO:0043227~membrane-bound organelle, GO:0043229~intracellular organelle, GO:0043231~intracellular membrane-bound organelle, GO:0043234~protein complex, GO:0044422~organelle part, GO:0044424~intracellular part, GO:0044444~cytoplasmic part, GO:0044446~intracellular organelle par…
1biuC	integrase	1mwpA	APP	351	P05067	EPB41	2035	P11171	Yeung et al.	no	interacts with HIV-sim			GO:0005623~cell, GO:0016020~membrane, GO:0044464~cell part
1biuC	integrase	1mwpA	APP	351	P05067	APOE	348	P02649	Chertova et al.	no	interacts with HIV-sim	Envelope surface glycoprotein gp120	TRANSACTIVATING REGULATORY PROTEIN	GO:0005623~cell, GO:0016020~membrane, GO:0044464~cell part
1ex4A	integrase	2j05A	RASA1	5921	P20936	ARHGAP1	392	Q07960	Chertova et al.	no	interacts with HIV-sim			GO:0005623~cell, GO:0016020~membrane, GO:0044464~cell part
1ohrB	protease	1lyaA	CTSD	1509	P07339	CD4	920	P01730	Brass et al., Zhou et al.	no	interacts with HIV-sim	Vif, Vpu, Envelope surface glycoprotein gp160, precursor, Envelope surface glycoprotein gp120, Envelope transmembrane glycoprotein gp41, Nef	VPU PRECURSOR, TRANSACTIVATING REGULATORY PROTEIN, GLYCOPROTEIN GP120=ENVELOP GLYCOPROTEIN, SOR PROTEIN, ENV PROTEIN, ENVELOPE POLYPROTEIN VARIANT, VPU PROTEIN, ENVELOPE POLYPROTEIN GP160 PRECURSOR, ENVELOPE POLYPROTEIN; NCBI GI: 328423, GAG POLYPROTEIN, PR55GAG, GAG, GAG PROTEIN, NEGATIVE FACTOR, 3'ORF, F-PROTEIN, NEF PROTEIN, GAG-POL POLYPROTEIN, PR160GAG-POL, ART/TRS, ANTI-REPRESSION TRANSACTI…	GO:0005623~cell, GO:0016020~membrane, GO:0044464~cell part
1u57A	p2	1wq6A	RUNX1T1	862	Q06455	KPNB1	3837	Q14974	Konig et al., Chertova et al.	no	interacts with HIV-sim	integrase, Tat, Rev	GAG PROTEIN, ANTI-REPRESSION TRANSACTIVATOR PROTEIN, TRANSACTIVATING REGULATORY PROTEIN, ART/TRS, REV PROTEIN	GO:0005623~cell, GO:0016020~membrane, GO:0044464~cell part
1ex4A	integrase	1fmk	SRC	6714	P12931	ITGB3	3690	P05106	Chertova et al.	no	interacts with HIV-sim	Tat		GO:0005623~cell, GO:0016020~membrane, GO:0044464~cell part
1ex4A	integrase	1kswA	SRC	6714	P12931	PKD1	5310	P98161	Yeung et al.	no	interacts with HIV-sim			GO:0005623~cell, GO:0016020~membrane, GO:0044464~cell part
1hxwB	protease	1lyaA	CTSD	1509	P07339	CD4	920	P01730	Brass et al., Zhou et al.	yes	interacts with HIV-sim	Vif, Vpu, Envelope surface glycoprotein gp160, precursor, Envelope surface glycoprotein gp120, Envelope transmembrane glycoprotein gp41, Nef	VPU PRECURSOR, TRANSACTIVATING REGULATORY PROTEIN, GLYCOPROTEIN GP120=ENVELOP GLYCOPROTEIN, SOR PROTEIN, ENV PROTEIN, ENVELOPE POLYPROTEIN VARIANT, VPU PROTEIN, ENVELOPE POLYPROTEIN GP160 PRECURSOR, ENVELOPE POLYPROTEIN; NCBI GI: 328423, GAG POLYPROTEIN, PR55GAG, GAG, GAG PROTEIN, NEGATIVE FACTOR, 3'ORF, F-PROTEIN, NEF PROTEIN, GAG-POL POLYPROTEIN, PR160GAG-POL, ART/TRS, ANTI-REPRESSION TRANSACTI…	GO:0005623~cell, GO:0016020~membrane, GO:0044464~cell part
2cmrA	gp41	1qjbA	YWHAZ	7534	P63104	EGFR	1956	P00533	Brass et al.	no	interacts with HIV-sim			GO:0005623~cell, GO:0016020~membrane, GO:0016021~integral to membrane, GO:0031224~intrinsic to membrane, GO:0044425~membrane part, GO:0044464~cell part
1f23F	gp41	1jm7A	BRCA1	672	P38398	RELA	5970	Q04206	Brass et al., Konig et al., Zhou et al.	no	interacts with HIV-sim	Tat	TRANSACTIVATING REGULATORY PROTEIN, ANTI-REPRESSION TRANSACTIVATOR PROTEIN, VPU PRECURSOR	GO:0005622~intracellular, GO:0005623~cell, GO:0005737~cytoplasm, GO:0032991~macromolecular complex, GO:0043226~organelle, GO:0043227~membrane-bound organelle, GO:0043229~intracellular organelle, GO:0043231~intracellular membrane-bound organelle, GO:0043234~protein complex, GO:0044422~organelle part, GO:0044424~intracellular part, GO:0044446~intracellular organelle part, GO:0044464~cell part
1f23A	gp41	1avoN	PSME1	5720	Q06323	PSME1	5720	Q06323	Chertova et al.	no	interacts with HIV-sim	integrase, Vif, Tat	TRANSACTIVATING REGULATORY PROTEIN, SOR PROTEIN	GO:0005622~intracellular, GO:0005623~cell, GO:0005737~cytoplasm, GO:0032991~macromolecular complex, GO:0043234~protein complex, GO:0044424~intracellular part, GO:0044444~cytoplasmic part, GO:0044464~cell part
1f23A	gp41	1yd8H	GGA3	23163	Q9NZ52	ARF1	375	P84077	Brass et al., Chertova et al.	no	interacts with HIV-sim	Nef	NEGATIVE FACTOR, 3'ORF, F-PROTEIN, NEF PROTEIN	GO:0005622~intracellular, GO:0005623~cell, GO:0005737~cytoplasm, GO:0005886~plasma membrane, GO:0016020~membrane, GO:0043226~organelle, GO:0043227~membrane-bound organelle, GO:0043229~intracellular organelle, GO:0043231~intracellular membrane-bound organelle, GO:0044424~intracellular part, GO:0044444~cytoplasmic part, GO:0044464~cell part
1a8o	capsid	1bke	ALB	213	P02768	APOE	348	P02649	Chertova et al.	no	interacts with HIV-sim	Envelope surface glycoprotein gp120	TRANSACTIVATING REGULATORY PROTEIN	GO:0005623~cell, GO:0016020~membrane, GO:0044464~cell part
1u57A	p2	1jocA	EEA1	8411	Q15075	RAB5A	5868	P20339	Chertova et al.	no	interacts with HIV-sim			GO:0005623~cell, GO:0016020~membrane, GO:0044464~cell part
2cmrA	gp41	2odvA	PLEC1	5339	Q6S383	SPTAN1	6709	Q13813	Brass et al.	no	interacts with HIV-sim	retropepsin		GO:0005623~cell, GO:0016020~membrane, GO:0044464~cell part
1f23E	gp41	2eflA	FNBP1	23048	Q96RU3	CDC42	998	P60953	Chertova et al.	no	interacts with HIV-sim	Nef		GO:0005622~intracellular, GO:0005623~cell, GO:0005737~cytoplasm, GO:0005886~plasma membrane, GO:0016020~membrane, GO:0044424~intracellular part, GO:0044464~cell part
1hquA	reverse transcriptase	1ft8E	NXF1	10482	Q9UBU9	NUP98	4928	P52948	Konig et al., Yeung et al.	yes	interacts with HIV-sim	Rev	GAG POLYPROTEIN, PR55GAG, GAG, GAG PROTEIN, GAG-POL POLYPROTEIN, PR160GAG-POL, ART/TRS, ANTI-REPRESSION TRANSACTIVATOR PROTEIN, REV PROTEIN, SOR PROTEIN, VIRION INFECTIVITY FACTOR, VIF, R ORF PROTEIN, VPR PROTEIN, VPU PROTEIN, U ORF PROTEIN, VPU PRECURSOR	GO:0005623~cell, GO:0016020~membrane, GO:0044464~cell part
1c1cB	reverse transcriptase	1qu6A	EIF2AK2	5610	P19525	CDC42	998	P60953	Chertova et al.	no	interacts with HIV-sim	Nef		GO:0005623~cell, GO:0016020~membrane, GO:0044464~cell part
1df5A	gp41	1avoB	PSME1	5720	Q06323	VCL	7414	P18206	Chertova et al.	no	interacts with HIV-sim			GO:0005623~cell, GO:0016020~membrane, GO:0044425~membrane part, GO:0044464~cell part
2cmrA	gp41	1qgrA	KPNB1	3837	Q14974	RAN	5901	P62826	Chertova et al.	no	interacts with HIV-sim	Rev	GAG PROTEIN, ANTI-REPRESSION TRANSACTIVATOR PROTEIN, ART/TRS, REV PROTEIN	GO:0005623~cell, GO:0016020~membrane, GO:0016021~integral to membrane, GO:0031224~intrinsic to membrane, GO:0044425~membrane part, GO:0044464~cell part
1hnvB	reverse transcriptase	1mb8A	PLEC1	5339	Q15149	EGFR	1956	P00533	Brass et al.	no	interacts with HIV-sim			GO:0005623~cell, GO:0016020~membrane, GO:0044464~cell part
1f23E	gp41	1debA	APC	324	P25054	IQGAP1	8826	P46940	Chertova et al.	no	interacts with HIV-sim			GO:0005622~intracellular, GO:0005623~cell, GO:0005737~cytoplasm, GO:0005886~plasma membrane, GO:0016020~membrane, GO:0043226~organelle, GO:0043229~intracellular organelle, GO:0044422~organelle part, GO:0044424~intracellular part, GO:0044446~intracellular organelle part, GO:0044464~cell part
1f23C	gp41	1jocA	EEA1	8411	Q15075	RAB5A	5868	P20339	Chertova et al.	no	interacts with HIV-sim			GO:0005622~intracellular, GO:0005623~cell, GO:0005737~cytoplasm, GO:0005886~plasma membrane, GO:0016020~membrane, GO:0016023~cytoplasmic membrane-bound vesicle, GO:0031410~cytoplasmic vesicle, GO:0031982~vesicle, GO:0031988~membrane-bound vesicle, GO:0043226~organelle, GO:0043227~membrane-bound organelle, GO:0043229~intracellular organelle, GO:0043231~intracellular membrane-bound organelle, GO:00…
1n6qA	reverse transcriptase	1mb8A	PLEC1	5339	Q15149	EGFR	1956	P00533	Brass et al.	no	interacts with HIV-sim			GO:0005623~cell, GO:0016020~membrane, GO:0044464~cell part
1ex4A	integrase	2oi3A	HCK	3055	P08631	DNM2	1785	P50570	Konig et al.	no	interacts with HIV-sim			GO:0005623~cell, GO:0016020~membrane, GO:0044464~cell part
1qs4A	integrase	1mwpA	APP	351	P05067	APOE	348	P02649	Chertova et al.	no	interacts with HIV-sim	Envelope surface glycoprotein gp120	TRANSACTIVATING REGULATORY PROTEIN	GO:0005623~cell, GO:0016020~membrane, GO:0044464~cell part
1klmB	reverse transcriptase	1mb8A	PLEC1	5339	Q15149	SPTAN1	6709	Q13813	Brass et al.	yes	interacts with HIV-sim	retropepsin		GO:0005623~cell, GO:0016020~membrane, GO:0044464~cell part
1s6qA	reverse transcriptase	1qu6A	EIF2AK2	5610	P19525	MAP3K7IP2	23118	Q9NYJ8	Yeung et al.	no	interacts with HIV-sim			GO:0005623~cell, GO:0016020~membrane, GO:0044464~cell part
2i5jA	reverse transcriptase	1ft8E	NXF1	10482	Q9UBU9	NUP98	4928	P52948	Konig et al., Yeung et al.	yes	interacts with HIV-sim	Rev	GAG POLYPROTEIN, PR55GAG, GAG, GAG PROTEIN, GAG-POL POLYPROTEIN, PR160GAG-POL, ART/TRS, ANTI-REPRESSION TRANSACTIVATOR PROTEIN, REV PROTEIN, SOR PROTEIN, VIRION INFECTIVITY FACTOR, VIF, R ORF PROTEIN, VPR PROTEIN, VPU PROTEIN, U ORF PROTEIN, VPU PRECURSOR	GO:0005623~cell, GO:0016020~membrane, GO:0044464~cell part
1ce0B	gp41	1junB	JUN	3725	P05412	SUMO1	7341	P63165	Saphire et al.	no	interacts with HIV-sim	p6		GO:0005623~cell, GO:0016020~membrane, GO:0016021~integral to membrane, GO:0031224~intrinsic to membrane, GO:0044425~membrane part, GO:0044464~cell part
1f23C	gp41	1sc7A	TOP1	7150	P11387	SUMO1	7341	P63165	Saphire et al.	no	interacts with HIV-sim	p6		GO:0005622~intracellular, GO:0005623~cell, GO:0005737~cytoplasm, GO:0016020~membrane, GO:0016021~integral to membrane, GO:0031224~intrinsic to membrane, GO:0032991~macromolecular complex, GO:0043226~organelle, GO:0043227~membrane-bound organelle, GO:0043229~intracellular organelle, GO:0043231~intracellular membrane-bound organelle, GO:0043234~protein complex, GO:0044422~organelle part, GO:0044424…
1f23A	gp41	1ow8C	PTK2	5747	Q05397	ITGB2	3689	P05107	Chertova et al.	no	interacts with HIV-sim	Tat, Envelope surface glycoprotein gp120	TRANSACTIVATING REGULATORY PROTEIN	GO:0005623~cell, GO:0005886~plasma membrane, GO:0016020~membrane, GO:0016021~integral to membrane, GO:0031224~intrinsic to membrane, GO:0032991~macromolecular complex, GO:0043234~protein complex, GO:0044425~membrane part, GO:0044459~plasma membrane part, GO:0044464~cell part
1favA	gp41	3brtC	IKBKB	3551	O14920	AKT1	207	P31749	Brass et al., Zhou et al.	no	interacts with HIV-sim			GO:0005623~cell, GO:0016020~membrane, GO:0044464~cell part
1u57A	p2	1io4B	CEBPB	1051	P17676	EGFR	1956	P00533	Brass et al.	no	interacts with HIV-sim			GO:0005623~cell, GO:0016020~membrane, GO:0044464~cell part
1f23D	gp41	1jm7A	BRCA1	672	P38398	CTBP1	1487	Q13363	Yeung et al.	no	interacts with HIV-sim			GO:0005622~intracellular, GO:0005623~cell, GO:0005737~cytoplasm, GO:0043226~organelle, GO:0043227~membrane-bound organelle, GO:0043229~intracellular organelle, GO:0043231~intracellular membrane-bound organelle, GO:0044424~intracellular part, GO:0044464~cell part
2cmrA	gp41	1qgkA	KPNB1	3837	Q14974	NUP98	4928	P52948	Konig et al., Yeung et al.	no	interacts with HIV-sim	Rev	GAG POLYPROTEIN, PR55GAG, GAG, GAG PROTEIN, GAG-POL POLYPROTEIN, PR160GAG-POL, ART/TRS, ANTI-REPRESSION TRANSACTIVATOR PROTEIN, REV PROTEIN, SOR PROTEIN, VIRION INFECTIVITY FACTOR, VIF, R ORF PROTEIN, VPR PROTEIN, VPU PROTEIN, U ORF PROTEIN, VPU PRECURSOR	GO:0005623~cell, GO:0016020~membrane, GO:0016021~integral to membrane, GO:0031224~intrinsic to membrane, GO:0044425~membrane part, GO:0044464~cell part
2cmrA	gp41	1yvlA	STAT1	6772	P42224	XPO1	7514	O14980	Zhou et al.	no	interacts with HIV-sim	Rev	ANTI-REPRESSION TRANSACTIVATOR PROTEIN, GAG PROTEIN, ART/TRS, REV PROTEIN	GO:0005623~cell, GO:0016020~membrane, GO:0016021~integral to membrane, GO:0031224~intrinsic to membrane, GO:0044425~membrane part, GO:0044464~cell part
2cmrA	gp41	1lpe	APOE	348	P02649	APOE	348	P02649	Chertova et al.	yes	interacts with HIV-sim	Envelope surface glycoprotein gp120	TRANSACTIVATING REGULATORY PROTEIN	GO:0005623~cell, GO:0016020~membrane, GO:0044425~membrane part, GO:0044464~cell part
1ihvA	integrase	2gqiA	RASA1	5921	P20936	EGFR	1956	P00533	Brass et al.	no	interacts with HIV-sim			GO:0005623~cell, GO:0016020~membrane, GO:0044464~cell part
1f23A	gp41	1avoN	PSME1	5720	Q06323	VIM	7431	P08670	Chertova et al.	no	interacts with HIV-sim	retropepsin		GO:0005622~intracellular, GO:0005623~cell, GO:0005737~cytoplasm, GO:0043226~organelle, GO:0043229~intracellular organelle, GO:0044422~organelle part, GO:0044424~intracellular part, GO:0044446~intracellular organelle part, GO:0044464~cell part
1ex4A	integrase	1griA	GRB2	2885	P62993	ANXA2	302	P07355	Chertova et al.	no	interacts with HIV-sim	Pr55(Gag)		GO:0005623~cell, GO:0016020~membrane, GO:0044464~cell part
2cmrA	gp41	1a36A	TOP1	7150	P11387	SUMO1	7341	P63165	Saphire et al.	no	interacts with HIV-sim	p6		GO:0005623~cell, GO:0016020~membrane, GO:0016021~integral to membrane, GO:0031224~intrinsic to membrane, GO:0044425~membrane part, GO:0044464~cell part
1ce0C	gp41	2rndA	BIN1	274	O00499	RAP1A	5906	P62834	Chertova et al.	no	interacts with HIV-sim			GO:0005623~cell, GO:0016020~membrane, GO:0044464~cell part
1dtqA	reverse transcriptase	1h6hA	NCF4	4689	Q15080	MSN	4478	P26038	Yeung et al., Chertova et al., Cantin et al.	no	interacts with HIV-sim	Envelope surface glycoprotein gp120	GAG PROTEIN	GO:0005623~cell, GO:0016020~membrane, GO:0044464~cell part
1szt	gp41	1urfA	PKN1	5585	Q16512	RHOA	387	P61586	Chertova et al.	no	interacts with HIV-sim			GO:0005623~cell, GO:0016020~membrane, GO:0044464~cell part
2cmrA	gp41	1qjbB	YWHAZ	7534	P63104	AKT1	207	P31749	Brass et al., Zhou et al.	no	interacts with HIV-sim			GO:0005623~cell, GO:0016020~membrane, GO:0044464~cell part
1fkoA	reverse transcriptase	1dxxA	DMD	1756	P11532	DTNA	1837	Q9Y4J8	Yeung et al.	no	interacts with HIV-sim			GO:0005623~cell, GO:0016020~membrane, GO:0044464~cell part
1qbtB	protease	1lyaB	CTSD	1509	P07339	CD4	920	P01730	Brass et al., Zhou et al.	yes	interacts with HIV-sim	Vif, Vpu, Envelope surface glycoprotein gp160, precursor, Envelope surface glycoprotein gp120, Envelope transmembrane glycoprotein gp41, Nef	VPU PRECURSOR, TRANSACTIVATING REGULATORY PROTEIN, GLYCOPROTEIN GP120=ENVELOP GLYCOPROTEIN, SOR PROTEIN, ENV PROTEIN, ENVELOPE POLYPROTEIN VARIANT, VPU PROTEIN, ENVELOPE POLYPROTEIN GP160 PRECURSOR, ENVELOPE POLYPROTEIN; NCBI GI: 328423, GAG POLYPROTEIN, PR55GAG, GAG, GAG PROTEIN, NEGATIVE FACTOR, 3'ORF, F-PROTEIN, NEF PROTEIN, GAG-POL POLYPROTEIN, PR160GAG-POL, ART/TRS, ANTI-REPRESSION TRANSACTI…	GO:0005623~cell, GO:0016020~membrane, GO:0044464~cell part
1n6qA	reverse transcriptase	1mb8A	PLEC1	5339	Q15149	MSN	4478	P26038	Yeung et al., Chertova et al., Cantin et al.	no	interacts with HIV-sim	Envelope surface glycoprotein gp120	GAG PROTEIN	GO:0005623~cell, GO:0016020~membrane, GO:0044464~cell part
2cmrA	gp41	1wr6D	GGA3	23163	Q9NZ52	ARF1	375	P84077	Brass et al., Chertova et al.	no	interacts with HIV-sim	Nef	NEGATIVE FACTOR, 3'ORF, F-PROTEIN, NEF PROTEIN	GO:0005623~cell, GO:0016020~membrane, GO:0044464~cell part
1f23B	gp41	2dkyA	DLC1	10395	Q96QB1	AKT1	207	P31749	Brass et al., Zhou et al.	no	interacts with HIV-sim			GO:0005622~intracellular, GO:0005623~cell, GO:0005737~cytoplasm, GO:0005886~plasma membrane, GO:0016020~membrane, GO:0043226~organelle, GO:0043227~membrane-bound organelle, GO:0043229~intracellular organelle, GO:0043231~intracellular membrane-bound organelle, GO:0044422~organelle part, GO:0044424~intracellular part, GO:0044446~intracellular organelle part, GO:0044464~cell part
4hvpB	protease	1lyaB	CTSD	1509	P07339	CD4	920	P01730	Brass et al., Zhou et al.	yes	interacts with HIV-sim	Vif, Vpu, Envelope surface glycoprotein gp160, precursor, Envelope surface glycoprotein gp120, Envelope transmembrane glycoprotein gp41, Nef	VPU PRECURSOR, TRANSACTIVATING REGULATORY PROTEIN, GLYCOPROTEIN GP120=ENVELOP GLYCOPROTEIN, SOR PROTEIN, ENV PROTEIN, ENVELOPE POLYPROTEIN VARIANT, VPU PROTEIN, ENVELOPE POLYPROTEIN GP160 PRECURSOR, ENVELOPE POLYPROTEIN; NCBI GI: 328423, GAG POLYPROTEIN, PR55GAG, GAG, GAG PROTEIN, NEGATIVE FACTOR, 3'ORF, F-PROTEIN, NEF PROTEIN, GAG-POL POLYPROTEIN, PR160GAG-POL, ART/TRS, ANTI-REPRESSION TRANSACTI…	GO:0005623~cell, GO:0016020~membrane, GO:0044464~cell part
1szt	gp41	2grcA	SMARCA4	6597	P51532	RAP1A	5906	P62834	Chertova et al.	no	interacts with HIV-sim			GO:0005623~cell, GO:0016020~membrane, GO:0044464~cell part
1f23A	gp41	2rajA	SNX9	51429	Q9Y5X1	DNM2	1785	P50570	Konig et al.	no	interacts with HIV-sim			GO:0005622~intracellular, GO:0005623~cell, GO:0005737~cytoplasm, GO:0005886~plasma membrane, GO:0016020~membrane, GO:0043226~organelle, GO:0043229~intracellular organelle, GO:0044422~organelle part, GO:0044424~intracellular part, GO:0044425~membrane part, GO:0044446~intracellular organelle part, GO:0044459~plasma membrane part, GO:0044464~cell part
1f23E	gp41	2cptA	VPS4B	9525	O75351	VPS4A	27183	Q9UN37	Zhou et al.	no	interacts with HIV-sim			GO:0005622~intracellular, GO:0005623~cell, GO:0005737~cytoplasm, GO:0016020~membrane, GO:0043226~organelle, GO:0043227~membrane-bound organelle, GO:0043229~intracellular organelle, GO:0043231~intracellular membrane-bound organelle, GO:0044422~organelle part, GO:0044424~intracellular part, GO:0044444~cytoplasmic part, GO:0044446~intracellular organelle part, GO:0044464~cell part
1hefE	protease	1lyaB	CTSD	1509	P07339	CD4	920	P01730	Brass et al., Zhou et al.	yes	interacts with HIV-sim	Vif, Vpu, Envelope surface glycoprotein gp160, precursor, Envelope surface glycoprotein gp120, Envelope transmembrane glycoprotein gp41, Nef	VPU PRECURSOR, TRANSACTIVATING REGULATORY PROTEIN, GLYCOPROTEIN GP120=ENVELOP GLYCOPROTEIN, SOR PROTEIN, ENV PROTEIN, ENVELOPE POLYPROTEIN VARIANT, VPU PROTEIN, ENVELOPE POLYPROTEIN GP160 PRECURSOR, ENVELOPE POLYPROTEIN; NCBI GI: 328423, GAG POLYPROTEIN, PR55GAG, GAG, GAG PROTEIN, NEGATIVE FACTOR, 3'ORF, F-PROTEIN, NEF PROTEIN, GAG-POL POLYPROTEIN, PR160GAG-POL, ART/TRS, ANTI-REPRESSION TRANSACTI…	GO:0005623~cell, GO:0016020~membrane, GO:0044464~cell part
1f23A	gp41	1hynQ	SLC4A1	6521	P02730	EPB41	2035	P11171	Yeung et al.	no	interacts with HIV-sim			GO:0005622~intracellular, GO:0005623~cell, GO:0005737~cytoplasm, GO:0005886~plasma membrane, GO:0016020~membrane, GO:0032991~macromolecular complex, GO:0043226~organelle, GO:0043227~membrane-bound organelle, GO:0043229~intracellular organelle, GO:0043231~intracellular membrane-bound organelle, GO:0043234~protein complex, GO:0044422~organelle part, GO:0044424~intracellular part, GO:0044425~membran…
2cmrA	gp41	1hh8A	NCF2	4688	P19878	RAC1	5879	P63000	Chertova et al.	no	interacts with HIV-sim	Nef	NEGATIVE FACTOR, 3'ORF, F-PROTEIN, NEF PROTEIN	GO:0005623~cell, GO:0016020~membrane, GO:0044464~cell part
1j5oA	reverse transcriptase	1tceA	SHC1	6464	P29353	PTPN6	5777	P29350	Chertova et al.	no	interacts with HIV-sim			GO:0005623~cell, GO:0016020~membrane, GO:0044464~cell part
3bgrA	reverse transcriptase	1dxxA	DMD	1756	P11532	DTNA	1837	Q9Y4J8	Yeung et al.	no	interacts with HIV-sim			GO:0005623~cell, GO:0016020~membrane, GO:0044464~cell part
1k34A	gp41	1urfA	PKN1	5585	Q16512	RHOA	387	P61586	Chertova et al.	no	interacts with HIV-sim			GO:0005623~cell, GO:0016020~membrane, GO:0044464~cell part
1hpsB	protease	1lyaA	CTSD	1509	P07339	CD4	920	P01730	Brass et al., Zhou et al.	yes	interacts with HIV-sim	Vif, Vpu, Envelope surface glycoprotein gp160, precursor, Envelope surface glycoprotein gp120, Envelope transmembrane glycoprotein gp41, Nef	VPU PRECURSOR, TRANSACTIVATING REGULATORY PROTEIN, GLYCOPROTEIN GP120=ENVELOP GLYCOPROTEIN, SOR PROTEIN, ENV PROTEIN, ENVELOPE POLYPROTEIN VARIANT, VPU PROTEIN, ENVELOPE POLYPROTEIN GP160 PRECURSOR, ENVELOPE POLYPROTEIN; NCBI GI: 328423, GAG POLYPROTEIN, PR55GAG, GAG, GAG PROTEIN, NEGATIVE FACTOR, 3'ORF, F-PROTEIN, NEF PROTEIN, GAG-POL POLYPROTEIN, PR160GAG-POL, ART/TRS, ANTI-REPRESSION TRANSACTI…	GO:0005623~cell, GO:0016020~membrane, GO:0044464~cell part
1f23A	gp41	1avoH	PSME1	5720	Q06323	PSME1	5720	Q06323	Chertova et al.	no	interacts with HIV-sim	integrase, Vif, Tat	TRANSACTIVATING REGULATORY PROTEIN, SOR PROTEIN	GO:0005622~intracellular, GO:0005623~cell, GO:0005737~cytoplasm, GO:0032991~macromolecular complex, GO:0043234~protein complex, GO:0044424~intracellular part, GO:0044444~cytoplasmic part, GO:0044464~cell part
2cmrA	gp41	1nafA	GGA1	26088	Q9UJY5	ARF1	375	P84077	Brass et al., Chertova et al.	no	interacts with HIV-sim	Nef	NEGATIVE FACTOR, 3'ORF, F-PROTEIN, NEF PROTEIN	GO:0005623~cell, GO:0016020~membrane, GO:0044464~cell part
1k34A	gp41	3bc1B	SYTL2	54843	Q9HCH5	NRXN1	9378	Q9ULB1	Yeung et al.	no	interacts with HIV-sim			GO:0005623~cell, GO:0016020~membrane, GO:0016021~integral to membrane, GO:0031224~intrinsic to membrane, GO:0044425~membrane part, GO:0044464~cell part
1f23A	gp41	1bf5A	STAT1	6772	P42224	BRCA1	672	P38398	Zhou et al.	no	interacts with HIV-sim			GO:0005622~intracellular, GO:0005623~cell, GO:0005737~cytoplasm, GO:0032991~macromolecular complex, GO:0043226~organelle, GO:0043227~membrane-bound organelle, GO:0043229~intracellular organelle, GO:0043231~intracellular membrane-bound organelle, GO:0043234~protein complex, GO:0044422~organelle part, GO:0044424~intracellular part, GO:0044444~cytoplasmic part, GO:0044446~intracellular organelle par…
1a8kA	protease	1lyaB	CTSD	1509	P07339	CD4	920	P01730	Brass et al., Zhou et al.	yes	interacts with HIV-sim	Vif, Vpu, Envelope surface glycoprotein gp160, precursor, Envelope surface glycoprotein gp120, Envelope transmembrane glycoprotein gp41, Nef	VPU PRECURSOR, TRANSACTIVATING REGULATORY PROTEIN, GLYCOPROTEIN GP120=ENVELOP GLYCOPROTEIN, SOR PROTEIN, ENV PROTEIN, ENVELOPE POLYPROTEIN VARIANT, VPU PROTEIN, ENVELOPE POLYPROTEIN GP160 PRECURSOR, ENVELOPE POLYPROTEIN; NCBI GI: 328423, GAG POLYPROTEIN, PR55GAG, GAG, GAG PROTEIN, NEGATIVE FACTOR, 3'ORF, F-PROTEIN, NEF PROTEIN, GAG-POL POLYPROTEIN, PR160GAG-POL, ART/TRS, ANTI-REPRESSION TRANSACTI…	GO:0005623~cell, GO:0016020~membrane, GO:0044464~cell part
1r0aA	reverse transcriptase	1mb8A	PLEC1	5339	Q15149	SPTAN1	6709	Q13813	Brass et al.	no	interacts with HIV-sim	retropepsin		GO:0005623~cell, GO:0016020~membrane, GO:0044464~cell part
1f23E	gp41	1fosE	FOS	2353	P01100	SUMO2	6613	P61956	Konig et al.	no	interacts with HIV-sim			GO:0005622~intracellular, GO:0005623~cell, GO:0043226~organelle, GO:0043227~membrane-bound organelle, GO:0043229~intracellular organelle, GO:0043231~intracellular membrane-bound organelle, GO:0044424~intracellular part, GO:0044464~cell part
1f23C	gp41	1yhnB	RILP	83547	Q96NA2	RAB7A	7879	P51149	Chertova et al.	no	interacts with HIV-sim			GO:0005622~intracellular, GO:0005623~cell, GO:0005737~cytoplasm, GO:0016023~cytoplasmic membrane-bound vesicle, GO:0031410~cytoplasmic vesicle, GO:0031982~vesicle, GO:0031988~membrane-bound vesicle, GO:0043226~organelle, GO:0043227~membrane-bound organelle, GO:0043229~intracellular organelle, GO:0043231~intracellular membrane-bound organelle, GO:0044424~intracellular part, GO:0044444~cytoplasmic …
1aidB	protease	1lyaA	CTSD	1509	P07339	CD4	920	P01730	Brass et al., Zhou et al.	yes	interacts with HIV-sim	Vif, Vpu, Envelope surface glycoprotein gp160, precursor, Envelope surface glycoprotein gp120, Envelope transmembrane glycoprotein gp41, Nef	VPU PRECURSOR, TRANSACTIVATING REGULATORY PROTEIN, GLYCOPROTEIN GP120=ENVELOP GLYCOPROTEIN, SOR PROTEIN, ENV PROTEIN, ENVELOPE POLYPROTEIN VARIANT, VPU PROTEIN, ENVELOPE POLYPROTEIN GP160 PRECURSOR, ENVELOPE POLYPROTEIN; NCBI GI: 328423, GAG POLYPROTEIN, PR55GAG, GAG, GAG PROTEIN, NEGATIVE FACTOR, 3'ORF, F-PROTEIN, NEF PROTEIN, GAG-POL POLYPROTEIN, PR160GAG-POL, ART/TRS, ANTI-REPRESSION TRANSACTI…	GO:0005623~cell, GO:0016020~membrane, GO:0044464~cell part
1f23A	gp41	1zzpA	ABL1	25	P00519	BCR	613	P11274	Zhou et al.	no	interacts with HIV-sim			GO:0005622~intracellular, GO:0005623~cell, GO:0044464~cell part
1a8o	capsid	2bxaB	ALB	213	P02768	APOE	348	P02649	Chertova et al.	no	interacts with HIV-sim	Envelope surface glycoprotein gp120	TRANSACTIVATING REGULATORY PROTEIN	GO:0005623~cell, GO:0016020~membrane, GO:0044464~cell part
1hpzA	reverse transcriptase	1ft8E	NXF1	10482	Q9UBU9	NUP153	9972	P49790	Brass et al., Konig et al.	yes	interacts with HIV-sim	Rev	GAG POLYPROTEIN, PR55GAG, GAG, GAG PROTEIN, GAG-POL POLYPROTEIN, PR160GAG-POL, ART/TRS, ANTI-REPRESSION TRANSACTIVATOR PROTEIN, REV PROTEIN, SOR PROTEIN, VIRION INFECTIVITY FACTOR, VIF, R ORF PROTEIN, VPR PROTEIN, VPU PROTEIN, U ORF PROTEIN, VPU PRECURSOR	GO:0005623~cell, GO:0016020~membrane, GO:0044464~cell part
1vruB	reverse transcriptase	1mb8A	PLEC1	5339	Q15149	EGFR	1956	P00533	Brass et al.	no	interacts with HIV-sim			GO:0005623~cell, GO:0016020~membrane, GO:0044464~cell part
1f23F	gp41	1lotA	GC	2638	P02774	C3	718	P01024	Chertova et al.	no	interacts with HIV-sim	Envelope surface glycoprotein gp120		GO:0005576~extracellular region
1ce0B	gp41	2gzhB	RAB11FIP2	22841	Q7L804	RAB11A	8766	P62491	Yeung et al., Chertova et al.	no	interacts with HIV-sim			GO:0005623~cell, GO:0016020~membrane, GO:0044464~cell part
3bgrA	reverse transcriptase	1qu6A	EIF2AK2	5610	P19525	MAP3K7IP2	23118	Q9NYJ8	Yeung et al.	no	interacts with HIV-sim			GO:0005623~cell, GO:0016020~membrane, GO:0044464~cell part
1f23A	gp41	1t8iA	TOP1	7150	P11387	SUMO1	7341	P63165	Saphire et al.	no	interacts with HIV-sim	p6		GO:0005622~intracellular, GO:0005623~cell, GO:0005737~cytoplasm, GO:0016020~membrane, GO:0016021~integral to membrane, GO:0031224~intrinsic to membrane, GO:0032991~macromolecular complex, GO:0043226~organelle, GO:0043227~membrane-bound organelle, GO:0043229~intracellular organelle, GO:0043231~intracellular membrane-bound organelle, GO:0043234~protein complex, GO:0044422~organelle part, GO:0044424…
1ce0A	gp41	2rmzA	ITGB3	3690	P05106	ITGB3	3690	P05106	Chertova et al.	no	interacts with HIV-sim	Tat		GO:0005623~cell, GO:0016020~membrane, GO:0016021~integral to membrane, GO:0031224~intrinsic to membrane, GO:0044425~membrane part, GO:0044464~cell part
1ex4A	integrase	1wyxB	BCAR1	9564	P56945	PKD1	5310	P98161	Yeung et al.	no	interacts with HIV-sim			GO:0005623~cell, GO:0016020~membrane, GO:0044464~cell part
3hvtA	reverse transcriptase	1qagA	UTRN	7402	P46939	DTNA	1837	Q9Y4J8	Yeung et al.	no	interacts with HIV-sim			GO:0005623~cell, GO:0016020~membrane, GO:0044464~cell part
1f23A	gp41	1o3xA	GGA1	26088	Q9UJY5	ARF1	375	P84077	Brass et al., Chertova et al.	no	interacts with HIV-sim	Nef	NEGATIVE FACTOR, 3'ORF, F-PROTEIN, NEF PROTEIN	GO:0005622~intracellular, GO:0005623~cell, GO:0005737~cytoplasm, GO:0005886~plasma membrane, GO:0016020~membrane, GO:0043226~organelle, GO:0043227~membrane-bound organelle, GO:0043229~intracellular organelle, GO:0043231~intracellular membrane-bound organelle, GO:0044424~intracellular part, GO:0044444~cytoplasmic part, GO:0044464~cell part
1proB	protease	1lyaB	CTSD	1509	P07339	CD4	920	P01730	Brass et al., Zhou et al.	yes	interacts with HIV-sim	Vif, Vpu, Envelope surface glycoprotein gp160, precursor, Envelope surface glycoprotein gp120, Envelope transmembrane glycoprotein gp41, Nef	VPU PRECURSOR, TRANSACTIVATING REGULATORY PROTEIN, GLYCOPROTEIN GP120=ENVELOP GLYCOPROTEIN, SOR PROTEIN, ENV PROTEIN, ENVELOPE POLYPROTEIN VARIANT, VPU PROTEIN, ENVELOPE POLYPROTEIN GP160 PRECURSOR, ENVELOPE POLYPROTEIN; NCBI GI: 328423, GAG POLYPROTEIN, PR55GAG, GAG, GAG PROTEIN, NEGATIVE FACTOR, 3'ORF, F-PROTEIN, NEF PROTEIN, GAG-POL POLYPROTEIN, PR160GAG-POL, ART/TRS, ANTI-REPRESSION TRANSACTI…	GO:0005623~cell, GO:0016020~membrane, GO:0044464~cell part
1f23D	gp41	1eqfA	TAF1	6872	P21675	SUB1	10923	P53999	Konig et al.	no	interacts with HIV-sim	Tat	TAT PROTEIN, TRANSACTIVATING REGULATORY PROTEIN	GO:0005622~intracellular, GO:0005623~cell, GO:0032991~macromolecular complex, GO:0043226~organelle, GO:0043227~membrane-bound organelle, GO:0043229~intracellular organelle, GO:0043231~intracellular membrane-bound organelle, GO:0043234~protein complex, GO:0044422~organelle part, GO:0044424~intracellular part, GO:0044446~intracellular organelle part, GO:0044464~cell part
1favA	gp41	1x79B	RABEP1	9135	Q15276	AP1G2	8906	O75843	Konig et al.	no	interacts with HIV-sim	Envelope transmembrane glycoprotein gp41, Nef		GO:0005623~cell, GO:0016020~membrane, GO:0016021~integral to membrane, GO:0031224~intrinsic to membrane, GO:0044425~membrane part, GO:0044464~cell part
2cmrA	gp41	1quuA	ACTN2	88	P35609	TTN	7273	Q8WZ42	Chertova et al.	no	interacts with HIV-sim			GO:0005623~cell, GO:0016020~membrane, GO:0016021~integral to membrane, GO:0031224~intrinsic to membrane, GO:0044425~membrane part, GO:0044464~cell part
2cmrA	gp41	2o02A	YWHAZ	7534	P63104	EGFR	1956	P00533	Brass et al.	no	interacts with HIV-sim			GO:0005623~cell, GO:0016020~membrane, GO:0016021~integral to membrane, GO:0031224~intrinsic to membrane, GO:0044425~membrane part, GO:0044464~cell part
1ex4A	integrase	1hsq	PLCG1	5335	P19174	PTPRJ	5795	Q12913	Konig et al., Chertova et al.	no	interacts with HIV-sim			GO:0005623~cell, GO:0016020~membrane, GO:0044464~cell part
2nxzA	gp120	2i9bH	PLAUR	5329	Q03405	IL6ST	3572	P40189	Yeung et al.	no	interacts with HIV-sim			GO:0005623~cell, GO:0005886~plasma membrane, GO:0016020~membrane, GO:0016021~integral to membrane, GO:0031224~intrinsic to membrane, GO:0044425~membrane part, GO:0044459~plasma membrane part, GO:0044464~cell part
1rthB	reverse transcriptase	1mb8A	PLEC1	5339	Q15149	SPTAN1	6709	Q13813	Brass et al.	yes	interacts with HIV-sim	retropepsin		GO:0005623~cell, GO:0016020~membrane, GO:0044464~cell part
1a8o	capsid	1e78B	ALB	213	P02768	APOE	348	P02649	Chertova et al.	no	interacts with HIV-sim	Envelope surface glycoprotein gp120	TRANSACTIVATING REGULATORY PROTEIN	GO:0005623~cell, GO:0016020~membrane, GO:0044464~cell part
1f23B	gp41	1rw6A	APP	351	P05067	APOE	348	P02649	Chertova et al.	no	interacts with HIV-sim	Envelope surface glycoprotein gp120	TRANSACTIVATING REGULATORY PROTEIN	GO:0005576~extracellular region, GO:0005622~intracellular, GO:0005623~cell, GO:0005737~cytoplasm, GO:0005886~plasma membrane, GO:0016020~membrane, GO:0043226~organelle, GO:0043227~membrane-bound organelle, GO:0043229~intracellular organelle, GO:0043231~intracellular membrane-bound organelle, GO:0044421~extracellular region part, GO:0044424~intracellular part, GO:0044425~membrane part, GO:0044444~…
1f23E	gp41	1s35A	SPTB	6710	P11277	EPB41	2035	P11171	Yeung et al.	no	interacts with HIV-sim			GO:0005622~intracellular, GO:0005623~cell, GO:0005737~cytoplasm, GO:0005886~plasma membrane, GO:0016020~membrane, GO:0032991~macromolecular complex, GO:0043226~organelle, GO:0043227~membrane-bound organelle, GO:0043229~intracellular organelle, GO:0043231~intracellular membrane-bound organelle, GO:0043234~protein complex, GO:0044422~organelle part, GO:0044424~intracellular part, GO:0044425~membran…
2be2A	reverse transcriptase	1ft8E	NXF1	10482	Q9UBU9	NUP98	4928	P52948	Konig et al., Yeung et al.	yes	interacts with HIV-sim	Rev	GAG POLYPROTEIN, PR55GAG, GAG, GAG PROTEIN, GAG-POL POLYPROTEIN, PR160GAG-POL, ART/TRS, ANTI-REPRESSION TRANSACTIVATOR PROTEIN, REV PROTEIN, SOR PROTEIN, VIRION INFECTIVITY FACTOR, VIF, R ORF PROTEIN, VPR PROTEIN, VPU PROTEIN, U ORF PROTEIN, VPU PRECURSOR	GO:0005623~cell, GO:0016020~membrane, GO:0044464~cell part
1f23E	gp41	1cxzB	PKN1	5585	Q16512	VIM	7431	P08670	Chertova et al.	no	interacts with HIV-sim	retropepsin		GO:0005622~intracellular, GO:0005623~cell, GO:0005737~cytoplasm, GO:0043226~organelle, GO:0043229~intracellular organelle, GO:0044422~organelle part, GO:0044424~intracellular part, GO:0044446~intracellular organelle part, GO:0044464~cell part
1rthA	reverse transcriptase	1qu6A	EIF2AK2	5610	P19525	MAP3K7IP2	23118	Q9NYJ8	Yeung et al.	no	interacts with HIV-sim			GO:0005623~cell, GO:0016020~membrane, GO:0044464~cell part
1ihwA	integrase	2o2oA	SH3KBP1	30011	Q96B97	CD2	914	P06729	Chertova et al.	no	interacts with HIV-sim	capsid, Envelope surface glycoprotein gp120	GAG PROTEIN	GO:0005623~cell, GO:0016020~membrane, GO:0044464~cell part
1n6qA	reverse transcriptase	1tceA	SHC1	6464	P29353	LCK	3932	P06239	Saphire et al.	no	interacts with HIV-sim	Envelope surface glycoprotein gp160, precursor, Envelope surface glycoprotein gp120, Nef	TRANSACTIVATING REGULATORY PROTEIN, NEGATIVE FACTOR, 3'ORF, F-PROTEIN, NEF PROTEIN	GO:0005623~cell, GO:0016020~membrane, GO:0044464~cell part
1f23E	gp41	1s35A	SPTB	6710	P11277	SPTAN1	6709	Q13813	Brass et al.	no	interacts with HIV-sim	retropepsin		GO:0005622~intracellular, GO:0005623~cell, GO:0005737~cytoplasm, GO:0016020~membrane, GO:0043226~organelle, GO:0043229~intracellular organelle, GO:0044422~organelle part, GO:0044424~intracellular part, GO:0044444~cytoplasmic part, GO:0044446~intracellular organelle part, GO:0044464~cell part
1dlbA	gp41	1avoB	PSME1	5720	Q06323	VCL	7414	P18206	Chertova et al.	no	interacts with HIV-sim			GO:0005623~cell, GO:0016020~membrane, GO:0044425~membrane part, GO:0044464~cell part
1ihvA	integrase	1k4uS	NCF2	4688	P19878	CDC42	998	P60953	Chertova et al.	no	interacts with HIV-sim	Nef		GO:0005623~cell, GO:0016020~membrane, GO:0044464~cell part
1ihvA	integrase	2jw4A	NCK1	4690	P16333	EGFR	1956	P00533	Brass et al.	no	interacts with HIV-sim			GO:0005623~cell, GO:0016020~membrane, GO:0044464~cell part
1ikxA	reverse transcriptase	1mb8A	PLEC1	5339	Q15149	EGFR	1956	P00533	Brass et al.	no	interacts with HIV-sim			GO:0005623~cell, GO:0016020~membrane, GO:0044464~cell part
2cmrA	gp41	2ovjA	RACGAP1	29127	Q9H0H5	NRAS	4893	P01111	Yeung et al.	no	interacts with HIV-sim			GO:0005623~cell, GO:0016020~membrane, GO:0044425~membrane part, GO:0044464~cell part
2cmrA	gp41	1qgkA	KPNB1	3837	Q14974	NUP153	9972	P49790	Brass et al., Konig et al.	no	interacts with HIV-sim	Rev	GAG POLYPROTEIN, PR55GAG, GAG, GAG PROTEIN, GAG-POL POLYPROTEIN, PR160GAG-POL, ART/TRS, ANTI-REPRESSION TRANSACTIVATOR PROTEIN, REV PROTEIN, SOR PROTEIN, VIRION INFECTIVITY FACTOR, VIF, R ORF PROTEIN, VPR PROTEIN, VPU PROTEIN, U ORF PROTEIN, VPU PRECURSOR	GO:0005623~cell, GO:0016020~membrane, GO:0016021~integral to membrane, GO:0031224~intrinsic to membrane, GO:0044425~membrane part, GO:0044464~cell part
1ex4A	integrase	1azeA	GRB2	2885	P62993	EGF	1950	P01133	Brass et al.	no	interacts with HIV-sim	Tat	TRANSACTIVATING REGULATORY PROTEIN	GO:0005623~cell, GO:0016020~membrane, GO:0044464~cell part
1f23F	gp41	1fosE	FOS	2353	P01100	NFKB1	4790	P19838	Zhou et al., Yeung et al.	no	interacts with HIV-sim	retropepsin, Vpr, Tat, Envelope surface glycoprotein gp120	TRANSACTIVATING REGULATORY PROTEIN, VPU PRECURSOR	GO:0005622~intracellular, GO:0005623~cell, GO:0005737~cytoplasm, GO:0043226~organelle, GO:0043227~membrane-bound organelle, GO:0043229~intracellular organelle, GO:0043231~intracellular membrane-bound organelle, GO:0044424~intracellular part, GO:0044464~cell part
1vruA	reverse transcriptase	1tceA	SHC1	6464	P29353	ITGB3	3690	P05106	Chertova et al.	no	interacts with HIV-sim	Tat		GO:0005623~cell, GO:0016020~membrane, GO:0044464~cell part
5hvpA	protease	1lyaA	CTSD	1509	P07339	CD4	920	P01730	Brass et al., Zhou et al.	yes	interacts with HIV-sim	Vif, Vpu, Envelope surface glycoprotein gp160, precursor, Envelope surface glycoprotein gp120, Envelope transmembrane glycoprotein gp41, Nef	VPU PRECURSOR, TRANSACTIVATING REGULATORY PROTEIN, GLYCOPROTEIN GP120=ENVELOP GLYCOPROTEIN, SOR PROTEIN, ENV PROTEIN, ENVELOPE POLYPROTEIN VARIANT, VPU PROTEIN, ENVELOPE POLYPROTEIN GP160 PRECURSOR, ENVELOPE POLYPROTEIN; NCBI GI: 328423, GAG POLYPROTEIN, PR55GAG, GAG, GAG PROTEIN, NEGATIVE FACTOR, 3'ORF, F-PROTEIN, NEF PROTEIN, GAG-POL POLYPROTEIN, PR160GAG-POL, ART/TRS, ANTI-REPRESSION TRANSACTI…	GO:0005623~cell, GO:0016020~membrane, GO:0044464~cell part
1ex4A	integrase	1gcqB	GRB2	2885	P62993	EGF	1950	P01133	Brass et al.	no	interacts with HIV-sim	Tat	TRANSACTIVATING REGULATORY PROTEIN	GO:0005623~cell, GO:0016020~membrane, GO:0044464~cell part
1f23A	gp41	1gs9A	APOE	348	P02649	APOE			Chertova et al.	no	is HIV-sim	Envelope surface glycoprotein gp120	TRANSACTIVATING REGULATORY PROTEIN	GO:0005576~extracellular region, GO:0005622~intracellular, GO:0005623~cell, GO:0005737~cytoplasm, GO:0005886~plasma membrane, GO:0016020~membrane, GO:0043226~organelle, GO:0043227~membrane-bound organelle, GO:0043229~intracellular organelle, GO:0043231~intracellular membrane-bound organelle, GO:0044421~extracellular region part, GO:0044424~intracellular part, GO:0044425~membrane part, GO:0044444~…
2cmrA	gp41	1shzC	ARHGEF1	9138	Q92888	CD44	960	P16070	Chertova et al.	no	interacts with HIV-sim			GO:0005623~cell, GO:0016020~membrane, GO:0016021~integral to membrane, GO:0031224~intrinsic to membrane, GO:0044425~membrane part, GO:0044464~cell part
1f23D	gp41	2af0A	RGS2	5997	P41220	VPS29	51699	Q9UBQ0	Chertova et al.	no	interacts with HIV-sim			GO:0005622~intracellular, GO:0005623~cell, GO:0005737~cytoplasm, GO:0016020~membrane, GO:0043226~organelle, GO:0043227~membrane-bound organelle, GO:0043229~intracellular organelle, GO:0043231~intracellular membrane-bound organelle, GO:0044424~intracellular part, GO:0044444~cytoplasmic part, GO:0044464~cell part
1bqmA	reverse transcriptase	1mb8A	PLEC1	5339	Q15149	MSN	4478	P26038	Yeung et al., Chertova et al., Cantin et al.	no	interacts with HIV-sim	Envelope surface glycoprotein gp120	GAG PROTEIN	GO:0005623~cell, GO:0016020~membrane, GO:0044464~cell part
1favA	gp41	1fzaA	FGA	2243	P02671	ITGB3	3690	P05106	Chertova et al.	no	interacts with HIV-sim	Tat		GO:0005623~cell, GO:0016020~membrane, GO:0016021~integral to membrane, GO:0031224~intrinsic to membrane, GO:0044425~membrane part, GO:0044464~cell part
1ex4A	integrase	1fmk	SRC	6714	P12931	EGFR	1956	P00533	Brass et al.	no	interacts with HIV-sim			GO:0005623~cell, GO:0016020~membrane, GO:0044464~cell part
2cmrA	gp41	1hciB	ACTN2	88	P35609	TTN	7273	Q8WZ42	Chertova et al.	no	interacts with HIV-sim			GO:0005623~cell, GO:0016020~membrane, GO:0016021~integral to membrane, GO:0031224~intrinsic to membrane, GO:0044425~membrane part, GO:0044464~cell part
1ihvA	integrase	2aryA	CAPN1	823	P07384	SPTAN1	6709	Q13813	Brass et al.	no	interacts with HIV-sim	retropepsin		GO:0005623~cell, GO:0016020~membrane, GO:0044464~cell part
1dttA	reverse transcriptase	1qagA	UTRN	7402	P46939	DTNA	1837	Q9Y4J8	Yeung et al.	no	interacts with HIV-sim			GO:0005623~cell, GO:0016020~membrane, GO:0044464~cell part
2cmrA	gp41	1qjaA	YWHAZ	7534	P63104	EGFR	1956	P00533	Brass et al.	no	interacts with HIV-sim			GO:0005623~cell, GO:0016020~membrane, GO:0016021~integral to membrane, GO:0031224~intrinsic to membrane, GO:0044425~membrane part, GO:0044464~cell part
1f23A	gp41	1ow8C	PTK2	5747	Q05397	STAT1	6772	P42224	Chertova et al.	no	interacts with HIV-sim		TRANSACTIVATING REGULATORY PROTEIN	GO:0005622~intracellular, GO:0005623~cell, GO:0005737~cytoplasm, GO:0043226~organelle, GO:0043227~membrane-bound organelle, GO:0043229~intracellular organelle, GO:0043231~intracellular membrane-bound organelle, GO:0044424~intracellular part, GO:0044464~cell part
1f23A	gp41	1debA	APC	324	P25054	IQGAP1	8826	P46940	Chertova et al.	no	interacts with HIV-sim			GO:0005622~intracellular, GO:0005623~cell, GO:0005737~cytoplasm, GO:0005886~plasma membrane, GO:0016020~membrane, GO:0043226~organelle, GO:0043229~intracellular organelle, GO:0044422~organelle part, GO:0044424~intracellular part, GO:0044446~intracellular organelle part, GO:0044464~cell part
1klmA	reverse transcriptase	1mb8A	PLEC1	5339	Q15149	SPTAN1	6709	Q13813	Brass et al.	yes	interacts with HIV-sim	retropepsin		GO:0005623~cell, GO:0016020~membrane, GO:0044464~cell part
2b4jA	integrase	1mwpA	APP	351	P05067	EPB41	2035	P11171	Yeung et al.	no	interacts with HIV-sim			GO:0005623~cell, GO:0016020~membrane, GO:0044464~cell part
1f23D	gp41	1rw6A	APP	351	P05067	NUMBL	9253	Q9Y6R0	Konig et al.	no	interacts with HIV-sim			GO:0005622~intracellular, GO:0005623~cell, GO:0005737~cytoplasm, GO:0044424~intracellular part, GO:0044464~cell part
1ex4A	integrase	1h92A	LCK	3932	P06239	CD55	1604	P08174	Cantin et al.	no	interacts with HIV-sim	Envelope surface glycoprotein gp120		GO:0005623~cell, GO:0016020~membrane, GO:0044464~cell part
1f23A	gp41	2oj4A	RGS3	5998	P49796	YWHAB	7529	P31946	Chertova et al.	no	interacts with HIV-sim			GO:0005622~intracellular, GO:0005623~cell, GO:0005737~cytoplasm, GO:0016023~cytoplasmic membrane-bound vesicle, GO:0031410~cytoplasmic vesicle, GO:0031982~vesicle, GO:0031988~membrane-bound vesicle, GO:0043226~organelle, GO:0043227~membrane-bound organelle, GO:0043229~intracellular organelle, GO:0043231~intracellular membrane-bound organelle, GO:0044424~intracellular part, GO:0044444~cytoplasmic …
1a8o	capsid	2ngrB	ARHGAP1	392	Q07960	ARHGAP1	392	Q07960	Chertova et al.	no	interacts with HIV-sim			GO:0005623~cell, GO:0016020~membrane, GO:0044464~cell part
1metB	protease	1lyaB	CTSD	1509	P07339	CD4	920	P01730	Brass et al., Zhou et al.	yes	interacts with HIV-sim	Vif, Vpu, Envelope surface glycoprotein gp160, precursor, Envelope surface glycoprotein gp120, Envelope transmembrane glycoprotein gp41, Nef	VPU PRECURSOR, TRANSACTIVATING REGULATORY PROTEIN, GLYCOPROTEIN GP120=ENVELOP GLYCOPROTEIN, SOR PROTEIN, ENV PROTEIN, ENVELOPE POLYPROTEIN VARIANT, VPU PROTEIN, ENVELOPE POLYPROTEIN GP160 PRECURSOR, ENVELOPE POLYPROTEIN; NCBI GI: 328423, GAG POLYPROTEIN, PR55GAG, GAG, GAG PROTEIN, NEGATIVE FACTOR, 3'ORF, F-PROTEIN, NEF PROTEIN, GAG-POL POLYPROTEIN, PR160GAG-POL, ART/TRS, ANTI-REPRESSION TRANSACTI…	GO:0005623~cell, GO:0016020~membrane, GO:0044464~cell part
1f23B	gp41	1jm7A	BRCA1	672	P38398	BRCA1	672	P38398	Zhou et al.	no	interacts with HIV-sim			GO:0005622~intracellular, GO:0005623~cell, GO:0005737~cytoplasm, GO:0032991~macromolecular complex, GO:0043226~organelle, GO:0043227~membrane-bound organelle, GO:0043229~intracellular organelle, GO:0043231~intracellular membrane-bound organelle, GO:0043234~protein complex, GO:0044422~organelle part, GO:0044424~intracellular part, GO:0044444~cytoplasmic part, GO:0044446~intracellular organelle par…
1f23D	gp41	1fbvA	CBL	867	P22681	EGFR	1956	P00533	Brass et al.	no	interacts with HIV-sim			GO:0005576~extracellular region, GO:0005622~intracellular, GO:0005623~cell, GO:0005737~cytoplasm, GO:0005886~plasma membrane, GO:0016020~membrane, GO:0016021~integral to membrane, GO:0016023~cytoplasmic membrane-bound vesicle, GO:0031224~intrinsic to membrane, GO:0031410~cytoplasmic vesicle, GO:0031982~vesicle, GO:0031988~membrane-bound vesicle, GO:0032991~macromolecular complex, GO:0043226~organ…
1bqnA	reverse transcriptase	1ft8E	NXF1	10482	Q9UBU9	NUP214	8021	P35658	Konig et al.	yes	interacts with HIV-sim	Rev	GAG POLYPROTEIN, PR55GAG, GAG, GAG PROTEIN, GAG-POL POLYPROTEIN, PR160GAG-POL, ART/TRS, ANTI-REPRESSION TRANSACTIVATOR PROTEIN, REV PROTEIN, SOR PROTEIN, VIRION INFECTIVITY FACTOR, VIF, R ORF PROTEIN, VPR PROTEIN, VPU PROTEIN, U ORF PROTEIN, VPU PRECURSOR	GO:0005623~cell, GO:0016020~membrane, GO:0044464~cell part
1f23D	gp41	1fosE	FOS	2353	P01100	SUMO1	7341	P63165	Saphire et al.	no	interacts with HIV-sim	p6		GO:0005622~intracellular, GO:0005623~cell, GO:0005737~cytoplasm, GO:0016020~membrane, GO:0016021~integral to membrane, GO:0031224~intrinsic to membrane, GO:0032991~macromolecular complex, GO:0043226~organelle, GO:0043227~membrane-bound organelle, GO:0043229~intracellular organelle, GO:0043231~intracellular membrane-bound organelle, GO:0043234~protein complex, GO:0044422~organelle part, GO:0044424…
1hvsB	protease	1lyaB	CTSD	1509	P07339	CD4	920	P01730	Brass et al., Zhou et al.	yes	interacts with HIV-sim	Vif, Vpu, Envelope surface glycoprotein gp160, precursor, Envelope surface glycoprotein gp120, Envelope transmembrane glycoprotein gp41, Nef	VPU PRECURSOR, TRANSACTIVATING REGULATORY PROTEIN, GLYCOPROTEIN GP120=ENVELOP GLYCOPROTEIN, SOR PROTEIN, ENV PROTEIN, ENVELOPE POLYPROTEIN VARIANT, VPU PROTEIN, ENVELOPE POLYPROTEIN GP160 PRECURSOR, ENVELOPE POLYPROTEIN; NCBI GI: 328423, GAG POLYPROTEIN, PR55GAG, GAG, GAG PROTEIN, NEGATIVE FACTOR, 3'ORF, F-PROTEIN, NEF PROTEIN, GAG-POL POLYPROTEIN, PR160GAG-POL, ART/TRS, ANTI-REPRESSION TRANSACTI…	GO:0005623~cell, GO:0016020~membrane, GO:0044464~cell part
1f23E	gp41	1cnt1	CNTF	1270	P26441	IL6ST	3572	P40189	Yeung et al.	no	interacts with HIV-sim			GO:0005623~cell, GO:0005886~plasma membrane, GO:0016020~membrane, GO:0016021~integral to membrane, GO:0031224~intrinsic to membrane, GO:0044425~membrane part, GO:0044459~plasma membrane part, GO:0044464~cell part
1gnoA	protease	1lyaB	CTSD	1509	P07339	CD4	920	P01730	Brass et al., Zhou et al.	yes	interacts with HIV-sim	Vif, Vpu, Envelope surface glycoprotein gp160, precursor, Envelope surface glycoprotein gp120, Envelope transmembrane glycoprotein gp41, Nef	VPU PRECURSOR, TRANSACTIVATING REGULATORY PROTEIN, GLYCOPROTEIN GP120=ENVELOP GLYCOPROTEIN, SOR PROTEIN, ENV PROTEIN, ENVELOPE POLYPROTEIN VARIANT, VPU PROTEIN, ENVELOPE POLYPROTEIN GP160 PRECURSOR, ENVELOPE POLYPROTEIN; NCBI GI: 328423, GAG POLYPROTEIN, PR55GAG, GAG, GAG PROTEIN, NEGATIVE FACTOR, 3'ORF, F-PROTEIN, NEF PROTEIN, GAG-POL POLYPROTEIN, PR160GAG-POL, ART/TRS, ANTI-REPRESSION TRANSACTI…	GO:0005623~cell, GO:0016020~membrane, GO:0044464~cell part
1f23A	gp41	1nwmX	GGA1	26088	Q9UJY5	TSG101	7251	Q99816	Chertova et al., Cantin et al.	no	interacts with HIV-sim	p6	GAG PROTEIN, GAG POLYPROTEIN	GO:0005622~intracellular, GO:0005623~cell, GO:0005737~cytoplasm, GO:0016020~membrane, GO:0043226~organelle, GO:0043227~membrane-bound organelle, GO:0043229~intracellular organelle, GO:0043231~intracellular membrane-bound organelle, GO:0044424~intracellular part, GO:0044444~cytoplasmic part, GO:0044464~cell part
1ce0B	gp41	1am9B	SREBF1	6720	P36956	SUMO1	7341	P63165	Saphire et al.	no	interacts with HIV-sim	p6		GO:0005623~cell, GO:0016020~membrane, GO:0016021~integral to membrane, GO:0031224~intrinsic to membrane, GO:0044425~membrane part, GO:0044464~cell part
2cmrA	gp41	1qgrA	KPNB1	3837	Q14974	NUP50	10762	Q9UKX7	Konig et al.	no	interacts with HIV-sim		GAG POLYPROTEIN, PR55GAG, GAG, GAG PROTEIN, GAG-POL POLYPROTEIN, PR160GAG-POL, ART/TRS, ANTI-REPRESSION TRANSACTIVATOR PROTEIN, REV PROTEIN, SOR PROTEIN, VIRION INFECTIVITY FACTOR, VIF, R ORF PROTEIN, VPR PROTEIN, VPU PROTEIN, U ORF PROTEIN, VPU PRECURSOR	GO:0005623~cell, GO:0016020~membrane, GO:0016021~integral to membrane, GO:0031224~intrinsic to membrane, GO:0044425~membrane part, GO:0044464~cell part
1eetA	reverse transcriptase	1tceA	SHC1	6464	P29353	EGFR	1956	P00533	Brass et al.	no	interacts with HIV-sim			GO:0005623~cell, GO:0016020~membrane, GO:0044464~cell part
1bqnA	reverse transcriptase	1qu6A	EIF2AK2	5610	P19525	MAP3K7IP2	23118	Q9NYJ8	Yeung et al.	no	interacts with HIV-sim			GO:0005623~cell, GO:0016020~membrane, GO:0044464~cell part
1df4A	gp41	2hacA	CD247	919	P20963	PTPN6	5777	P29350	Chertova et al.	no	interacts with HIV-sim			GO:0005623~cell, GO:0016020~membrane, GO:0044464~cell part
1qs4B	integrase	1mwpA	APP	351	P05067	APOE	348	P02649	Chertova et al.	no	interacts with HIV-sim	Envelope surface glycoprotein gp120	TRANSACTIVATING REGULATORY PROTEIN	GO:0005623~cell, GO:0016020~membrane, GO:0044464~cell part
1f23A	gp41	1q2hA	SH2B2	10603	O14492	AKT1	207	P31749	Brass et al., Zhou et al.	no	interacts with HIV-sim			GO:0005622~intracellular, GO:0005623~cell, GO:0005737~cytoplasm, GO:0005886~plasma membrane, GO:0016020~membrane, GO:0043226~organelle, GO:0043227~membrane-bound organelle, GO:0043229~intracellular organelle, GO:0043231~intracellular membrane-bound organelle, GO:0044422~organelle part, GO:0044424~intracellular part, GO:0044446~intracellular organelle part, GO:0044464~cell part
2zd1A	reverse transcriptase	1qu6A	EIF2AK2	5610	P19525	MAP3K7IP2	23118	Q9NYJ8	Yeung et al.	no	interacts with HIV-sim			GO:0005623~cell, GO:0016020~membrane, GO:0044464~cell part
1a8o	capsid	1y76D	MPP5	64398	Q8N3R9	INADL	10207	Q8NI35	Yeung et al.	no	interacts with HIV-sim			GO:0005623~cell, GO:0016020~membrane, GO:0044464~cell part
1rthB	reverse transcriptase	1ft8E	NXF1	10482	Q9UBU9	NUP98	4928	P52948	Konig et al., Yeung et al.	yes	interacts with HIV-sim	Rev	GAG POLYPROTEIN, PR55GAG, GAG, GAG PROTEIN, GAG-POL POLYPROTEIN, PR160GAG-POL, ART/TRS, ANTI-REPRESSION TRANSACTIVATOR PROTEIN, REV PROTEIN, SOR PROTEIN, VIRION INFECTIVITY FACTOR, VIF, R ORF PROTEIN, VPR PROTEIN, VPU PROTEIN, U ORF PROTEIN, VPU PRECURSOR	GO:0005623~cell, GO:0016020~membrane, GO:0044464~cell part
1ce0B	gp41	1gk4D	VIM	7431	P08670	DSP	1832	P15924	Chertova et al.	no	interacts with HIV-sim			GO:0005623~cell, GO:0016020~membrane, GO:0044425~membrane part, GO:0044464~cell part
1qmcB	integrase	2o2oA	SH3KBP1	30011	Q96B97	CD2	914	P06729	Chertova et al.	no	interacts with HIV-sim	capsid, Envelope surface glycoprotein gp120	GAG PROTEIN	GO:0005623~cell, GO:0016020~membrane, GO:0044464~cell part
2cmrA	gp41	2oduA	PLEC1	5339	Q6S383	MSN	4478	P26038	Yeung et al., Chertova et al., Cantin et al.	yes	interacts with HIV-sim	Envelope surface glycoprotein gp120	GAG PROTEIN	GO:0005623~cell, GO:0016020~membrane, GO:0044425~membrane part, GO:0044464~cell part
3cp1A	gp41	1am9C	SREBF1	6720	P36956	SUMO1	7341	P63165	Saphire et al.	no	interacts with HIV-sim	p6		GO:0005623~cell, GO:0016020~membrane, GO:0016021~integral to membrane, GO:0031224~intrinsic to membrane, GO:0044425~membrane part, GO:0044464~cell part
2upjA	protease	1lyaA	CTSD	1509	P07339	CD4	920	P01730	Brass et al., Zhou et al.	yes	interacts with HIV-sim	Vif, Vpu, Envelope surface glycoprotein gp160, precursor, Envelope surface glycoprotein gp120, Envelope transmembrane glycoprotein gp41, Nef	VPU PRECURSOR, TRANSACTIVATING REGULATORY PROTEIN, GLYCOPROTEIN GP120=ENVELOP GLYCOPROTEIN, SOR PROTEIN, ENV PROTEIN, ENVELOPE POLYPROTEIN VARIANT, VPU PROTEIN, ENVELOPE POLYPROTEIN GP160 PRECURSOR, ENVELOPE POLYPROTEIN; NCBI GI: 328423, GAG POLYPROTEIN, PR55GAG, GAG, GAG PROTEIN, NEGATIVE FACTOR, 3'ORF, F-PROTEIN, NEF PROTEIN, GAG-POL POLYPROTEIN, PR160GAG-POL, ART/TRS, ANTI-REPRESSION TRANSACTI…	GO:0005623~cell, GO:0016020~membrane, GO:0044464~cell part
1ex4A	integrase	1griA	GRB2	2885	P62993	PTPN6	5777	P29350	Chertova et al.	no	interacts with HIV-sim			GO:0005623~cell, GO:0016020~membrane, GO:0044464~cell part
1rthA	reverse transcriptase	1qu6A	EIF2AK2	5610	P19525	CDC42	998	P60953	Chertova et al.	no	interacts with HIV-sim	Nef		GO:0005623~cell, GO:0016020~membrane, GO:0044464~cell part
1a8o	capsid	1tx4A	ARHGAP1	392	Q07960	CDC42	998	P60953	Chertova et al.	no	interacts with HIV-sim	Nef		GO:0005623~cell, GO:0016020~membrane, GO:0044464~cell part
1f23D	gp41	1wt6B	DMPK	1760	Q09013	GABARAP	11337	O95166	Zhou et al.	no	interacts with HIV-sim			GO:0005622~intracellular, GO:0005623~cell, GO:0005737~cytoplasm, GO:0005886~plasma membrane, GO:0016020~membrane, GO:0032991~macromolecular complex, GO:0043226~organelle, GO:0043227~membrane-bound organelle, GO:0043229~intracellular organelle, GO:0043231~intracellular membrane-bound organelle, GO:0043234~protein complex, GO:0044422~organelle part, GO:0044424~intracellular part, GO:0044444~cytopla…
1ihvA	integrase	2nqaB	CAPN2	824	P17655	ADRBK1	156	P25098	Konig et al., Zhou et al.	no	interacts with HIV-sim			GO:0005623~cell, GO:0016020~membrane, GO:0044464~cell part
2bpvA	protease	1lyaB	CTSD	1509	P07339	CD4	920	P01730	Brass et al., Zhou et al.	yes	interacts with HIV-sim	Vif, Vpu, Envelope surface glycoprotein gp160, precursor, Envelope surface glycoprotein gp120, Envelope transmembrane glycoprotein gp41, Nef	VPU PRECURSOR, TRANSACTIVATING REGULATORY PROTEIN, GLYCOPROTEIN GP120=ENVELOP GLYCOPROTEIN, SOR PROTEIN, ENV PROTEIN, ENVELOPE POLYPROTEIN VARIANT, VPU PROTEIN, ENVELOPE POLYPROTEIN GP160 PRECURSOR, ENVELOPE POLYPROTEIN; NCBI GI: 328423, GAG POLYPROTEIN, PR55GAG, GAG, GAG PROTEIN, NEGATIVE FACTOR, 3'ORF, F-PROTEIN, NEF PROTEIN, GAG-POL POLYPROTEIN, PR160GAG-POL, ART/TRS, ANTI-REPRESSION TRANSACTI…	GO:0005623~cell, GO:0016020~membrane, GO:0044464~cell part
2qnpB	protease	1lyaB	CTSD	1509	P07339	CD4	920	P01730	Brass et al., Zhou et al.	yes	interacts with HIV-sim	Vif, Vpu, Envelope surface glycoprotein gp160, precursor, Envelope surface glycoprotein gp120, Envelope transmembrane glycoprotein gp41, Nef	VPU PRECURSOR, TRANSACTIVATING REGULATORY PROTEIN, GLYCOPROTEIN GP120=ENVELOP GLYCOPROTEIN, SOR PROTEIN, ENV PROTEIN, ENVELOPE POLYPROTEIN VARIANT, VPU PROTEIN, ENVELOPE POLYPROTEIN GP160 PRECURSOR, ENVELOPE POLYPROTEIN; NCBI GI: 328423, GAG POLYPROTEIN, PR55GAG, GAG, GAG PROTEIN, NEGATIVE FACTOR, 3'ORF, F-PROTEIN, NEF PROTEIN, GAG-POL POLYPROTEIN, PR160GAG-POL, ART/TRS, ANTI-REPRESSION TRANSACTI…	GO:0005623~cell, GO:0016020~membrane, GO:0044464~cell part
1f23D	gp41	3cl3D	IKBKG	8517	Q9Y6K9	NCOA3	8202	Q9Y6Q9	Yeung et al.	no	interacts with HIV-sim		TRANSACTIVATING REGULATORY PROTEIN	GO:0005622~intracellular, GO:0005623~cell, GO:0005737~cytoplasm, GO:0043226~organelle, GO:0043227~membrane-bound organelle, GO:0043229~intracellular organelle, GO:0043231~intracellular membrane-bound organelle, GO:0044424~intracellular part, GO:0044464~cell part
1ihvA	integrase	2coyA	DCTN1	1639	Q14203	RAB6A	5870	P20340	Brass et al.	no	interacts with HIV-sim			GO:0005623~cell, GO:0016020~membrane, GO:0044464~cell part
2cmrA	gp41	1hh8A	NCF2	4688	P19878	RAC2	5880	P15153	Chertova et al.	no	interacts with HIV-sim			GO:0005623~cell, GO:0016020~membrane, GO:0044464~cell part
3cyoA	gp41	1wq6A	RUNX1T1	862	Q06455	KPNB1	3837	Q14974	Konig et al., Chertova et al.	no	interacts with HIV-sim	integrase, Tat, Rev	GAG PROTEIN, ANTI-REPRESSION TRANSACTIVATOR PROTEIN, TRANSACTIVATING REGULATORY PROTEIN, ART/TRS, REV PROTEIN	GO:0005623~cell, GO:0016020~membrane, GO:0016021~integral to membrane, GO:0031224~intrinsic to membrane, GO:0044425~membrane part, GO:0044464~cell part
1ex4A	integrase	2eczA	SORBS1	10580	Q9BX66	VCL	7414	P18206	Chertova et al.	no	interacts with HIV-sim			GO:0005623~cell, GO:0016020~membrane, GO:0044464~cell part
1t05A	reverse transcriptase	1qu6A	EIF2AK2	5610	P19525	CDC42	998	P60953	Chertova et al.	no	interacts with HIV-sim	Nef		GO:0005623~cell, GO:0016020~membrane, GO:0044464~cell part
1f23E	gp41	1h3oA	TAF4	6874	O00268	GTF2A1	2957	P52655	Zhou et al.	no	interacts with HIV-sim		TRANSACTIVATING REGULATORY PROTEIN	GO:0005622~intracellular, GO:0005623~cell, GO:0032991~macromolecular complex, GO:0043226~organelle, GO:0043227~membrane-bound organelle, GO:0043229~intracellular organelle, GO:0043231~intracellular membrane-bound organelle, GO:0043234~protein complex, GO:0044422~organelle part, GO:0044424~intracellular part, GO:0044446~intracellular organelle part, GO:0044464~cell part
1f23D	gp41	3cl3D	IKBKG	8517	Q9Y6K9	HSP90AB1	3326	P08238	Chertova et al.	no	interacts with HIV-sim			GO:0005622~intracellular, GO:0005623~cell, GO:0005737~cytoplasm, GO:0016023~cytoplasmic membrane-bound vesicle, GO:0031410~cytoplasmic vesicle, GO:0031982~vesicle, GO:0031988~membrane-bound vesicle, GO:0043226~organelle, GO:0043227~membrane-bound organelle, GO:0043229~intracellular organelle, GO:0043231~intracellular membrane-bound organelle, GO:0044424~intracellular part, GO:0044444~cytoplasmic …
1s6pB	reverse transcriptase	1qu6A	EIF2AK2	5610	P19525	RAC1	5879	P63000	Chertova et al.	no	interacts with HIV-sim	Nef	NEGATIVE FACTOR, 3'ORF, F-PROTEIN, NEF PROTEIN	GO:0005623~cell, GO:0016020~membrane, GO:0044464~cell part
2cmrA	gp41	1avoN	PSME1	5720	Q06323	VCL	7414	P18206	Chertova et al.	no	interacts with HIV-sim			GO:0005623~cell, GO:0016020~membrane, GO:0044425~membrane part, GO:0044464~cell part
1har	reverse transcriptase	1jmtA	U2AF1	7307	Q01081	NXF1	10482	Q9UBU9	Konig et al.	no	interacts with HIV-sim			GO:0005623~cell, GO:0016020~membrane, GO:0044464~cell part
1favA	gp41	2rmzA	ITGB3	3690	P05106	AKT1	207	P31749	Brass et al., Zhou et al.	no	interacts with HIV-sim			GO:0005623~cell, GO:0016020~membrane, GO:0044464~cell part
1ce0B	gp41	1x8yA	LMNA	4000	P02545	EGF	1950	P01133	Brass et al.	no	interacts with HIV-sim	Tat	TRANSACTIVATING REGULATORY PROTEIN	GO:0005623~cell, GO:0016020~membrane, GO:0016021~integral to membrane, GO:0031224~intrinsic to membrane, GO:0044425~membrane part, GO:0044464~cell part
1f23B	gp41	1z0jB	ZFYVE20	64145	Q9H1K0	RAB5A	5868	P20339	Chertova et al.	no	interacts with HIV-sim			GO:0005622~intracellular, GO:0005623~cell, GO:0005737~cytoplasm, GO:0005886~plasma membrane, GO:0016020~membrane, GO:0016023~cytoplasmic membrane-bound vesicle, GO:0031410~cytoplasmic vesicle, GO:0031982~vesicle, GO:0031988~membrane-bound vesicle, GO:0043226~organelle, GO:0043227~membrane-bound organelle, GO:0043229~intracellular organelle, GO:0043231~intracellular membrane-bound organelle, GO:00…
1f23A	gp41	1jocA	EEA1	8411	Q15075	RAB5A	5868	P20339	Chertova et al.	no	interacts with HIV-sim			GO:0005622~intracellular, GO:0005623~cell, GO:0005737~cytoplasm, GO:0005886~plasma membrane, GO:0016020~membrane, GO:0016023~cytoplasmic membrane-bound vesicle, GO:0031410~cytoplasmic vesicle, GO:0031982~vesicle, GO:0031988~membrane-bound vesicle, GO:0043226~organelle, GO:0043227~membrane-bound organelle, GO:0043229~intracellular organelle, GO:0043231~intracellular membrane-bound organelle, GO:00…
1f23D	gp41	2yynB	TRIM24	8805	O15164	SUMO1	7341	P63165	Saphire et al.	no	interacts with HIV-sim	p6		GO:0005622~intracellular, GO:0005623~cell, GO:0005737~cytoplasm, GO:0016020~membrane, GO:0016021~integral to membrane, GO:0031224~intrinsic to membrane, GO:0032991~macromolecular complex, GO:0043226~organelle, GO:0043227~membrane-bound organelle, GO:0043229~intracellular organelle, GO:0043231~intracellular membrane-bound organelle, GO:0043234~protein complex, GO:0044422~organelle part, GO:0044424…
1f23A	gp41	1t2kC	JUN	3725	P05412	VDR	7421	P11473	Zhou et al.	no	interacts with HIV-sim			GO:0005622~intracellular, GO:0005623~cell, GO:0043226~organelle, GO:0043227~membrane-bound organelle, GO:0043229~intracellular organelle, GO:0043231~intracellular membrane-bound organelle, GO:0044424~intracellular part, GO:0044464~cell part
2cmrA	gp41	1rw6A	APP	351	P05067	EPB41	2035	P11171	Yeung et al.	no	interacts with HIV-sim			GO:0005623~cell, GO:0016020~membrane, GO:0044425~membrane part, GO:0044464~cell part
2pqzB	protease	1lyaB	CTSD	1509	P07339	CD4	920	P01730	Brass et al., Zhou et al.	yes	interacts with HIV-sim	Vif, Vpu, Envelope surface glycoprotein gp160, precursor, Envelope surface glycoprotein gp120, Envelope transmembrane glycoprotein gp41, Nef	VPU PRECURSOR, TRANSACTIVATING REGULATORY PROTEIN, GLYCOPROTEIN GP120=ENVELOP GLYCOPROTEIN, SOR PROTEIN, ENV PROTEIN, ENVELOPE POLYPROTEIN VARIANT, VPU PROTEIN, ENVELOPE POLYPROTEIN GP160 PRECURSOR, ENVELOPE POLYPROTEIN; NCBI GI: 328423, GAG POLYPROTEIN, PR55GAG, GAG, GAG PROTEIN, NEGATIVE FACTOR, 3'ORF, F-PROTEIN, NEF PROTEIN, GAG-POL POLYPROTEIN, PR160GAG-POL, ART/TRS, ANTI-REPRESSION TRANSACTI…	GO:0005623~cell, GO:0016020~membrane, GO:0044464~cell part
2banA	reverse transcriptase	1qu6A	EIF2AK2	5610	P19525	CDC42	998	P60953	Chertova et al.	no	interacts with HIV-sim	Nef		GO:0005623~cell, GO:0016020~membrane, GO:0044464~cell part
1f23A	gp41	1ow8C	PTK2	5747	Q05397	ITGAV	3685	P06756	Chertova et al.	no	interacts with HIV-sim	Tat, Envelope surface glycoprotein gp120	TRANSACTIVATING REGULATORY PROTEIN	GO:0005623~cell, GO:0005886~plasma membrane, GO:0016020~membrane, GO:0016021~integral to membrane, GO:0031224~intrinsic to membrane, GO:0032991~macromolecular complex, GO:0043234~protein complex, GO:0044425~membrane part, GO:0044459~plasma membrane part, GO:0044464~cell part
1ce0B	gp41	1useA	VASP	7408	P50552	VCL	7414	P18206	Chertova et al.	no	interacts with HIV-sim			GO:0005623~cell, GO:0016020~membrane, GO:0044425~membrane part, GO:0044464~cell part
2hmiB	reverse transcriptase	1dxxA	DMD	1756	P11532	DTNA	1837	Q9Y4J8	Yeung et al.	no	interacts with HIV-sim			GO:0005623~cell, GO:0016020~membrane, GO:0044464~cell part
3cp1A	gp41	2v1yB	PIK3R1	5295	P27986	CDC42	998	P60953	Chertova et al.	no	interacts with HIV-sim	Nef		GO:0005623~cell, GO:0016020~membrane, GO:0044464~cell part
1wjbA	integrase	2acjB	ADAR	103	P55265	XPO1	7514	O14980	Zhou et al.	no	interacts with HIV-sim	Rev	ANTI-REPRESSION TRANSACTIVATOR PROTEIN, GAG PROTEIN, ART/TRS, REV PROTEIN	GO:0005623~cell, GO:0016020~membrane, GO:0044464~cell part
1hvkB	protease	1lyaB	CTSD	1509	P07339	CD4	920	P01730	Brass et al., Zhou et al.	yes	interacts with HIV-sim	Vif, Vpu, Envelope surface glycoprotein gp160, precursor, Envelope surface glycoprotein gp120, Envelope transmembrane glycoprotein gp41, Nef	VPU PRECURSOR, TRANSACTIVATING REGULATORY PROTEIN, GLYCOPROTEIN GP120=ENVELOP GLYCOPROTEIN, SOR PROTEIN, ENV PROTEIN, ENVELOPE POLYPROTEIN VARIANT, VPU PROTEIN, ENVELOPE POLYPROTEIN GP160 PRECURSOR, ENVELOPE POLYPROTEIN; NCBI GI: 328423, GAG POLYPROTEIN, PR55GAG, GAG, GAG PROTEIN, NEGATIVE FACTOR, 3'ORF, F-PROTEIN, NEF PROTEIN, GAG-POL POLYPROTEIN, PR160GAG-POL, ART/TRS, ANTI-REPRESSION TRANSACTI…	GO:0005623~cell, GO:0016020~membrane, GO:0044464~cell part
1j5oA	reverse transcriptase	1ft8E	NXF1	10482	Q9UBU9	NUP98	4928	P52948	Konig et al., Yeung et al.	yes	interacts with HIV-sim	Rev	GAG POLYPROTEIN, PR55GAG, GAG, GAG PROTEIN, GAG-POL POLYPROTEIN, PR160GAG-POL, ART/TRS, ANTI-REPRESSION TRANSACTIVATOR PROTEIN, REV PROTEIN, SOR PROTEIN, VIRION INFECTIVITY FACTOR, VIF, R ORF PROTEIN, VPR PROTEIN, VPU PROTEIN, U ORF PROTEIN, VPU PRECURSOR	GO:0005623~cell, GO:0016020~membrane, GO:0044464~cell part
1f23D	gp41	1rw6A	APP	351	P05067	GSN	2934	P06396	Chertova et al.	no	interacts with HIV-sim			GO:0005576~extracellular region, GO:0005622~intracellular, GO:0005623~cell, GO:0005737~cytoplasm, GO:0043226~organelle, GO:0043229~intracellular organelle, GO:0044424~intracellular part, GO:0044444~cytoplasmic part, GO:0044464~cell part
1f23D	gp41	1rw6A	APP	351	P05067	EPB41	2035	P11171	Yeung et al.	no	interacts with HIV-sim			GO:0005622~intracellular, GO:0005623~cell, GO:0005737~cytoplasm, GO:0005886~plasma membrane, GO:0016020~membrane, GO:0032991~macromolecular complex, GO:0043226~organelle, GO:0043227~membrane-bound organelle, GO:0043229~intracellular organelle, GO:0043231~intracellular membrane-bound organelle, GO:0043234~protein complex, GO:0044422~organelle part, GO:0044424~intracellular part, GO:0044425~membran…
1ex4A	integrase	1fmk	SRC	6714	P12931	PKD1	5310	P98161	Yeung et al.	no	interacts with HIV-sim			GO:0005623~cell, GO:0016020~membrane, GO:0044464~cell part
1har	reverse transcriptase	1ft8E	NXF1	10482	Q9UBU9	NUP214	8021	P35658	Konig et al.	no	interacts with HIV-sim	Rev	GAG POLYPROTEIN, PR55GAG, GAG, GAG PROTEIN, GAG-POL POLYPROTEIN, PR160GAG-POL, ART/TRS, ANTI-REPRESSION TRANSACTIVATOR PROTEIN, REV PROTEIN, SOR PROTEIN, VIRION INFECTIVITY FACTOR, VIF, R ORF PROTEIN, VPR PROTEIN, VPU PROTEIN, U ORF PROTEIN, VPU PRECURSOR	GO:0005623~cell, GO:0016020~membrane, GO:0044464~cell part
1df4A	gp41	2hacA	CD247	919	P20963	LCK	3932	P06239	Saphire et al.	yes	interacts with HIV-sim	Envelope surface glycoprotein gp160, precursor, Envelope surface glycoprotein gp120, Nef	TRANSACTIVATING REGULATORY PROTEIN, NEGATIVE FACTOR, 3'ORF, F-PROTEIN, NEF PROTEIN	GO:0005623~cell, GO:0016020~membrane, GO:0044425~membrane part, GO:0044464~cell part
1ihvA	integrase	1wyxB	BCAR1	9564	P56945	LCK	3932	P06239	Saphire et al.	no	interacts with HIV-sim	Envelope surface glycoprotein gp160, precursor, Envelope surface glycoprotein gp120, Nef	TRANSACTIVATING REGULATORY PROTEIN, NEGATIVE FACTOR, 3'ORF, F-PROTEIN, NEF PROTEIN	GO:0005623~cell, GO:0016020~membrane, GO:0044464~cell part
1f23A	gp41	1am9C	SREBF1	6720	P36956	SUMO1	7341	P63165	Saphire et al.	no	interacts with HIV-sim	p6		GO:0005622~intracellular, GO:0005623~cell, GO:0005737~cytoplasm, GO:0016020~membrane, GO:0016021~integral to membrane, GO:0031224~intrinsic to membrane, GO:0032991~macromolecular complex, GO:0043226~organelle, GO:0043227~membrane-bound organelle, GO:0043229~intracellular organelle, GO:0043231~intracellular membrane-bound organelle, GO:0043234~protein complex, GO:0044422~organelle part, GO:0044424…
1f23F	gp41	1zl8B	RP11-540L11.1	8573	O14936	EPB41	2035	P11171	Yeung et al.	no	interacts with HIV-sim			GO:0005622~intracellular, GO:0005623~cell, GO:0005737~cytoplasm, GO:0005886~plasma membrane, GO:0016020~membrane, GO:0032991~macromolecular complex, GO:0043226~organelle, GO:0043227~membrane-bound organelle, GO:0043229~intracellular organelle, GO:0043231~intracellular membrane-bound organelle, GO:0043234~protein complex, GO:0044422~organelle part, GO:0044424~intracellular part, GO:0044425~membran…
1a8kB	protease	1lyaB	CTSD	1509	P07339	CD4	920	P01730	Brass et al., Zhou et al.	yes	interacts with HIV-sim	Vif, Vpu, Envelope surface glycoprotein gp160, precursor, Envelope surface glycoprotein gp120, Envelope transmembrane glycoprotein gp41, Nef	VPU PRECURSOR, TRANSACTIVATING REGULATORY PROTEIN, GLYCOPROTEIN GP120=ENVELOP GLYCOPROTEIN, SOR PROTEIN, ENV PROTEIN, ENVELOPE POLYPROTEIN VARIANT, VPU PROTEIN, ENVELOPE POLYPROTEIN GP160 PRECURSOR, ENVELOPE POLYPROTEIN; NCBI GI: 328423, GAG POLYPROTEIN, PR55GAG, GAG, GAG PROTEIN, NEGATIVE FACTOR, 3'ORF, F-PROTEIN, NEF PROTEIN, GAG-POL POLYPROTEIN, PR160GAG-POL, ART/TRS, ANTI-REPRESSION TRANSACTI…	GO:0005623~cell, GO:0016020~membrane, GO:0044464~cell part
1f23A	gp41	1ow8C	PTK2	5747	Q05397	EGFR	1956	P00533	Brass et al.	no	interacts with HIV-sim			GO:0005576~extracellular region, GO:0005622~intracellular, GO:0005623~cell, GO:0005737~cytoplasm, GO:0005886~plasma membrane, GO:0016020~membrane, GO:0016021~integral to membrane, GO:0016023~cytoplasmic membrane-bound vesicle, GO:0031224~intrinsic to membrane, GO:0031410~cytoplasmic vesicle, GO:0031982~vesicle, GO:0031988~membrane-bound vesicle, GO:0032991~macromolecular complex, GO:0043226~organ…
1f23A	gp41	1jm7A	BRCA1	672	P38398	BRCA1	672	P38398	Zhou et al.	no	interacts with HIV-sim			GO:0005622~intracellular, GO:0005623~cell, GO:0005737~cytoplasm, GO:0032991~macromolecular complex, GO:0043226~organelle, GO:0043227~membrane-bound organelle, GO:0043229~intracellular organelle, GO:0043231~intracellular membrane-bound organelle, GO:0043234~protein complex, GO:0044422~organelle part, GO:0044424~intracellular part, GO:0044444~cytoplasmic part, GO:0044446~intracellular organelle par…
1szt	gp41	1hciA	ACTN2	88	P35609	TTN	7273	Q8WZ42	Chertova et al.	no	interacts with HIV-sim			GO:0005623~cell, GO:0016020~membrane, GO:0016021~integral to membrane, GO:0031224~intrinsic to membrane, GO:0044425~membrane part, GO:0044464~cell part
1wjdA	integrase	2cueA	PAX6	5080	P26367	INADL	10207	Q8NI35	Yeung et al.	no	interacts with HIV-sim			GO:0005623~cell, GO:0016020~membrane, GO:0044464~cell part
1bwbA	protease	1lyaA	CTSD	1509	P07339	CD4	920	P01730	Brass et al., Zhou et al.	yes	interacts with HIV-sim	Vif, Vpu, Envelope surface glycoprotein gp160, precursor, Envelope surface glycoprotein gp120, Envelope transmembrane glycoprotein gp41, Nef	VPU PRECURSOR, TRANSACTIVATING REGULATORY PROTEIN, GLYCOPROTEIN GP120=ENVELOP GLYCOPROTEIN, SOR PROTEIN, ENV PROTEIN, ENVELOPE POLYPROTEIN VARIANT, VPU PROTEIN, ENVELOPE POLYPROTEIN GP160 PRECURSOR, ENVELOPE POLYPROTEIN; NCBI GI: 328423, GAG POLYPROTEIN, PR55GAG, GAG, GAG PROTEIN, NEGATIVE FACTOR, 3'ORF, F-PROTEIN, NEF PROTEIN, GAG-POL POLYPROTEIN, PR160GAG-POL, ART/TRS, ANTI-REPRESSION TRANSACTI…	GO:0005623~cell, GO:0016020~membrane, GO:0044464~cell part
1f23D	gp41	1zl8B	RP11-540L11.1	8573	O14936	NRXN1	9378	Q9ULB1	Yeung et al.	no	interacts with HIV-sim			GO:0005623~cell, GO:0005886~plasma membrane, GO:0016020~membrane, GO:0016021~integral to membrane, GO:0031224~intrinsic to membrane, GO:0044425~membrane part, GO:0044459~plasma membrane part, GO:0044464~cell part
1ce0B	gp41	1io4B	CEBPB	1051	P17676	EGFR	1956	P00533	Brass et al.	no	interacts with HIV-sim			GO:0005623~cell, GO:0016020~membrane, GO:0016021~integral to membrane, GO:0031224~intrinsic to membrane, GO:0044425~membrane part, GO:0044464~cell part
1f23E	gp41	2oduA	PLEC1	5339	Q6S383	VIM	7431	P08670	Chertova et al.	no	interacts with HIV-sim	retropepsin		GO:0005622~intracellular, GO:0005623~cell, GO:0005737~cytoplasm, GO:0043226~organelle, GO:0043229~intracellular organelle, GO:0044422~organelle part, GO:0044424~intracellular part, GO:0044446~intracellular organelle part, GO:0044464~cell part
1hvsA	protease	1lyaB	CTSD	1509	P07339	CD4	920	P01730	Brass et al., Zhou et al.	yes	interacts with HIV-sim	Vif, Vpu, Envelope surface glycoprotein gp160, precursor, Envelope surface glycoprotein gp120, Envelope transmembrane glycoprotein gp41, Nef	VPU PRECURSOR, TRANSACTIVATING REGULATORY PROTEIN, GLYCOPROTEIN GP120=ENVELOP GLYCOPROTEIN, SOR PROTEIN, ENV PROTEIN, ENVELOPE POLYPROTEIN VARIANT, VPU PROTEIN, ENVELOPE POLYPROTEIN GP160 PRECURSOR, ENVELOPE POLYPROTEIN; NCBI GI: 328423, GAG POLYPROTEIN, PR55GAG, GAG, GAG PROTEIN, NEGATIVE FACTOR, 3'ORF, F-PROTEIN, NEF PROTEIN, GAG-POL POLYPROTEIN, PR160GAG-POL, ART/TRS, ANTI-REPRESSION TRANSACTI…	GO:0005623~cell, GO:0016020~membrane, GO:0044464~cell part
1ex4A	integrase	1h92A	LCK	3932	P06239	LCK			Saphire et al.	no	is HIV-sim	Envelope surface glycoprotein gp160, precursor, Envelope surface glycoprotein gp120, Nef	TRANSACTIVATING REGULATORY PROTEIN, NEGATIVE FACTOR, 3'ORF, F-PROTEIN, NEF PROTEIN	GO:0005623~cell, GO:0016020~membrane, GO:0044464~cell part
1f23A	gp41	1avoN	PSME1	5720	Q06323	PSME1			Chertova et al.	no	is HIV-sim	integrase, Vif, Tat	TRANSACTIVATING REGULATORY PROTEIN, SOR PROTEIN	GO:0005622~intracellular, GO:0005623~cell, GO:0005737~cytoplasm, GO:0032991~macromolecular complex, GO:0043234~protein complex, GO:0044424~intracellular part, GO:0044444~cytoplasmic part, GO:0044464~cell part
2cmrA	gp41	2b05A	YWHAG	7532	P61981	SPTBN1	6711	Q01082	Brass et al.	no	interacts with HIV-sim	retropepsin		GO:0005623~cell, GO:0016020~membrane, GO:0044464~cell part
1f23A	gp41	3cl3D	IKBKG	8517	Q9Y6K9	TNFAIP3	7128	P21580	Chertova et al.	no	interacts with HIV-sim			GO:0005622~intracellular, GO:0005623~cell, GO:0005737~cytoplasm, GO:0043226~organelle, GO:0043227~membrane-bound organelle, GO:0043229~intracellular organelle, GO:0043231~intracellular membrane-bound organelle, GO:0044424~intracellular part, GO:0044464~cell part
1dlbA	gp41	2v1yB	PIK3R1	5295	P27986	PTPN6	5777	P29350	Chertova et al.	no	interacts with HIV-sim			GO:0005623~cell, GO:0016020~membrane, GO:0044464~cell part
2cmrA	gp41	1ib1A	YWHAZ	7534	P63104	AKT1	207	P31749	Brass et al., Zhou et al.	no	interacts with HIV-sim			GO:0005623~cell, GO:0016020~membrane, GO:0044464~cell part
1k34A	gp41	2v1yB	PIK3R1	5295	P27986	AKT1	207	P31749	Brass et al., Zhou et al.	no	interacts with HIV-sim			GO:0005623~cell, GO:0016020~membrane, GO:0044464~cell part
1f23E	gp41	1k04A	PTK2	5747	Q05397	LCK	3932	P06239	Saphire et al.	no	interacts with HIV-sim	Envelope surface glycoprotein gp160, precursor, Envelope surface glycoprotein gp120, Nef	TRANSACTIVATING REGULATORY PROTEIN, NEGATIVE FACTOR, 3'ORF, F-PROTEIN, NEF PROTEIN	GO:0005622~intracellular, GO:0005623~cell, GO:0005737~cytoplasm, GO:0005886~plasma membrane, GO:0016020~membrane, GO:0043226~organelle, GO:0043229~intracellular organelle, GO:0044422~organelle part, GO:0044424~intracellular part, GO:0044425~membrane part, GO:0044444~cytoplasmic part, GO:0044446~intracellular organelle part, GO:0044459~plasma membrane part, GO:0044464~cell part
1ex4A	integrase	5hck	HCK	3055	P08631	TSG101	7251	Q99816	Chertova et al., Cantin et al.	no	interacts with HIV-sim	p6	GAG PROTEIN, GAG POLYPROTEIN	GO:0005623~cell, GO:0016020~membrane, GO:0044464~cell part
1t05B	reverse transcriptase	1mb8A	PLEC1	5339	Q15149	MSN	4478	P26038	Yeung et al., Chertova et al., Cantin et al.	no	interacts with HIV-sim	Envelope surface glycoprotein gp120	GAG PROTEIN	GO:0005623~cell, GO:0016020~membrane, GO:0044464~cell part
1fk9A	reverse transcriptase	1ft8E	NXF1	10482	Q9UBU9	NUP153	9972	P49790	Brass et al., Konig et al.	yes	interacts with HIV-sim	Rev	GAG POLYPROTEIN, PR55GAG, GAG, GAG PROTEIN, GAG-POL POLYPROTEIN, PR160GAG-POL, ART/TRS, ANTI-REPRESSION TRANSACTIVATOR PROTEIN, REV PROTEIN, SOR PROTEIN, VIRION INFECTIVITY FACTOR, VIF, R ORF PROTEIN, VPR PROTEIN, VPU PROTEIN, U ORF PROTEIN, VPU PRECURSOR	GO:0005623~cell, GO:0016020~membrane, GO:0044464~cell part
1ex4A	integrase	2yuqA	ITK	3702	Q08881	LCK	3932	P06239	Saphire et al.	no	interacts with HIV-sim	Envelope surface glycoprotein gp160, precursor, Envelope surface glycoprotein gp120, Nef	TRANSACTIVATING REGULATORY PROTEIN, NEGATIVE FACTOR, 3'ORF, F-PROTEIN, NEF PROTEIN	GO:0005623~cell, GO:0016020~membrane, GO:0044464~cell part
1f23B	gp41	1lotA	GC	2638	P02774	C3	718	P01024	Chertova et al.	no	interacts with HIV-sim	Envelope surface glycoprotein gp120		GO:0005576~extracellular region
1ajxB	protease	1lyaB	CTSD	1509	P07339	CD4	920	P01730	Brass et al., Zhou et al.	yes	interacts with HIV-sim	Vif, Vpu, Envelope surface glycoprotein gp160, precursor, Envelope surface glycoprotein gp120, Envelope transmembrane glycoprotein gp41, Nef	VPU PRECURSOR, TRANSACTIVATING REGULATORY PROTEIN, GLYCOPROTEIN GP120=ENVELOP GLYCOPROTEIN, SOR PROTEIN, ENV PROTEIN, ENVELOPE POLYPROTEIN VARIANT, VPU PROTEIN, ENVELOPE POLYPROTEIN GP160 PRECURSOR, ENVELOPE POLYPROTEIN; NCBI GI: 328423, GAG POLYPROTEIN, PR55GAG, GAG, GAG PROTEIN, NEGATIVE FACTOR, 3'ORF, F-PROTEIN, NEF PROTEIN, GAG-POL POLYPROTEIN, PR160GAG-POL, ART/TRS, ANTI-REPRESSION TRANSACTI…	GO:0005623~cell, GO:0016020~membrane, GO:0044464~cell part
1ce0B	gp41	2rndA	BIN1	274	O00499	DNM2	1785	P50570	Konig et al.	no	interacts with HIV-sim			GO:0005623~cell, GO:0016020~membrane, GO:0044425~membrane part, GO:0044464~cell part
1dtqA	reverse transcriptase	1mb8A	PLEC1	5339	Q15149	EGFR	1956	P00533	Brass et al.	no	interacts with HIV-sim			GO:0005623~cell, GO:0016020~membrane, GO:0044464~cell part
1ce0A	gp41	1gk7A	VIM	7431	P08670	PKD1	5310	P98161	Yeung et al.	no	interacts with HIV-sim			GO:0005623~cell, GO:0016020~membrane, GO:0016021~integral to membrane, GO:0031224~intrinsic to membrane, GO:0044425~membrane part, GO:0044464~cell part
1a8o	capsid	3b9lA	ALB	213	P02768	APOE	348	P02649	Chertova et al.	no	interacts with HIV-sim	Envelope surface glycoprotein gp120	TRANSACTIVATING REGULATORY PROTEIN	GO:0005623~cell, GO:0016020~membrane, GO:0044464~cell part
1a8o	capsid	1r8sE	PSCD2	9266	Q99418	ITGB2	3689	P05107	Chertova et al.	no	interacts with HIV-sim	Tat, Envelope surface glycoprotein gp120	TRANSACTIVATING REGULATORY PROTEIN	GO:0005623~cell, GO:0016020~membrane, GO:0044464~cell part
1f23E	gp41	1t2kC	JUN	3725	P05412	BRCA1	672	P38398	Zhou et al.	no	interacts with HIV-sim			GO:0005622~intracellular, GO:0005623~cell, GO:0005737~cytoplasm, GO:0032991~macromolecular complex, GO:0043226~organelle, GO:0043227~membrane-bound organelle, GO:0043229~intracellular organelle, GO:0043231~intracellular membrane-bound organelle, GO:0043234~protein complex, GO:0044422~organelle part, GO:0044424~intracellular part, GO:0044444~cytoplasmic part, GO:0044446~intracellular organelle par…
1f23A	gp41	3cl3D	IKBKG	8517	Q9Y6K9	NCOA3	8202	Q9Y6Q9	Yeung et al.	no	interacts with HIV-sim		TRANSACTIVATING REGULATORY PROTEIN	GO:0005622~intracellular, GO:0005623~cell, GO:0005737~cytoplasm, GO:0043226~organelle, GO:0043227~membrane-bound organelle, GO:0043229~intracellular organelle, GO:0043231~intracellular membrane-bound organelle, GO:0044424~intracellular part, GO:0044464~cell part
1ce0B	gp41	2jwaA	ERBB2	2064	P04626	NF2	4771	P35240	Brass et al.	no	interacts with HIV-sim			GO:0005623~cell, GO:0016020~membrane, GO:0044425~membrane part, GO:0044464~cell part
1f23D	gp41	1t2kC	JUN	3725	P05412	BRCA1	672	P38398	Zhou et al.	no	interacts with HIV-sim			GO:0005622~intracellular, GO:0005623~cell, GO:0005737~cytoplasm, GO:0032991~macromolecular complex, GO:0043226~organelle, GO:0043227~membrane-bound organelle, GO:0043229~intracellular organelle, GO:0043231~intracellular membrane-bound organelle, GO:0043234~protein complex, GO:0044422~organelle part, GO:0044424~intracellular part, GO:0044444~cytoplasmic part, GO:0044446~intracellular organelle par…
1f23D	gp41	1jm7A	BRCA1	672	P38398	NFKB1	4790	P19838	Zhou et al., Yeung et al.	no	interacts with HIV-sim	retropepsin, Vpr, Tat, Envelope surface glycoprotein gp120	TRANSACTIVATING REGULATORY PROTEIN, VPU PRECURSOR	GO:0005622~intracellular, GO:0005623~cell, GO:0005737~cytoplasm, GO:0043226~organelle, GO:0043227~membrane-bound organelle, GO:0043229~intracellular organelle, GO:0043231~intracellular membrane-bound organelle, GO:0044424~intracellular part, GO:0044464~cell part
7hvpB	protease	1lyaB	CTSD	1509	P07339	CD4	920	P01730	Brass et al., Zhou et al.	yes	interacts with HIV-sim	Vif, Vpu, Envelope surface glycoprotein gp160, precursor, Envelope surface glycoprotein gp120, Envelope transmembrane glycoprotein gp41, Nef	VPU PRECURSOR, TRANSACTIVATING REGULATORY PROTEIN, GLYCOPROTEIN GP120=ENVELOP GLYCOPROTEIN, SOR PROTEIN, ENV PROTEIN, ENVELOPE POLYPROTEIN VARIANT, VPU PROTEIN, ENVELOPE POLYPROTEIN GP160 PRECURSOR, ENVELOPE POLYPROTEIN; NCBI GI: 328423, GAG POLYPROTEIN, PR55GAG, GAG, GAG PROTEIN, NEGATIVE FACTOR, 3'ORF, F-PROTEIN, NEF PROTEIN, GAG-POL POLYPROTEIN, PR160GAG-POL, ART/TRS, ANTI-REPRESSION TRANSACTI…	GO:0005623~cell, GO:0016020~membrane, GO:0044464~cell part
1ikyA	reverse transcriptase	1qu6A	EIF2AK2	5610	P19525	CDC42	998	P60953	Chertova et al.	no	interacts with HIV-sim	Nef		GO:0005623~cell, GO:0016020~membrane, GO:0044464~cell part
1a8gB	protease	1lyaB	CTSD	1509	P07339	CD4	920	P01730	Brass et al., Zhou et al.	yes	interacts with HIV-sim	Vif, Vpu, Envelope surface glycoprotein gp160, precursor, Envelope surface glycoprotein gp120, Envelope transmembrane glycoprotein gp41, Nef	VPU PRECURSOR, TRANSACTIVATING REGULATORY PROTEIN, GLYCOPROTEIN GP120=ENVELOP GLYCOPROTEIN, SOR PROTEIN, ENV PROTEIN, ENVELOPE POLYPROTEIN VARIANT, VPU PROTEIN, ENVELOPE POLYPROTEIN GP160 PRECURSOR, ENVELOPE POLYPROTEIN; NCBI GI: 328423, GAG POLYPROTEIN, PR55GAG, GAG, GAG PROTEIN, NEGATIVE FACTOR, 3'ORF, F-PROTEIN, NEF PROTEIN, GAG-POL POLYPROTEIN, PR160GAG-POL, ART/TRS, ANTI-REPRESSION TRANSACTI…	GO:0005623~cell, GO:0016020~membrane, GO:0044464~cell part
1f23E	gp41	1zl8B	RP11-540L11.1	8573	O14936	NRXN1	9378	Q9ULB1	Yeung et al.	no	interacts with HIV-sim			GO:0005623~cell, GO:0005886~plasma membrane, GO:0016020~membrane, GO:0016021~integral to membrane, GO:0031224~intrinsic to membrane, GO:0044425~membrane part, GO:0044459~plasma membrane part, GO:0044464~cell part
1suqA	reverse transcriptase	1mb8A	PLEC1	5339	Q15149	SPTAN1	6709	Q13813	Brass et al.	no	interacts with HIV-sim	retropepsin		GO:0005623~cell, GO:0016020~membrane, GO:0044464~cell part
1hpzA	reverse transcriptase	1qu6A	EIF2AK2	5610	P19525	MAP3K7IP2	23118	Q9NYJ8	Yeung et al.	no	interacts with HIV-sim			GO:0005623~cell, GO:0016020~membrane, GO:0044464~cell part
2cmrA	gp41	1qjaB	YWHAZ	7534	P63104	EGFR	1956	P00533	Brass et al.	no	interacts with HIV-sim			GO:0005623~cell, GO:0016020~membrane, GO:0016021~integral to membrane, GO:0031224~intrinsic to membrane, GO:0044425~membrane part, GO:0044464~cell part
1hnvB	reverse transcriptase	1mb8A	PLEC1	5339	Q15149	SPTAN1	6709	Q13813	Brass et al.	no	interacts with HIV-sim	retropepsin		GO:0005623~cell, GO:0016020~membrane, GO:0044464~cell part
1f23A	gp41	1bf5A	STAT1	6772	P42224	RAC1	5879	P63000	Chertova et al.	no	interacts with HIV-sim	Nef	NEGATIVE FACTOR, 3'ORF, F-PROTEIN, NEF PROTEIN	GO:0005622~intracellular, GO:0005623~cell, GO:0005737~cytoplasm, GO:0005886~plasma membrane, GO:0016020~membrane, GO:0016023~cytoplasmic membrane-bound vesicle, GO:0031410~cytoplasmic vesicle, GO:0031982~vesicle, GO:0031988~membrane-bound vesicle, GO:0043226~organelle, GO:0043227~membrane-bound organelle, GO:0043229~intracellular organelle, GO:0043231~intracellular membrane-bound organelle, GO:00…
1f23A	gp41	1urfA	PKN1	5585	Q16512	VIM	7431	P08670	Chertova et al.	no	interacts with HIV-sim	retropepsin		GO:0005622~intracellular, GO:0005623~cell, GO:0005737~cytoplasm, GO:0043226~organelle, GO:0043229~intracellular organelle, GO:0044422~organelle part, GO:0044424~intracellular part, GO:0044446~intracellular organelle part, GO:0044464~cell part
1ce0A	gp41	1gk7A	VIM	7431	P08670	PLEC1	5339	Q15149	Chertova et al.	no	interacts with HIV-sim			GO:0005623~cell, GO:0016020~membrane, GO:0044464~cell part
1dlbA	gp41	1wlxA	ACTN4	81	O43707	PTPN6	5777	P29350	Chertova et al.	no	interacts with HIV-sim			GO:0005623~cell, GO:0016020~membrane, GO:0044464~cell part
1f23A	gp41	2a26A	CACYBP	27101	Q9HB71	S100A6	6277	P06703	Chertova et al.	no	interacts with HIV-sim			GO:0005622~intracellular, GO:0005623~cell, GO:0005737~cytoplasm, GO:0016020~membrane, GO:0043226~organelle, GO:0043227~membrane-bound organelle, GO:0043229~intracellular organelle, GO:0043231~intracellular membrane-bound organelle, GO:0044422~organelle part, GO:0044424~intracellular part, GO:0044446~intracellular organelle part, GO:0044464~cell part
1f23F	gp41	1yz1A	TPT1	7178	P13693	TPT1	7178	P13693	Zhou et al.	no	interacts with HIV-sim			GO:0005576~extracellular region, GO:0005622~intracellular, GO:0005623~cell, GO:0005737~cytoplasm, GO:0032991~macromolecular complex, GO:0043226~organelle, GO:0043227~membrane-bound organelle, GO:0043229~intracellular organelle, GO:0043231~intracellular membrane-bound organelle, GO:0043234~protein complex, GO:0044421~extracellular region part, GO:0044422~organelle part, GO:0044424~intracellular pa…
2banA	reverse transcriptase	1qu6A	EIF2AK2	5610	P19525	MAP3K7IP2	23118	Q9NYJ8	Yeung et al.	no	interacts with HIV-sim			GO:0005623~cell, GO:0016020~membrane, GO:0044464~cell part
1rtjA	reverse transcriptase	1tceA	SHC1	6464	P29353	EGFR	1956	P00533	Brass et al.	no	interacts with HIV-sim			GO:0005623~cell, GO:0016020~membrane, GO:0044464~cell part
1f23E	gp41	1oxzA	GGA1	26088	Q9UJY5	ARF1	375	P84077	Brass et al., Chertova et al.	no	interacts with HIV-sim	Nef	NEGATIVE FACTOR, 3'ORF, F-PROTEIN, NEF PROTEIN	GO:0005622~intracellular, GO:0005623~cell, GO:0005737~cytoplasm, GO:0005886~plasma membrane, GO:0016020~membrane, GO:0043226~organelle, GO:0043227~membrane-bound organelle, GO:0043229~intracellular organelle, GO:0043231~intracellular membrane-bound organelle, GO:0044424~intracellular part, GO:0044444~cytoplasmic part, GO:0044464~cell part
2bpyB	protease	1lyaB	CTSD	1509	P07339	CD4	920	P01730	Brass et al., Zhou et al.	yes	interacts with HIV-sim	Vif, Vpu, Envelope surface glycoprotein gp160, precursor, Envelope surface glycoprotein gp120, Envelope transmembrane glycoprotein gp41, Nef	VPU PRECURSOR, TRANSACTIVATING REGULATORY PROTEIN, GLYCOPROTEIN GP120=ENVELOP GLYCOPROTEIN, SOR PROTEIN, ENV PROTEIN, ENVELOPE POLYPROTEIN VARIANT, VPU PROTEIN, ENVELOPE POLYPROTEIN GP160 PRECURSOR, ENVELOPE POLYPROTEIN; NCBI GI: 328423, GAG POLYPROTEIN, PR55GAG, GAG, GAG PROTEIN, NEGATIVE FACTOR, 3'ORF, F-PROTEIN, NEF PROTEIN, GAG-POL POLYPROTEIN, PR160GAG-POL, ART/TRS, ANTI-REPRESSION TRANSACTI…	GO:0005623~cell, GO:0016020~membrane, GO:0044464~cell part
1f23C	gp41	1urfA	PKN1	5585	Q16512	RHOA	387	P61586	Chertova et al.	no	interacts with HIV-sim			GO:0005622~intracellular, GO:0005623~cell, GO:0005737~cytoplasm, GO:0016020~membrane, GO:0043226~organelle, GO:0043229~intracellular organelle, GO:0044424~intracellular part, GO:0044464~cell part
1bi4C	integrase	1a81A	SYK	6850	P43405	ITGB2	3689	P05107	Chertova et al.	no	interacts with HIV-sim	Tat, Envelope surface glycoprotein gp120	TRANSACTIVATING REGULATORY PROTEIN	GO:0005623~cell, GO:0016020~membrane, GO:0044464~cell part
1lweA	reverse transcriptase	1mb8A	PLEC1	5339	Q15149	EGFR	1956	P00533	Brass et al.	no	interacts with HIV-sim			GO:0005623~cell, GO:0016020~membrane, GO:0044464~cell part
1f23B	gp41	1cxzB	PKN1	5585	Q16512	RHOA	387	P61586	Chertova et al.	no	interacts with HIV-sim			GO:0005622~intracellular, GO:0005623~cell, GO:0005737~cytoplasm, GO:0016020~membrane, GO:0043226~organelle, GO:0043229~intracellular organelle, GO:0044424~intracellular part, GO:0044464~cell part
2cmrA	gp41	1qgrA	KPNB1	3837	Q14974	RANBP2	5903	P49792	Brass et al., Konig et al.	no	interacts with HIV-sim		GAG POLYPROTEIN, PR55GAG, GAG, GAG PROTEIN, GAG-POL POLYPROTEIN, PR160GAG-POL, ART/TRS, ANTI-REPRESSION TRANSACTIVATOR PROTEIN, REV PROTEIN, SOR PROTEIN, VIRION INFECTIVITY FACTOR, VIF, R ORF PROTEIN, VPR PROTEIN, VPU PROTEIN, U ORF PROTEIN, VPU PRECURSOR	GO:0005623~cell, GO:0016020~membrane, GO:0016021~integral to membrane, GO:0031224~intrinsic to membrane, GO:0044425~membrane part, GO:0044464~cell part
1r0aA	reverse transcriptase	1mb8A	PLEC1	5339	Q15149	EGFR	1956	P00533	Brass et al.	no	interacts with HIV-sim			GO:0005623~cell, GO:0016020~membrane, GO:0044464~cell part
1f23D	gp41	2yynB	TRIM24	8805	O15164	VDR	7421	P11473	Zhou et al.	no	interacts with HIV-sim			GO:0005622~intracellular, GO:0005623~cell, GO:0043226~organelle, GO:0043227~membrane-bound organelle, GO:0043229~intracellular organelle, GO:0043231~intracellular membrane-bound organelle, GO:0044424~intracellular part, GO:0044464~cell part
1f23F	gp41	1jm7A	BRCA1	672	P38398	CTBP1	1487	Q13363	Yeung et al.	no	interacts with HIV-sim			GO:0005622~intracellular, GO:0005623~cell, GO:0005737~cytoplasm, GO:0043226~organelle, GO:0043227~membrane-bound organelle, GO:0043229~intracellular organelle, GO:0043231~intracellular membrane-bound organelle, GO:0044424~intracellular part, GO:0044464~cell part
1qmcB	integrase	1k4uS	NCF2	4688	P19878	RAC2	5880	P15153	Chertova et al.	no	interacts with HIV-sim			GO:0005623~cell, GO:0016020~membrane, GO:0044464~cell part
1sv5A	reverse transcriptase	1dxxA	DMD	1756	P11532	DTNA	1837	Q9Y4J8	Yeung et al.	no	interacts with HIV-sim			GO:0005623~cell, GO:0016020~membrane, GO:0044464~cell part
1f23C	gp41	1fosE	FOS	2353	P01100	SUMO2	6613	P61956	Konig et al.	no	interacts with HIV-sim			GO:0005622~intracellular, GO:0005623~cell, GO:0043226~organelle, GO:0043227~membrane-bound organelle, GO:0043229~intracellular organelle, GO:0043231~intracellular membrane-bound organelle, GO:0044424~intracellular part, GO:0044464~cell part
1biuB	integrase	1mwpA	APP	351	P05067	EPB41	2035	P11171	Yeung et al.	no	interacts with HIV-sim			GO:0005623~cell, GO:0016020~membrane, GO:0044464~cell part
2cmrA	gp41	1qgkA	KPNB1	3837	Q14974	RAN	5901	P62826	Chertova et al.	no	interacts with HIV-sim	Rev	GAG PROTEIN, ANTI-REPRESSION TRANSACTIVATOR PROTEIN, ART/TRS, REV PROTEIN	GO:0005623~cell, GO:0016020~membrane, GO:0016021~integral to membrane, GO:0031224~intrinsic to membrane, GO:0044425~membrane part, GO:0044464~cell part
1rtjA	reverse transcriptase	1mb8A	PLEC1	5339	Q15149	MSN	4478	P26038	Yeung et al., Chertova et al., Cantin et al.	no	interacts with HIV-sim	Envelope surface glycoprotein gp120	GAG PROTEIN	GO:0005623~cell, GO:0016020~membrane, GO:0044464~cell part
2cmrA	gp41	1wm5A	NCF2	4688	P19878	RAC2	5880	P15153	Chertova et al.	no	interacts with HIV-sim			GO:0005623~cell, GO:0016020~membrane, GO:0044464~cell part
1ex4A	integrase	1h92A	LCK	3932	P06239	CD44	960	P16070	Chertova et al.	no	interacts with HIV-sim			GO:0005623~cell, GO:0016020~membrane, GO:0044464~cell part
8hvpA	protease	1lyaB	CTSD	1509	P07339	CD4	920	P01730	Brass et al., Zhou et al.	yes	interacts with HIV-sim	Vif, Vpu, Envelope surface glycoprotein gp160, precursor, Envelope surface glycoprotein gp120, Envelope transmembrane glycoprotein gp41, Nef	VPU PRECURSOR, TRANSACTIVATING REGULATORY PROTEIN, GLYCOPROTEIN GP120=ENVELOP GLYCOPROTEIN, SOR PROTEIN, ENV PROTEIN, ENVELOPE POLYPROTEIN VARIANT, VPU PROTEIN, ENVELOPE POLYPROTEIN GP160 PRECURSOR, ENVELOPE POLYPROTEIN; NCBI GI: 328423, GAG POLYPROTEIN, PR55GAG, GAG, GAG PROTEIN, NEGATIVE FACTOR, 3'ORF, F-PROTEIN, NEF PROTEIN, GAG-POL POLYPROTEIN, PR160GAG-POL, ART/TRS, ANTI-REPRESSION TRANSACTI…	GO:0005623~cell, GO:0016020~membrane, GO:0044464~cell part
1f23A	gp41	1tr2B	VCL	7414	P18206	VCL			Chertova et al.	no	is HIV-sim			GO:0005622~intracellular, GO:0005623~cell, GO:0005737~cytoplasm, GO:0005886~plasma membrane, GO:0016020~membrane, GO:0032991~macromolecular complex, GO:0043226~organelle, GO:0043229~intracellular organelle, GO:0043234~protein complex, GO:0044424~intracellular part, GO:0044425~membrane part, GO:0044444~cytoplasmic part, GO:0044459~plasma membrane part, GO:0044464~cell part
1uwbA	reverse transcriptase	1qagA	UTRN	7402	P46939	DTNA	1837	Q9Y4J8	Yeung et al.	no	interacts with HIV-sim			GO:0005623~cell, GO:0016020~membrane, GO:0044464~cell part
1ihvA	integrase	2aryA	CAPN1	823	P07384	SPTBN1	6711	Q01082	Brass et al.	no	interacts with HIV-sim	retropepsin		GO:0005623~cell, GO:0016020~membrane, GO:0044464~cell part
1u57A	p2	1tu3J	RABEP1	9135	Q15276	RAB5A	5868	P20339	Chertova et al.	no	interacts with HIV-sim			GO:0005623~cell, GO:0016020~membrane, GO:0044464~cell part
1f23E	gp41	1t2kC	JUN	3725	P05412	RELA	5970	Q04206	Brass et al., Konig et al., Zhou et al.	no	interacts with HIV-sim	Tat	TRANSACTIVATING REGULATORY PROTEIN, ANTI-REPRESSION TRANSACTIVATOR PROTEIN, VPU PRECURSOR	GO:0005622~intracellular, GO:0005623~cell, GO:0005737~cytoplasm, GO:0032991~macromolecular complex, GO:0043226~organelle, GO:0043227~membrane-bound organelle, GO:0043229~intracellular organelle, GO:0043231~intracellular membrane-bound organelle, GO:0043234~protein complex, GO:0044422~organelle part, GO:0044424~intracellular part, GO:0044446~intracellular organelle part, GO:0044464~cell part
1a8o	capsid	1bm0A	ALB	213	P02768	APOE	348	P02649	Chertova et al.	no	interacts with HIV-sim	Envelope surface glycoprotein gp120	TRANSACTIVATING REGULATORY PROTEIN	GO:0005623~cell, GO:0016020~membrane, GO:0044464~cell part
1ex4A	integrase	2ekoA	HTATIP	10524	Q92993	PTPRS	5802	Q13332	Yeung et al.	no	interacts with HIV-sim			GO:0005623~cell, GO:0016020~membrane, GO:0044464~cell part
1hxwA	protease	1lyaA	CTSD	1509	P07339	CD4	920	P01730	Brass et al., Zhou et al.	yes	interacts with HIV-sim	Vif, Vpu, Envelope surface glycoprotein gp160, precursor, Envelope surface glycoprotein gp120, Envelope transmembrane glycoprotein gp41, Nef	VPU PRECURSOR, TRANSACTIVATING REGULATORY PROTEIN, GLYCOPROTEIN GP120=ENVELOP GLYCOPROTEIN, SOR PROTEIN, ENV PROTEIN, ENVELOPE POLYPROTEIN VARIANT, VPU PROTEIN, ENVELOPE POLYPROTEIN GP160 PRECURSOR, ENVELOPE POLYPROTEIN; NCBI GI: 328423, GAG POLYPROTEIN, PR55GAG, GAG, GAG PROTEIN, NEGATIVE FACTOR, 3'ORF, F-PROTEIN, NEF PROTEIN, GAG-POL POLYPROTEIN, PR160GAG-POL, ART/TRS, ANTI-REPRESSION TRANSACTI…	GO:0005623~cell, GO:0016020~membrane, GO:0044464~cell part
1s9gA	reverse transcriptase	1tceA	SHC1	6464	P29353	ITGB3	3690	P05106	Chertova et al.	no	interacts with HIV-sim	Tat		GO:0005623~cell, GO:0016020~membrane, GO:0044464~cell part
1f23A	gp41	1ywtA	SFN	2810	P31947	BCR	613	P11274	Zhou et al.	no	interacts with HIV-sim			GO:0005622~intracellular, GO:0005623~cell, GO:0044464~cell part
2ze2B	reverse transcriptase	1dxxA	DMD	1756	P11532	DTNA	1837	Q9Y4J8	Yeung et al.	no	interacts with HIV-sim			GO:0005623~cell, GO:0016020~membrane, GO:0044464~cell part
1c1cA	reverse transcriptase	1tceA	SHC1	6464	P29353	PTPN6	5777	P29350	Chertova et al.	no	interacts with HIV-sim			GO:0005623~cell, GO:0016020~membrane, GO:0044464~cell part
1f23D	gp41	2a26A	CACYBP	27101	Q9HB71	S100A6	6277	P06703	Chertova et al.	no	interacts with HIV-sim			GO:0005622~intracellular, GO:0005623~cell, GO:0005737~cytoplasm, GO:0016020~membrane, GO:0043226~organelle, GO:0043227~membrane-bound organelle, GO:0043229~intracellular organelle, GO:0043231~intracellular membrane-bound organelle, GO:0044422~organelle part, GO:0044424~intracellular part, GO:0044446~intracellular organelle part, GO:0044464~cell part
1ce0B	gp41	1uklC	SREBF2	6721	Q12772	KPNB1	3837	Q14974	Konig et al., Chertova et al.	no	interacts with HIV-sim	integrase, Tat, Rev	GAG PROTEIN, ANTI-REPRESSION TRANSACTIVATOR PROTEIN, TRANSACTIVATING REGULATORY PROTEIN, ART/TRS, REV PROTEIN	GO:0005623~cell, GO:0016020~membrane, GO:0016021~integral to membrane, GO:0031224~intrinsic to membrane, GO:0044425~membrane part, GO:0044464~cell part
1f23A	gp41	2btpA	YWHAQ	10971	P27348	EPB41	2035	P11171	Yeung et al.	no	interacts with HIV-sim			GO:0005622~intracellular, GO:0005623~cell, GO:0005737~cytoplasm, GO:0005886~plasma membrane, GO:0016020~membrane, GO:0032991~macromolecular complex, GO:0043226~organelle, GO:0043227~membrane-bound organelle, GO:0043229~intracellular organelle, GO:0043231~intracellular membrane-bound organelle, GO:0043234~protein complex, GO:0044422~organelle part, GO:0044424~intracellular part, GO:0044425~membran…
1dttA	reverse transcriptase	1tceA	SHC1	6464	P29353	CD81	975	P60033	Chertova et al.	no	interacts with HIV-sim			GO:0005623~cell, GO:0016020~membrane, GO:0044464~cell part
1f23D	gp41	1jm7A	BRCA1	672	P38398	BRCA1	672	P38398	Zhou et al.	no	interacts with HIV-sim			GO:0005622~intracellular, GO:0005623~cell, GO:0005737~cytoplasm, GO:0032991~macromolecular complex, GO:0043226~organelle, GO:0043227~membrane-bound organelle, GO:0043229~intracellular organelle, GO:0043231~intracellular membrane-bound organelle, GO:0043234~protein complex, GO:0044422~organelle part, GO:0044424~intracellular part, GO:0044444~cytoplasmic part, GO:0044446~intracellular organelle par…
1ex4A	integrase	1kswA	SRC	6714	P12931	AKT1	207	P31749	Brass et al., Zhou et al.	no	interacts with HIV-sim			GO:0005623~cell, GO:0016020~membrane, GO:0044464~cell part
1ytgA	protease	1lyaA	CTSD	1509	P07339	CD4	920	P01730	Brass et al., Zhou et al.	yes	interacts with HIV-sim	Vif, Vpu, Envelope surface glycoprotein gp160, precursor, Envelope surface glycoprotein gp120, Envelope transmembrane glycoprotein gp41, Nef	VPU PRECURSOR, TRANSACTIVATING REGULATORY PROTEIN, GLYCOPROTEIN GP120=ENVELOP GLYCOPROTEIN, SOR PROTEIN, ENV PROTEIN, ENVELOPE POLYPROTEIN VARIANT, VPU PROTEIN, ENVELOPE POLYPROTEIN GP160 PRECURSOR, ENVELOPE POLYPROTEIN; NCBI GI: 328423, GAG POLYPROTEIN, PR55GAG, GAG, GAG PROTEIN, NEGATIVE FACTOR, 3'ORF, F-PROTEIN, NEF PROTEIN, GAG-POL POLYPROTEIN, PR160GAG-POL, ART/TRS, ANTI-REPRESSION TRANSACTI…	GO:0005623~cell, GO:0016020~membrane, GO:0044464~cell part
1f23D	gp41	1avoA	PSME1	5720	Q06323	VIM	7431	P08670	Chertova et al.	no	interacts with HIV-sim	retropepsin		GO:0005622~intracellular, GO:0005623~cell, GO:0005737~cytoplasm, GO:0043226~organelle, GO:0043229~intracellular organelle, GO:0044422~organelle part, GO:0044424~intracellular part, GO:0044446~intracellular organelle part, GO:0044464~cell part
1f23C	gp41	2v1yB	PIK3R1	5295	P27986	PFN1	5216	P07737	Chertova et al.	no	interacts with HIV-sim			GO:0005622~intracellular, GO:0005623~cell, GO:0005737~cytoplasm, GO:0043226~organelle, GO:0043227~membrane-bound organelle, GO:0043229~intracellular organelle, GO:0043231~intracellular membrane-bound organelle, GO:0044424~intracellular part, GO:0044464~cell part
1f23E	gp41	3cl3D	IKBKG	8517	Q9Y6K9	HSP90AB1	3326	P08238	Chertova et al.	no	interacts with HIV-sim			GO:0005622~intracellular, GO:0005623~cell, GO:0005737~cytoplasm, GO:0016023~cytoplasmic membrane-bound vesicle, GO:0031410~cytoplasmic vesicle, GO:0031982~vesicle, GO:0031988~membrane-bound vesicle, GO:0043226~organelle, GO:0043227~membrane-bound organelle, GO:0043229~intracellular organelle, GO:0043231~intracellular membrane-bound organelle, GO:0044424~intracellular part, GO:0044444~cytoplasmic …
1ce0A	gp41	2jwaA	ERBB2	2064	P04626	IL6ST	3572	P40189	Yeung et al.	no	interacts with HIV-sim			GO:0005623~cell, GO:0016020~membrane, GO:0016021~integral to membrane, GO:0031224~intrinsic to membrane, GO:0044425~membrane part, GO:0044464~cell part
1odxB	protease	1lyaA	CTSD	1509	P07339	CD4	920	P01730	Brass et al., Zhou et al.	yes	interacts with HIV-sim	Vif, Vpu, Envelope surface glycoprotein gp160, precursor, Envelope surface glycoprotein gp120, Envelope transmembrane glycoprotein gp41, Nef	VPU PRECURSOR, TRANSACTIVATING REGULATORY PROTEIN, GLYCOPROTEIN GP120=ENVELOP GLYCOPROTEIN, SOR PROTEIN, ENV PROTEIN, ENVELOPE POLYPROTEIN VARIANT, VPU PROTEIN, ENVELOPE POLYPROTEIN GP160 PRECURSOR, ENVELOPE POLYPROTEIN; NCBI GI: 328423, GAG POLYPROTEIN, PR55GAG, GAG, GAG PROTEIN, NEGATIVE FACTOR, 3'ORF, F-PROTEIN, NEF PROTEIN, GAG-POL POLYPROTEIN, PR160GAG-POL, ART/TRS, ANTI-REPRESSION TRANSACTI…	GO:0005623~cell, GO:0016020~membrane, GO:0044464~cell part
1vrtA	reverse transcriptase	1tceA	SHC1	6464	P29353	EGFR	1956	P00533	Brass et al.	no	interacts with HIV-sim			GO:0005623~cell, GO:0016020~membrane, GO:0044464~cell part
1dlbA	gp41	1jocA	EEA1	8411	Q15075	TOM1	10043	O60784	Zhou et al.	no	interacts with HIV-sim			GO:0005623~cell, GO:0016020~membrane, GO:0044464~cell part
1ythA	protease	1lyaB	CTSD	1509	P07339	CD4	920	P01730	Brass et al., Zhou et al.	yes	interacts with HIV-sim	Vif, Vpu, Envelope surface glycoprotein gp160, precursor, Envelope surface glycoprotein gp120, Envelope transmembrane glycoprotein gp41, Nef	VPU PRECURSOR, TRANSACTIVATING REGULATORY PROTEIN, GLYCOPROTEIN GP120=ENVELOP GLYCOPROTEIN, SOR PROTEIN, ENV PROTEIN, ENVELOPE POLYPROTEIN VARIANT, VPU PROTEIN, ENVELOPE POLYPROTEIN GP160 PRECURSOR, ENVELOPE POLYPROTEIN; NCBI GI: 328423, GAG POLYPROTEIN, PR55GAG, GAG, GAG PROTEIN, NEGATIVE FACTOR, 3'ORF, F-PROTEIN, NEF PROTEIN, GAG-POL POLYPROTEIN, PR160GAG-POL, ART/TRS, ANTI-REPRESSION TRANSACTI…	GO:0005623~cell, GO:0016020~membrane, GO:0044464~cell part
1ce0C	gp41	2a45G	FGA	2243	P02671	ITGB3	3690	P05106	Chertova et al.	no	interacts with HIV-sim	Tat		GO:0005623~cell, GO:0016020~membrane, GO:0016021~integral to membrane, GO:0031224~intrinsic to membrane, GO:0044425~membrane part, GO:0044464~cell part
1merA	protease	1lyaA	CTSD	1509	P07339	CD4	920	P01730	Brass et al., Zhou et al.	yes	interacts with HIV-sim	Vif, Vpu, Envelope surface glycoprotein gp160, precursor, Envelope surface glycoprotein gp120, Envelope transmembrane glycoprotein gp41, Nef	VPU PRECURSOR, TRANSACTIVATING REGULATORY PROTEIN, GLYCOPROTEIN GP120=ENVELOP GLYCOPROTEIN, SOR PROTEIN, ENV PROTEIN, ENVELOPE POLYPROTEIN VARIANT, VPU PROTEIN, ENVELOPE POLYPROTEIN GP160 PRECURSOR, ENVELOPE POLYPROTEIN; NCBI GI: 328423, GAG POLYPROTEIN, PR55GAG, GAG, GAG PROTEIN, NEGATIVE FACTOR, 3'ORF, F-PROTEIN, NEF PROTEIN, GAG-POL POLYPROTEIN, PR160GAG-POL, ART/TRS, ANTI-REPRESSION TRANSACTI…	GO:0005623~cell, GO:0016020~membrane, GO:0044464~cell part
2rkiA	reverse transcriptase	1qu6A	EIF2AK2	5610	P19525	MAP3K7IP2	23118	Q9NYJ8	Yeung et al.	no	interacts with HIV-sim			GO:0005623~cell, GO:0016020~membrane, GO:0044464~cell part
1f23E	gp41	1k04A	PTK2	5747	Q05397	ITGAV	3685	P06756	Chertova et al.	no	interacts with HIV-sim	Tat, Envelope surface glycoprotein gp120	TRANSACTIVATING REGULATORY PROTEIN	GO:0005623~cell, GO:0005886~plasma membrane, GO:0016020~membrane, GO:0016021~integral to membrane, GO:0031224~intrinsic to membrane, GO:0032991~macromolecular complex, GO:0043234~protein complex, GO:0044425~membrane part, GO:0044459~plasma membrane part, GO:0044464~cell part
1df4A	gp41	2v1yB	PIK3R1	5295	P27986	EGFR	1956	P00533	Brass et al.	no	interacts with HIV-sim			GO:0005623~cell, GO:0016020~membrane, GO:0016021~integral to membrane, GO:0031224~intrinsic to membrane, GO:0044425~membrane part, GO:0044464~cell part
1k6yB	integrase	2cueA	PAX6	5080	P26367	INADL	10207	Q8NI35	Yeung et al.	no	interacts with HIV-sim			GO:0005623~cell, GO:0016020~membrane, GO:0044464~cell part
1k34A	gp41	2v1yB	PIK3R1	5295	P27986	RAC1	5879	P63000	Chertova et al.	no	interacts with HIV-sim	Nef	NEGATIVE FACTOR, 3'ORF, F-PROTEIN, NEF PROTEIN	GO:0005623~cell, GO:0016020~membrane, GO:0044464~cell part
1hwrB	protease	1lyaB	CTSD	1509	P07339	CD4	920	P01730	Brass et al., Zhou et al.	yes	interacts with HIV-sim	Vif, Vpu, Envelope surface glycoprotein gp160, precursor, Envelope surface glycoprotein gp120, Envelope transmembrane glycoprotein gp41, Nef	VPU PRECURSOR, TRANSACTIVATING REGULATORY PROTEIN, GLYCOPROTEIN GP120=ENVELOP GLYCOPROTEIN, SOR PROTEIN, ENV PROTEIN, ENVELOPE POLYPROTEIN VARIANT, VPU PROTEIN, ENVELOPE POLYPROTEIN GP160 PRECURSOR, ENVELOPE POLYPROTEIN; NCBI GI: 328423, GAG POLYPROTEIN, PR55GAG, GAG, GAG PROTEIN, NEGATIVE FACTOR, 3'ORF, F-PROTEIN, NEF PROTEIN, GAG-POL POLYPROTEIN, PR160GAG-POL, ART/TRS, ANTI-REPRESSION TRANSACTI…	GO:0005623~cell, GO:0016020~membrane, GO:0044464~cell part
1b9dA	integrase	1mwpA	APP	351	P05067	APOE	348	P02649	Chertova et al.	no	interacts with HIV-sim	Envelope surface glycoprotein gp120	TRANSACTIVATING REGULATORY PROTEIN	GO:0005623~cell, GO:0016020~membrane, GO:0044464~cell part
1f23D	gp41	1avoA	PSME1	5720	Q06323	VCL	7414	P18206	Chertova et al.	no	interacts with HIV-sim			GO:0005622~intracellular, GO:0005623~cell, GO:0005737~cytoplasm, GO:0005886~plasma membrane, GO:0016020~membrane, GO:0032991~macromolecular complex, GO:0043226~organelle, GO:0043229~intracellular organelle, GO:0043234~protein complex, GO:0044424~intracellular part, GO:0044425~membrane part, GO:0044444~cytoplasmic part, GO:0044459~plasma membrane part, GO:0044464~cell part
1ihvB	integrase	2epdA	ARHGAP4	393	P98171	NRAS	4893	P01111	Yeung et al.	no	interacts with HIV-sim			GO:0005623~cell, GO:0016020~membrane, GO:0044464~cell part
1lwfA	reverse transcriptase	1ft8E	NXF1	10482	Q9UBU9	NUP214	8021	P35658	Konig et al.	yes	interacts with HIV-sim	Rev	GAG POLYPROTEIN, PR55GAG, GAG, GAG PROTEIN, GAG-POL POLYPROTEIN, PR160GAG-POL, ART/TRS, ANTI-REPRESSION TRANSACTIVATOR PROTEIN, REV PROTEIN, SOR PROTEIN, VIRION INFECTIVITY FACTOR, VIF, R ORF PROTEIN, VPR PROTEIN, VPU PROTEIN, U ORF PROTEIN, VPU PRECURSOR	GO:0005623~cell, GO:0016020~membrane, GO:0044464~cell part
1ex4A	integrase	1mwpA	APP	351	P05067	APOE	348	P02649	Chertova et al.	no	interacts with HIV-sim	Envelope surface glycoprotein gp120	TRANSACTIVATING REGULATORY PROTEIN	GO:0005623~cell, GO:0016020~membrane, GO:0044464~cell part
1f23A	gp41	1wq6A	RUNX1T1	862	Q06455	KPNB1	3837	Q14974	Konig et al., Chertova et al.	no	interacts with HIV-sim	integrase, Tat, Rev	GAG PROTEIN, ANTI-REPRESSION TRANSACTIVATOR PROTEIN, TRANSACTIVATING REGULATORY PROTEIN, ART/TRS, REV PROTEIN	GO:0005622~intracellular, GO:0005623~cell, GO:0005737~cytoplasm, GO:0016020~membrane, GO:0016021~integral to membrane, GO:0031224~intrinsic to membrane, GO:0032991~macromolecular complex, GO:0043226~organelle, GO:0043227~membrane-bound organelle, GO:0043229~intracellular organelle, GO:0043231~intracellular membrane-bound organelle, GO:0043234~protein complex, GO:0044422~organelle part, GO:0044424…
1qmcB	integrase	1hsq	PLCG1	5335	P19174	EGFR	1956	P00533	Brass et al.	no	interacts with HIV-sim			GO:0005623~cell, GO:0016020~membrane, GO:0044464~cell part
1u57A	p2	1gk4A	VIM	7431	P08670	DSP	1832	P15924	Chertova et al.	no	interacts with HIV-sim			GO:0005623~cell, GO:0016020~membrane, GO:0044464~cell part
1k6yC	integrase	1mwpA	APP	351	P05067	APOE	348	P02649	Chertova et al.	no	interacts with HIV-sim	Envelope surface glycoprotein gp120	TRANSACTIVATING REGULATORY PROTEIN	GO:0005623~cell, GO:0016020~membrane, GO:0044464~cell part
1f23F	gp41	2v1yB	PIK3R1	5295	P27986	EGFR	1956	P00533	Brass et al.	no	interacts with HIV-sim			GO:0005576~extracellular region, GO:0005622~intracellular, GO:0005623~cell, GO:0005737~cytoplasm, GO:0005886~plasma membrane, GO:0016020~membrane, GO:0016021~integral to membrane, GO:0016023~cytoplasmic membrane-bound vesicle, GO:0031224~intrinsic to membrane, GO:0031410~cytoplasmic vesicle, GO:0031982~vesicle, GO:0031988~membrane-bound vesicle, GO:0032991~macromolecular complex, GO:0043226~organ…
1ce0B	gp41	1tu3J	RABEP1	9135	Q15276	RAB5A	5868	P20339	Chertova et al.	no	interacts with HIV-sim			GO:0005623~cell, GO:0016020~membrane, GO:0044425~membrane part, GO:0044464~cell part
1dtqB	reverse transcriptase	1qu6A	EIF2AK2	5610	P19525	RAC1	5879	P63000	Chertova et al.	no	interacts with HIV-sim	Nef	NEGATIVE FACTOR, 3'ORF, F-PROTEIN, NEF PROTEIN	GO:0005623~cell, GO:0016020~membrane, GO:0044464~cell part
1bv9A	protease	1lyaA	CTSD	1509	P07339	CD4	920	P01730	Brass et al., Zhou et al.	yes	interacts with HIV-sim	Vif, Vpu, Envelope surface glycoprotein gp160, precursor, Envelope surface glycoprotein gp120, Envelope transmembrane glycoprotein gp41, Nef	VPU PRECURSOR, TRANSACTIVATING REGULATORY PROTEIN, GLYCOPROTEIN GP120=ENVELOP GLYCOPROTEIN, SOR PROTEIN, ENV PROTEIN, ENVELOPE POLYPROTEIN VARIANT, VPU PROTEIN, ENVELOPE POLYPROTEIN GP160 PRECURSOR, ENVELOPE POLYPROTEIN; NCBI GI: 328423, GAG POLYPROTEIN, PR55GAG, GAG, GAG PROTEIN, NEGATIVE FACTOR, 3'ORF, F-PROTEIN, NEF PROTEIN, GAG-POL POLYPROTEIN, PR160GAG-POL, ART/TRS, ANTI-REPRESSION TRANSACTI…	GO:0005623~cell, GO:0016020~membrane, GO:0044464~cell part
1szt	gp41	1wer	RASA1	5921	P20936	LCK	3932	P06239	Saphire et al.	no	interacts with HIV-sim	Envelope surface glycoprotein gp160, precursor, Envelope surface glycoprotein gp120, Nef	TRANSACTIVATING REGULATORY PROTEIN, NEGATIVE FACTOR, 3'ORF, F-PROTEIN, NEF PROTEIN	GO:0005623~cell, GO:0016020~membrane, GO:0044425~membrane part, GO:0044464~cell part
1u57A	p2	1uklD	SREBF2	6721	Q12772	SUMO1	7341	P63165	Saphire et al.	no	interacts with HIV-sim	p6		GO:0005623~cell, GO:0016020~membrane, GO:0044464~cell part
2qnqB	protease	1lyaB	CTSD	1509	P07339	CD4	920	P01730	Brass et al., Zhou et al.	yes	interacts with HIV-sim	Vif, Vpu, Envelope surface glycoprotein gp160, precursor, Envelope surface glycoprotein gp120, Envelope transmembrane glycoprotein gp41, Nef	VPU PRECURSOR, TRANSACTIVATING REGULATORY PROTEIN, GLYCOPROTEIN GP120=ENVELOP GLYCOPROTEIN, SOR PROTEIN, ENV PROTEIN, ENVELOPE POLYPROTEIN VARIANT, VPU PROTEIN, ENVELOPE POLYPROTEIN GP160 PRECURSOR, ENVELOPE POLYPROTEIN; NCBI GI: 328423, GAG POLYPROTEIN, PR55GAG, GAG, GAG PROTEIN, NEGATIVE FACTOR, 3'ORF, F-PROTEIN, NEF PROTEIN, GAG-POL POLYPROTEIN, PR160GAG-POL, ART/TRS, ANTI-REPRESSION TRANSACTI…	GO:0005623~cell, GO:0016020~membrane, GO:0044464~cell part
1favA	gp41	1xq8A	SNCA	6622	P37840	ADRBK1	156	P25098	Konig et al., Zhou et al.	no	interacts with HIV-sim			GO:0005623~cell, GO:0016020~membrane, GO:0044464~cell part
1f23C	gp41	1jocA	EEA1	8411	Q15075	TOM1	10043	O60784	Zhou et al.	no	interacts with HIV-sim			GO:0005622~intracellular, GO:0005623~cell, GO:0005737~cytoplasm, GO:0016020~membrane, GO:0043226~organelle, GO:0043227~membrane-bound organelle, GO:0043229~intracellular organelle, GO:0043231~intracellular membrane-bound organelle, GO:0044424~intracellular part, GO:0044444~cytoplasmic part, GO:0044464~cell part
1favA	gp41	2jwaA	ERBB2	2064	P04626	HLA-A	3105	P01891	Chertova et al.	no	interacts with HIV-sim	Pr55(Gag), Pol, Envelope surface glycoprotein gp160, precursor, Envelope surface glycoprotein gp120, Nef		GO:0005623~cell, GO:0016020~membrane, GO:0016021~integral to membrane, GO:0031224~intrinsic to membrane, GO:0044425~membrane part, GO:0044464~cell part
1qmcB	integrase	2jw4A	NCK1	4690	P16333	RAC1	5879	P63000	Chertova et al.	no	interacts with HIV-sim	Nef	NEGATIVE FACTOR, 3'ORF, F-PROTEIN, NEF PROTEIN	GO:0005623~cell, GO:0016020~membrane, GO:0044464~cell part
1f23B	gp41	1jm7A	BRCA1	672	P38398	EP300	2033	Q09472	Konig et al.	no	interacts with HIV-sim	Vpr, Tat	TAT PROTEIN	GO:0005622~intracellular, GO:0005623~cell, GO:0032991~macromolecular complex, GO:0043226~organelle, GO:0043227~membrane-bound organelle, GO:0043229~intracellular organelle, GO:0043231~intracellular membrane-bound organelle, GO:0043234~protein complex, GO:0044422~organelle part, GO:0044424~intracellular part, GO:0044446~intracellular organelle part, GO:0044464~cell part
1k6yB	integrase	1ic8B	HNF1A	6927	P20823	RAC3	5881	P60763	Chertova et al.	no	interacts with HIV-sim			GO:0005623~cell, GO:0016020~membrane, GO:0044464~cell part
1f23F	gp41	2pp4A	RUNX1T1	862	Q06455	NCOR2	9612	Q9Y618	Brass et al.	no	interacts with HIV-sim			GO:0005622~intracellular, GO:0005623~cell, GO:0043226~organelle, GO:0043227~membrane-bound organelle, GO:0043229~intracellular organelle, GO:0043231~intracellular membrane-bound organelle, GO:0044422~organelle part, GO:0044424~intracellular part, GO:0044446~intracellular organelle part, GO:0044464~cell part
2cmrA	gp41	2c1jA	YWHAZ	7534	P63104	AKT1	207	P31749	Brass et al., Zhou et al.	no	interacts with HIV-sim			GO:0005623~cell, GO:0016020~membrane, GO:0044464~cell part
2bpvA	protease	1lyaA	CTSD	1509	P07339	CD4	920	P01730	Brass et al., Zhou et al.	yes	interacts with HIV-sim	Vif, Vpu, Envelope surface glycoprotein gp160, precursor, Envelope surface glycoprotein gp120, Envelope transmembrane glycoprotein gp41, Nef	VPU PRECURSOR, TRANSACTIVATING REGULATORY PROTEIN, GLYCOPROTEIN GP120=ENVELOP GLYCOPROTEIN, SOR PROTEIN, ENV PROTEIN, ENVELOPE POLYPROTEIN VARIANT, VPU PROTEIN, ENVELOPE POLYPROTEIN GP160 PRECURSOR, ENVELOPE POLYPROTEIN; NCBI GI: 328423, GAG POLYPROTEIN, PR55GAG, GAG, GAG PROTEIN, NEGATIVE FACTOR, 3'ORF, F-PROTEIN, NEF PROTEIN, GAG-POL POLYPROTEIN, PR160GAG-POL, ART/TRS, ANTI-REPRESSION TRANSACTI…	GO:0005623~cell, GO:0016020~membrane, GO:0044464~cell part
1ex4A	integrase	1ju5A	CRK	1398	P46108	EGFR	1956	P00533	Brass et al.	no	interacts with HIV-sim			GO:0005623~cell, GO:0016020~membrane, GO:0044464~cell part
1dtqA	reverse transcriptase	1qu6A	EIF2AK2	5610	P19525	RAC1	5879	P63000	Chertova et al.	no	interacts with HIV-sim	Nef	NEGATIVE FACTOR, 3'ORF, F-PROTEIN, NEF PROTEIN	GO:0005623~cell, GO:0016020~membrane, GO:0044464~cell part
1u57A	p2	1uklE	SREBF2	6721	Q12772	KPNB1	3837	Q14974	Konig et al., Chertova et al.	no	interacts with HIV-sim	integrase, Tat, Rev	GAG PROTEIN, ANTI-REPRESSION TRANSACTIVATOR PROTEIN, TRANSACTIVATING REGULATORY PROTEIN, ART/TRS, REV PROTEIN	GO:0005623~cell, GO:0016020~membrane, GO:0044464~cell part
1ex4A	integrase	1h92A	LCK	3932	P06239	CD2	914	P06729	Chertova et al.	no	interacts with HIV-sim	capsid, Envelope surface glycoprotein gp120	GAG PROTEIN	GO:0005623~cell, GO:0016020~membrane, GO:0044464~cell part
1ihvA	integrase	2o2oA	SH3KBP1	30011	Q96B97	CD2	914	P06729	Chertova et al.	no	interacts with HIV-sim	capsid, Envelope surface glycoprotein gp120	GAG PROTEIN	GO:0005623~cell, GO:0016020~membrane, GO:0044464~cell part
1rt2A	reverse transcriptase	1tceA	SHC1	6464	P29353	ITGB3	3690	P05106	Chertova et al.	no	interacts with HIV-sim	Tat		GO:0005623~cell, GO:0016020~membrane, GO:0044464~cell part
1wjbA	integrase	2cueA	PAX6	5080	P26367	INADL	10207	Q8NI35	Yeung et al.	no	interacts with HIV-sim			GO:0005623~cell, GO:0016020~membrane, GO:0044464~cell part
1hviB	protease	1lyaB	CTSD	1509	P07339	CD4	920	P01730	Brass et al., Zhou et al.	yes	interacts with HIV-sim	Vif, Vpu, Envelope surface glycoprotein gp160, precursor, Envelope surface glycoprotein gp120, Envelope transmembrane glycoprotein gp41, Nef	VPU PRECURSOR, TRANSACTIVATING REGULATORY PROTEIN, GLYCOPROTEIN GP120=ENVELOP GLYCOPROTEIN, SOR PROTEIN, ENV PROTEIN, ENVELOPE POLYPROTEIN VARIANT, VPU PROTEIN, ENVELOPE POLYPROTEIN GP160 PRECURSOR, ENVELOPE POLYPROTEIN; NCBI GI: 328423, GAG POLYPROTEIN, PR55GAG, GAG, GAG PROTEIN, NEGATIVE FACTOR, 3'ORF, F-PROTEIN, NEF PROTEIN, GAG-POL POLYPROTEIN, PR160GAG-POL, ART/TRS, ANTI-REPRESSION TRANSACTI…	GO:0005623~cell, GO:0016020~membrane, GO:0044464~cell part
1lw2A	reverse transcriptase	2q6bA	HMGCR	3156	P04035	ARHGAP1	392	Q07960	Chertova et al.	no	interacts with HIV-sim			GO:0005623~cell, GO:0016020~membrane, GO:0044464~cell part
1c1cA	reverse transcriptase	1mb8A	PLEC1	5339	Q15149	MSN	4478	P26038	Yeung et al., Chertova et al., Cantin et al.	no	interacts with HIV-sim	Envelope surface glycoprotein gp120	GAG PROTEIN	GO:0005623~cell, GO:0016020~membrane, GO:0044464~cell part
1f23A	gp41	1jm7A	BRCA1	672	P38398	UBE2L3	7332	P68036	Konig et al.	no	interacts with HIV-sim			GO:0005622~intracellular, GO:0005623~cell, GO:0032991~macromolecular complex, GO:0043234~protein complex, GO:0044424~intracellular part, GO:0044464~cell part
1hvrA	protease	1lyaB	CTSD	1509	P07339	CD4	920	P01730	Brass et al., Zhou et al.	yes	interacts with HIV-sim	Vif, Vpu, Envelope surface glycoprotein gp160, precursor, Envelope surface glycoprotein gp120, Envelope transmembrane glycoprotein gp41, Nef	VPU PRECURSOR, TRANSACTIVATING REGULATORY PROTEIN, GLYCOPROTEIN GP120=ENVELOP GLYCOPROTEIN, SOR PROTEIN, ENV PROTEIN, ENVELOPE POLYPROTEIN VARIANT, VPU PROTEIN, ENVELOPE POLYPROTEIN GP160 PRECURSOR, ENVELOPE POLYPROTEIN; NCBI GI: 328423, GAG POLYPROTEIN, PR55GAG, GAG, GAG PROTEIN, NEGATIVE FACTOR, 3'ORF, F-PROTEIN, NEF PROTEIN, GAG-POL POLYPROTEIN, PR160GAG-POL, ART/TRS, ANTI-REPRESSION TRANSACTI…	GO:0005623~cell, GO:0016020~membrane, GO:0044464~cell part
1bdqA	protease	1lyaA	CTSD	1509	P07339	CD4	920	P01730	Brass et al., Zhou et al.	yes	interacts with HIV-sim	Vif, Vpu, Envelope surface glycoprotein gp160, precursor, Envelope surface glycoprotein gp120, Envelope transmembrane glycoprotein gp41, Nef	VPU PRECURSOR, TRANSACTIVATING REGULATORY PROTEIN, GLYCOPROTEIN GP120=ENVELOP GLYCOPROTEIN, SOR PROTEIN, ENV PROTEIN, ENVELOPE POLYPROTEIN VARIANT, VPU PROTEIN, ENVELOPE POLYPROTEIN GP160 PRECURSOR, ENVELOPE POLYPROTEIN; NCBI GI: 328423, GAG POLYPROTEIN, PR55GAG, GAG, GAG PROTEIN, NEGATIVE FACTOR, 3'ORF, F-PROTEIN, NEF PROTEIN, GAG-POL POLYPROTEIN, PR160GAG-POL, ART/TRS, ANTI-REPRESSION TRANSACTI…	GO:0005623~cell, GO:0016020~membrane, GO:0044464~cell part
1f23C	gp41	1fosE	FOS	2353	P01100	NFKB1	4790	P19838	Zhou et al., Yeung et al.	no	interacts with HIV-sim	retropepsin, Vpr, Tat, Envelope surface glycoprotein gp120	TRANSACTIVATING REGULATORY PROTEIN, VPU PRECURSOR	GO:0005622~intracellular, GO:0005623~cell, GO:0005737~cytoplasm, GO:0043226~organelle, GO:0043227~membrane-bound organelle, GO:0043229~intracellular organelle, GO:0043231~intracellular membrane-bound organelle, GO:0044424~intracellular part, GO:0044464~cell part
1hvjA	protease	1lyaB	CTSD	1509	P07339	CD4	920	P01730	Brass et al., Zhou et al.	yes	interacts with HIV-sim	Vif, Vpu, Envelope surface glycoprotein gp160, precursor, Envelope surface glycoprotein gp120, Envelope transmembrane glycoprotein gp41, Nef	VPU PRECURSOR, TRANSACTIVATING REGULATORY PROTEIN, GLYCOPROTEIN GP120=ENVELOP GLYCOPROTEIN, SOR PROTEIN, ENV PROTEIN, ENVELOPE POLYPROTEIN VARIANT, VPU PROTEIN, ENVELOPE POLYPROTEIN GP160 PRECURSOR, ENVELOPE POLYPROTEIN; NCBI GI: 328423, GAG POLYPROTEIN, PR55GAG, GAG, GAG PROTEIN, NEGATIVE FACTOR, 3'ORF, F-PROTEIN, NEF PROTEIN, GAG-POL POLYPROTEIN, PR160GAG-POL, ART/TRS, ANTI-REPRESSION TRANSACTI…	GO:0005623~cell, GO:0016020~membrane, GO:0044464~cell part
1f23A	gp41	1jm7A	BRCA1	672	P38398	AKT1	207	P31749	Brass et al., Zhou et al.	no	interacts with HIV-sim			GO:0005622~intracellular, GO:0005623~cell, GO:0005737~cytoplasm, GO:0005886~plasma membrane, GO:0016020~membrane, GO:0043226~organelle, GO:0043227~membrane-bound organelle, GO:0043229~intracellular organelle, GO:0043231~intracellular membrane-bound organelle, GO:0044422~organelle part, GO:0044424~intracellular part, GO:0044446~intracellular organelle part, GO:0044464~cell part
1f23D	gp41	1zzpA	ABL1	25	P00519	RAN	5901	P62826	Chertova et al.	no	interacts with HIV-sim	Rev	GAG PROTEIN, ANTI-REPRESSION TRANSACTIVATOR PROTEIN, ART/TRS, REV PROTEIN	GO:0005622~intracellular, GO:0005623~cell, GO:0005737~cytoplasm, GO:0016020~membrane, GO:0016021~integral to membrane, GO:0016023~cytoplasmic membrane-bound vesicle, GO:0031224~intrinsic to membrane, GO:0031410~cytoplasmic vesicle, GO:0031982~vesicle, GO:0031988~membrane-bound vesicle, GO:0032991~macromolecular complex, GO:0043226~organelle, GO:0043227~membrane-bound organelle, GO:0043229~intrace…
1u57A	p2	1gtwA	CEBPB	1051	P17676	EGFR	1956	P00533	Brass et al.	no	interacts with HIV-sim			GO:0005623~cell, GO:0016020~membrane, GO:0044464~cell part
7hvpB	protease	1lyaA	CTSD	1509	P07339	CD4	920	P01730	Brass et al., Zhou et al.	yes	interacts with HIV-sim	Vif, Vpu, Envelope surface glycoprotein gp160, precursor, Envelope surface glycoprotein gp120, Envelope transmembrane glycoprotein gp41, Nef	VPU PRECURSOR, TRANSACTIVATING REGULATORY PROTEIN, GLYCOPROTEIN GP120=ENVELOP GLYCOPROTEIN, SOR PROTEIN, ENV PROTEIN, ENVELOPE POLYPROTEIN VARIANT, VPU PROTEIN, ENVELOPE POLYPROTEIN GP160 PRECURSOR, ENVELOPE POLYPROTEIN; NCBI GI: 328423, GAG POLYPROTEIN, PR55GAG, GAG, GAG PROTEIN, NEGATIVE FACTOR, 3'ORF, F-PROTEIN, NEF PROTEIN, GAG-POL POLYPROTEIN, PR160GAG-POL, ART/TRS, ANTI-REPRESSION TRANSACTI…	GO:0005623~cell, GO:0016020~membrane, GO:0044464~cell part
1a8o	capsid	1ha2A	ALB	213	P02768	APOE	348	P02649	Chertova et al.	no	interacts with HIV-sim	Envelope surface glycoprotein gp120	TRANSACTIVATING REGULATORY PROTEIN	GO:0005623~cell, GO:0016020~membrane, GO:0044464~cell part
1f23D	gp41	2v1yB	PIK3R1	5295	P27986	TUBA1B	10376	P68363	Yeung et al.	no	interacts with HIV-sim	Tat		GO:0005622~intracellular, GO:0005623~cell, GO:0005737~cytoplasm, GO:0032991~macromolecular complex, GO:0043226~organelle, GO:0043227~membrane-bound organelle, GO:0043229~intracellular organelle, GO:0043231~intracellular membrane-bound organelle, GO:0043234~protein complex, GO:0044422~organelle part, GO:0044424~intracellular part, GO:0044444~cytoplasmic part, GO:0044446~intracellular organelle par…
1ex4A	integrase	1azeA	GRB2	2885	P62993	ANXA2	302	P07355	Chertova et al.	no	interacts with HIV-sim	Pr55(Gag)		GO:0005623~cell, GO:0016020~membrane, GO:0044464~cell part
1ikyA	reverse transcriptase	1tceA	SHC1	6464	P29353	ITGB3	3690	P05106	Chertova et al.	no	interacts with HIV-sim	Tat		GO:0005623~cell, GO:0016020~membrane, GO:0044464~cell part
2cmrA	gp41	2r17C	VPS35	55737	Q96QK1	VPS29	51699	Q9UBQ0	Chertova et al.	no	interacts with HIV-sim			GO:0005623~cell, GO:0016020~membrane, GO:0044464~cell part
1ce0B	gp41	1e5wA	MSN	4478	P26038	PLEC1	5339	Q15149	Chertova et al.	no	interacts with HIV-sim			GO:0005623~cell, GO:0016020~membrane, GO:0044464~cell part
1n6qB	reverse transcriptase	1dxxA	DMD	1756	P11532	DTNA	1837	Q9Y4J8	Yeung et al.	no	interacts with HIV-sim			GO:0005623~cell, GO:0016020~membrane, GO:0044464~cell part
1u57A	p2	1jocA	EEA1	8411	Q15075	TOM1	10043	O60784	Zhou et al.	no	interacts with HIV-sim			GO:0005623~cell, GO:0016020~membrane, GO:0044464~cell part
2cmrA	gp41	3bqoA	TERF1	7013	P54274	KPNB1	3837	Q14974	Konig et al., Chertova et al.	no	interacts with HIV-sim	integrase, Tat, Rev	GAG PROTEIN, ANTI-REPRESSION TRANSACTIVATOR PROTEIN, TRANSACTIVATING REGULATORY PROTEIN, ART/TRS, REV PROTEIN	GO:0005623~cell, GO:0016020~membrane, GO:0016021~integral to membrane, GO:0031224~intrinsic to membrane, GO:0044425~membrane part, GO:0044464~cell part
1k34A	gp41	1y76B	MPP5	64398	Q8N3R9	INADL	10207	Q8NI35	Yeung et al.	no	interacts with HIV-sim			GO:0005623~cell, GO:0016020~membrane, GO:0044425~membrane part, GO:0044464~cell part
2cmrA	gp41	2bq0B	YWHAB	7529	P31946	PDE3B	5140	Q13370	Chertova et al.	no	interacts with HIV-sim			GO:0005623~cell, GO:0016020~membrane, GO:0016021~integral to membrane, GO:0031224~intrinsic to membrane, GO:0044425~membrane part, GO:0044464~cell part
1ikxA	reverse transcriptase	1qu6A	EIF2AK2	5610	P19525	CDC42	998	P60953	Chertova et al.	no	interacts with HIV-sim	Nef		GO:0005623~cell, GO:0016020~membrane, GO:0044464~cell part
1suqA	reverse transcriptase	1ft8E	NXF1	10482	Q9UBU9	NUP153	9972	P49790	Brass et al., Konig et al.	yes	interacts with HIV-sim	Rev	GAG POLYPROTEIN, PR55GAG, GAG, GAG PROTEIN, GAG-POL POLYPROTEIN, PR160GAG-POL, ART/TRS, ANTI-REPRESSION TRANSACTIVATOR PROTEIN, REV PROTEIN, SOR PROTEIN, VIRION INFECTIVITY FACTOR, VIF, R ORF PROTEIN, VPR PROTEIN, VPU PROTEIN, U ORF PROTEIN, VPU PRECURSOR	GO:0005623~cell, GO:0016020~membrane, GO:0044464~cell part
1fkoA	reverse transcriptase	1tceA	SHC1	6464	P29353	PTPN6	5777	P29350	Chertova et al.	no	interacts with HIV-sim			GO:0005623~cell, GO:0016020~membrane, GO:0044464~cell part
1rt2A	reverse transcriptase	1tceA	SHC1	6464	P29353	PTPN6	5777	P29350	Chertova et al.	no	interacts with HIV-sim			GO:0005623~cell, GO:0016020~membrane, GO:0044464~cell part
[truncated: 1,964 more rows]
