# Supplementary material for: Structural similarity-based predictions of protein interactions between HIV-1 and Homo sapiens
Source: Virol J. 2010 Apr 28;7:82. doi: 10.1186/1743-422X-7-82 (PMC2877021; doi:10.1186/1743-422X-7-82)
Supplement: Additional file 5 — HIV-1 Protein Identifiers. The PDB codes and Uniprot accessions that correspond to each HIV-1 protein are given. This file is provided in tab-separated text format and may be viewed in a text editor or Excel. [file 1743-422X-7-82-S5.TXT]

HIV_protein_name	HIV_PDB_code	HIV_Uniprot
reverse transcriptase	1uwbB, 1ep4B, 1s6pB, 1s6pA, 1uwbA, 3hvtA, 1hniA, 1hvuJ, 1rt2A, 1hqeA, 1hysB, 1t03A, 1t03B, 1bqnB, 1lw2A, 1lw2B, 1c1bB, 1hnvA, 1har, 1c1bA, 1s1vB, 1s1vA, 1tkxA, 1s9eA, 1hnvB, 1tkxB, 1rt2B, 1n6qB, 2hmiA, 1rthA, 1tl3A, 2be2B, 2vg7B, 2be2A, 1dttA, 2i5jA, 1hvuD, 1hvuG, 1hniB, 2vg5A, 1ikyB, 1ikyA, 2vg5B, 1revA, 2vg6B, 1revB, 1hpzB, 1hvuK, 1hpzA, 1c0uB, 1c0uA, 1rtiA, 1rtiB, 1bqmB, 1vruA, 1lw0A, 1lw0B, 1…	P03366, Q8UTX6, P04585, P03367
p2	1u57A	Q70622
gp41	3cp1A, 1ce0A, 1ce0B, 1qr9A, 1favA, 1k33A, 2cmrA, 1dlbA, 1df5A, 3cyoA, 1szt, 1i5xA, 1ce0C, 1qr8A, 1f23A, 1f23C, 1f23B, 1f23E, 1f23D, 1f23F, 1i5yA, 1k34A, 1df4A, 2ot5A	P03377, Q7SIH0, Q70626, Q89797, Q53I19, P04578, P04582, Q76270
protease	1aidB, 1aidA, 2fxdA, 2bpvB, 2bpvA, 2f81A, 1a9mA, 1hihB, 2qi3A, 2qi3B, 2pk5B, 2pk5A, 1hshC, 7hvpA, 1kjfA, 1hshA, 1hvjA, 1hvjB, 1upj, 2avvB, 2avvD, 2b7zA, 2r43B, 2pwcA, 2pwcB, 1dw6D, 1c6zB, 1bvgA, 1bvgB, 1ebwA, 1m0bA, 1a8gB, 1a8gA, 1b6kA, 1b6kB, 1mesB, 1hefE, 1hpsA, 1hpsB, 1hihA, 1c6xA, 2qi4A, 2qi4B, 1metB, 1a9mB, 1ytgB, 1ytgA, 2qnnA, 2qnnB, 1hosA, 1mt9A, 1mt9B, 1ztzB, 1d4yB, 1d4yA, 1hvkB, 1hpxA, 1…	Q9QM22, P35963, Q9Q288, Q903J0, O92103, Q6Q004, Q5RZ09, Q9WFL7, Q7SRY5, Q9Q2G8, Q90EB9, P04587, P04585, P04584, O38716, P12497, Q75002, O92139, Q8Q3J5, P12499, Q7SPG9, Q72874, P03369, P03366, P03367, Q5RTL1, O38907, O09893, Q6BB74, Q90HG9, Q8Q3H0
vpr	1vpc	Q73369
gp120	1g9nG, 2nxzA, 1rzkG	P35961, Q8QDX5
capsid, p2	1baj	P12497
capsid, matrix	1l6nA	Q72497
capsid	1aum, 1a8o, 2jygA, 2jylA, 3dphB, 1a43, 3dphA, 2k1cA, 2buoA	Q72497, P12497, P35963
integrase	1bi4C, 1bi4A, 1wjbB, 1bisB, 1bisA, 1wjbA, 1biuA, 1biuB, 1biuC, 1wjfA, 1wjfB, 1wjdB, 1wjdA, 1ihvA, 1ihvB, 1bl3C, 1bl3A, 2b4jB, 2b4jA, 1bizB, 1qmcB, 1qmcA, 1b9dA, 1wjcB, 1wjcA, 1wjaA, 1wjaB, 1wjeA, 1wjeB, 1qs4A, 1qs4B, 1qs4C, 1ihwB, 1ex4B, 1ex4A, 1ihwA, 1k6yA, 1k6yB, 1k6yC, 1k6yD, 1exqA, 1exqB	P35963, Q72498, P03366, Q76353, P12497, P04587, P04586, P04585
matrix	2jmgA, 2h3vA, 2h3zA, 1hiwQ, 1hiwR, 1hiwS, 2golA, 1uphA, 2h3iA, 2h3fA, 2hmx, 1hiwA, 1hiwB, 1hiwC, 2h3qA, 2nv3A	Q72497, P12493, P12497
